# Supplementary material for: Electric parameter prediction of rod pumping units based on N-HiTS model
Source: PLoS One. 2025 Jul 3;20(7):e0326973. doi: 10.1371/journal.pone.0326973 (PMC12225844; doi:10.1371/journal.pone.0326973)
Supplement: S1 Data — The data comprises dynamometer card sensor measurements and electrical parameters monitored by oil well production sensors. (ZIP) [file pone.0326973.s001.zip]

Archive with 9 entries (8 files):
- data/
- data/DC1.xlsx
- data/DC2.xlsx
- data/DC3.xlsx
- data/DC4.xlsx
- data/ED1.xlsx
- data/ED2.xlsx
- data/ED3.xlsx
- data/ED4.xlsx
