# Supplementary material for: Electric parameter prediction of rod pumping units based on N-HiTS model
Source: PLoS One. 2025 Jul 3;20(7):e0326973. doi: 10.1371/journal.pone.0326973 (PMC12225844; doi:10.1371/journal.pone.0326973)
Supplement: S1 Data — The data comprises dynamometer card sensor measurements and electrical parameters monitored by oil well production sensors. (ZIP) [file pone.0326973.s001.zip › data/DC1.xlsx]

## Sheet: Sheet1
suspension point displacement	suspension point load
1.15999996700000	61.5400009200000
1.09000003300000	60.3300018300000
1.01999998100000	59.3699989300000
0.939999998000000	57.7500000000000
0.870000005000000	55.2599983200000
0.810000002000000	53.5699996900000
0.740000010000000	52.2000007600000
0.680000007000000	50.3400001500000
0.620000005000000	49.8600006100000
0.569999993000000	49.5400009200000
0.500000000000000	49.3800010700000
0.439999998000000	49.4599990800000
0.379999995000000	49.4599990800000
0.330000013000000	48.9700012200000
0.280000001000000	48.5699996900000
0.230000004000000	47.6100006100000
0.189999998000000	46.7200012200000
0.150000006000000	48.2500000000000
0.119999997000000	50.4199981700000
0.0900000040000000	51.7099990800000
0.0700000000000000	52.4399986300000
0.0399999990000000	52.8400001500000
0.0299999990000000	52.8400001500000
0.0100000000000000	53.1599998500000
0.0100000000000000	53.7299995400000
0.0100000000000000	54.1300010700000
0	55.5000000000000
0.0100000000000000	56.0600013700000
0.0100000000000000	56.7900009200000
0.0100000000000000	57.3499984700000
0.0299999990000000	57.3499984700000
0.0399999990000000	58.6399993900000
0.0700000000000000	60.0099983200000
0.0900000040000000	60.6500015300000
0.119999997000000	61.5400009200000
0.150000006000000	62.1800003100000
0.180000007000000	62.5900001500000
0.219999999000000	63.3899993900000
0.250000000000000	64.7600021400000
0.300000012000000	65.8899993900000
0.330000013000000	67.4199981700000
0.389999986000000	69.0299987800000
0.439999998000000	71.1299972500000
0.490000010000000	73.5400009200000
0.540000021000000	75.1500015300000
0.589999974000000	76.1999969500000
0.639999986000000	77.0100021400000
0.689999998000000	77.8099975600000
0.740000010000000	78.4599990800000
0.800000012000000	79.1800003100000
0.860000014000000	79.5000000000000
0.920000017000000	79.8300018300000
0.980000019000000	79.9899978600000
1.03999996200000	79.9100036600000
1.11000001400000	79.5800018300000
1.16999995700000	79.4199981700000
1.23000001900000	78.8600006100000
1.29999995200000	78.1299972500000
1.37999999500000	77.0899963400000
1.44000005700000	76.1200027500000
1.50000000000000	75.0699996900000
1.55999994300000	74.5899963400000
1.62999999500000	74.1900024400000
1.69000005700000	74.0299987800000
1.75000000000000	73.9400024400000
1.82000005200000	73.9400024400000
1.87999999500000	74.2699966400000
1.95000004800000	74.5100021400000
2.00999999000000	74.9899978600000
2.05999994300000	75.3099975600000
2.11999988600000	75.6399993900000
2.17000007600000	75.7200012200000
2.23000001900000	75.8000030500000
2.26999998100000	75.7200012200000
2.31999993300000	75.5599975600000
2.38000011400000	75.3099975600000
2.42000007600000	74.8300018300000
2.47000002900000	74.1100006100000
2.51999998100000	73.4599990800000
2.54999995200000	72.5000000000000
2.59999990500000	71.6900024400000
2.64000010500000	71.3700027500000
2.68000006700000	71.0500030500000
2.72000002900000	70.6399993900000
2.75000000000000	70.7200012200000
2.77999997100000	70.8799972500000
2.80999994300000	71.3700027500000
2.82999992400000	71.8499984700000
2.84999990500000	72.5000000000000
2.88000011400000	73.5400009200000
2.89000010500000	74.5100021400000
2.90000009500000	75.3899993900000
2.92000007600000	76.1200027500000
2.92000007600000	76.5199966400000
2.93000006700000	77.4100036600000
2.94000005700000	77.7300033600000
2.94000005700000	77.9700012200000
2.94000005700000	77.8099975600000
2.94000005700000	75.9599990800000
2.94000005700000	73.5400009200000
2.94000005700000	72.8199996900000
2.94000005700000	71.5299987800000
2.94000005700000	70.4800033600000
2.92000007600000	68.9499969500000
2.92000007600000	67.6600036600000
2.90000009500000	65.8099975600000
2.88000011400000	64.3600006100000
2.86999988600000	63.3100013700000
2.84999990500000	62.9099998500000
2.82999992400000	62.9099998500000
2.79999995200000	62.5900001500000
2.77999997100000	61.8600006100000
2.75999999000000	60.3300018300000
2.73000001900000	60.2500000000000
2.70000004800000	59.9300003100000
2.68000006700000	59.2000007600000
2.63000011400000	60.4099998500000
2.59999990500000	62.3499984700000
2.56999993300000	63.3100013700000
2.52999997100000	63.6300010700000
2.50000000000000	64.3600006100000
2.46000003800000	64.4400024400000
2.42000007600000	65.6500015300000
2.38000011400000	66.2099990800000
2.33999991400000	66.0500030500000
2.28999996200000	66.2099990800000
2.25000000000000	65.4899978600000
2.20000004800000	63.8800010700000
2.15000009500000	61.8600006100000
2.09999990500000	61.0600013700000
2.04999995200000	60.5699996900000
2	60.1699981700000
1.95000004800000	59.8499984700000
1.89999997600000	58.5600013700000
1.84000003300000	58.7999992400000
1.76999998100000	58.5600013700000
1.70000004800000	58.7999992400000
1.62000000500000	59.7700004600000
1.54999995200000	60.7299995400000
1.48000001900000	61.6199989300000
1.40999996700000	62.5099983200000
1.35000002400000	62.0999984700000
1.27999997100000	61.5400009200000
1.15999997100000	61.5400009200000
