# Supplementary material for: Electric parameter prediction of rod pumping units based on N-HiTS model
Source: PLoS One. 2025 Jul 3;20(7):e0326973. doi: 10.1371/journal.pone.0326973 (PMC12225844; doi:10.1371/journal.pone.0326973)
Supplement: S1 Data — The data comprises dynamometer card sensor measurements and electrical parameters monitored by oil well production sensors. (ZIP) [file pone.0326973.s001.zip › data/DC2.xlsx]

## Sheet: Sheet1
suspension point displacement	suspension point load
2.34999990500000	57.1399993900000
2.31999993300000	56.0200004600000
2.27999997100000	53.8699989300000
2.25000000000000	51.5499992400000
2.21000003800000	50.8300018300000
2.17000007600000	50.6699981700000
2.13000011400000	50.1100006100000
2.07999992400000	49.8800010700000
2.03999996200000	50.2700004600000
1.99000001000000	50.3499984700000
1.94000005700000	49.7200012200000
1.88999998600000	46.9199981700000
1.84000003300000	44.3699989300000
1.78999996200000	42.2099990800000
1.74000001000000	40.1399993900000
1.69000005700000	38.9399986300000
1.62999999500000	38.5400009200000
1.57000005200000	39.2599983200000
1.50999999000000	41.7400016800000
1.45000004800000	44.2099990800000
1.38999998600000	45.8100013700000
1.33000004300000	47
1.26999998100000	47.6399993900000
1.20000004800000	47.5600013700000
1.12999999500000	46.3600006100000
1.07000005200000	43.9700012200000
1	41.9700012200000
0.930000007000000	40.7799987800000
0.860000014000000	40.2200012200000
0.790000021000000	40.2999992400000
0.730000019000000	41.0200004600000
0.670000017000000	42.7700004600000
0.610000014000000	44.6899986300000
0.550000012000000	47.1599998500000
0.490000010000000	48.2799987800000
0.430000007000000	48.4399986300000
0.379999995000000	48.2799987800000
0.330000013000000	47.5600013700000
0.289999992000000	45.9599990800000
0.250000000000000	44.6899986300000
0.209999993000000	42.8499984700000
0.170000002000000	42.4500007600000
0.140000001000000	42.7700004600000
0.109999999000000	43.5699996900000
0.0799999980000000	45.0900001500000
0.0599999990000000	46.9199981700000
0.0399999990000000	48.0400009200000
0.0200000000000000	49.3199996900000
0.0100000000000000	49.2400016800000
0	48.5200004600000
0	48.1199989300000
0	49.2400016800000
0	49.7999992400000
0	50.9099998500000
0.0200000000000000	52.5900001500000
0.0299999990000000	53.3899993900000
0.0599999990000000	53.9399986300000
0.0799999980000000	54.3400001500000
0.109999999000000	54.7400016800000
0.140000001000000	54.9799995400000
0.159999996000000	56.3400001500000
0.189999998000000	58.5699996900000
0.230000004000000	60.7299995400000
0.270000011000000	62.4799995400000
0.300000012000000	63.4399986300000
0.340000004000000	64.6399993900000
0.389999986000000	65.2799987800000
0.430000007000000	66.3899993900000
0.479999989000000	68.2300033600000
0.519999981000000	70.6999969500000
0.569999993000000	72.8600006100000
0.620000005000000	74.9300003100000
0.670000017000000	76.5299987800000
0.720000029000000	76.7699966400000
0.769999981000000	75.3300018300000
0.829999983000000	73.2600021400000
0.879999995000000	70.7799987800000
0.939999998000000	68.7099990800000
1	66.7900009200000
1.05999994300000	65.7600021400000
1.12999999500000	65.7600021400000
1.19000005700000	67.2699966400000
1.25000000000000	69.3499984700000
1.30999994300000	71.5800018300000
1.37000000500000	73.2600021400000
1.41999995700000	74.6100006100000
1.47000002900000	75.2500000000000
1.52999997100000	74.6900024400000
1.59000003300000	72.6999969500000
1.64999997600000	70.3000030500000
1.71000003800000	68.0699996900000
1.75999999000000	66.4700012200000
1.82000005200000	65.5199966400000
1.87000000500000	65.1999969500000
1.91999995700000	65.9899978600000
1.97000002900000	68.0699996900000
2.01999998100000	70.4599990800000
2.07999992400000	72.1399993900000
2.13000011400000	73.5000000000000
2.18000006700000	74.2099990800000
2.23000001900000	74.1299972500000
2.26999998100000	72.8600006100000
2.30999994300000	70.3799972500000
2.34999990500000	67.9899978600000
2.39000010500000	66.5500030500000
2.43000006700000	65.5999984700000
2.46000003800000	64.8799972500000
2.49000001000000	65.5199966400000
2.51999998100000	67.5100021400000
2.54999995200000	70.2200012200000
2.56999993300000	72.9400024400000
2.59999990500000	73.6600036600000
2.61999988600000	73.3399963400000
2.64000010500000	72.9400024400000
2.66000008600000	71.8199996900000
2.67000007600000	68.3899993900000
2.69000005700000	65.8300018300000
2.69000005700000	65.0400009200000
2.70000004800000	65.6800003100000
2.71000003800000	66.8700027500000
2.72000002900000	67.2699966400000
2.72000002900000	67.5899963400000
2.72000002900000	66.9499969500000
2.72000002900000	66.2300033600000
2.72000002900000	65.2799987800000
2.72000002900000	64.4800033600000
2.72000002900000	63.8400001500000
2.71000003800000	62.4799995400000
2.70000004800000	61.2900009200000
2.69000005700000	60.0099983200000
2.68000006700000	59.1300010700000
2.66000008600000	58.5699996900000
2.64000010500000	57.9300003100000
2.61999988600000	56.4199981700000
2.59999990500000	54.9000015300000
2.57999992400000	54.4199981700000
2.55999994300000	53.7099990800000
2.53999996200000	53.0699996900000
2.50999999000000	52.6699981700000
2.49000001000000	51.4700012200000
2.46000003800000	50.6699981700000
2.44000005700000	50.4300003100000
2.38000011400000	57.3800010700000
2.38000011400000	57.3800010700000
