# Supplementary material for: Electric parameter prediction of rod pumping units based on N-HiTS model
Source: PLoS One. 2025 Jul 3;20(7):e0326973. doi: 10.1371/journal.pone.0326973 (PMC12225844; doi:10.1371/journal.pone.0326973)
Supplement: S1 Data — The data comprises dynamometer card sensor measurements and electrical parameters monitored by oil well production sensors. (ZIP) [file pone.0326973.s001.zip › data/DC3.xlsx]

## Sheet: Sheet1
suspension point displacement	suspension point load
2.23000001900000	44.9199981700000
2.17000007600000	45.6500015300000
2.11999988600000	45.9799995400000
2.06999993300000	45.9799995400000
2.00999999000000	44.7599983200000
1.95000004800000	42.8199996900000
1.88999998600000	41.7700004600000
1.83000004300000	41.6100006100000
1.76999998100000	41.4500007600000
1.71000003800000	42.3400001500000
1.64999997600000	43.9599990800000
1.58000004300000	45.3300018300000
1.50999999000000	45.8100013700000
1.44000005700000	45.4900016800000
1.36000001400000	45.0099983200000
1.28999996200000	43.8699989300000
1.21000003800000	42.6599998500000
1.13999998600000	41.7700004600000
1.07000005200000	41.7700004600000
0.990000010000000	42.3400001500000
0.930000007000000	43.7099990800000
0.850000024000000	44.7599983200000
0.779999971000000	45.4900016800000
0.720000029000000	46.3800010700000
0.649999976000000	45.6500015300000
0.589999974000000	44.5999984700000
0.519999981000000	44.0400009200000
0.460000008000000	43.7099990800000
0.409999996000000	43.0699996900000
0.349999994000000	43.5499992400000
0.300000012000000	44.6800003100000
0.250000000000000	45.7299995400000
0.200000003000000	46.5400009200000
0.159999996000000	46.6199989300000
0.129999995000000	46.7799987800000
0.100000001000000	45.8100013700000
0.0799999980000000	44.8400001500000
0.0500000010000000	43.8699989300000
0.0299999990000000	43.2299995400000
0.0200000000000000	43.3899993900000
0.0100000000000000	43.9599990800000
0	45.4900016800000
0	46.4599990800000
0	47.7500000000000
0	48.4799995400000
0.0100000000000000	49.7700004600000
0.0200000000000000	51.5499992400000
0.0399999990000000	52.0400009200000
0.0599999990000000	52.5999984700000
0.0799999980000000	53.8100013700000
0.109999999000000	54.2200012200000
0.129999995000000	55.0200004600000
0.159999996000000	57.1300010700000
0.189999998000000	58.6599998500000
0.239999995000000	60.0299987800000
0.280000001000000	61.6500015300000
0.319999993000000	62.4599990800000
0.370000005000000	63.9099998500000
0.419999987000000	66.0100021400000
0.460000008000000	67.6299972500000
0.519999981000000	69.7300033600000
0.569999993000000	71.2699966400000
0.620000005000000	72.4000015300000
0.680000007000000	73.9300003100000
0.730000019000000	75.8700027500000
0.790000021000000	74.9800033600000
0.839999974000000	72.5599975600000
0.899999976000000	71.3499984700000
0.959999979000000	70.1299972500000
1.01999998100000	68.6800003100000
1.09000003300000	67.8700027500000
1.14999997600000	69.4100036600000
1.22000002900000	71.4300003100000
1.28999996200000	72.2399978600000
1.35000002400000	73.4499969500000
1.41999995700000	74.7399978600000
1.49000001000000	74.0899963400000
1.55999994300000	72.3199996900000
1.62999999500000	70.0500030500000
1.69000005700000	69.2500000000000
1.75000000000000	68.0299987800000
1.80999994300000	67.7099990800000
1.87999999500000	69.2500000000000
1.94000005700000	71.9100036600000
1.99000001000000	72.8799972500000
2.04999995200000	73.6100006100000
2.11999988600000	74.4199981700000
2.17000007600000	73.6900024400000
2.23000001900000	71.0199966400000
2.27999997100000	69
2.33999991400000	68.3600006100000
2.39000010500000	68.1100006100000
2.44000005700000	67.9499969500000
2.49000001000000	69.5699996900000
2.53999996200000	72.4800033600000
2.57999992400000	74.0100021400000
2.63000011400000	74.1699981700000
2.68000006700000	74.0100021400000
2.71000003800000	72.5599975600000
2.75000000000000	69.5699996900000
2.77999997100000	67.7099990800000
2.81999993300000	67.6299972500000
2.83999991400000	67.9499969500000
2.86999988600000	68.5999984700000
2.89000010500000	73.0400009200000
2.91000008600000	73.7699966400000
2.93000006700000	73.5299987800000
2.94000005700000	73.3700027500000
2.96000003800000	73.0400009200000
2.97000002900000	71.6699981700000
2.98000001900000	67.4700012200000
2.99000001000000	68.2799987800000
2.99000001000000	68.5999984700000
2.99000001000000	68.9199981700000
2.99000001000000	68.4400024400000
2.99000001000000	67.5500030500000
2.99000001000000	66.5800018300000
2.99000001000000	66.0100021400000
2.99000001000000	64.8799972500000
2.99000001000000	63.7500000000000
2.99000001000000	62.2200012200000
2.97000002900000	61.4099998500000
2.96000003800000	60.5999984700000
2.94000005700000	59.5499992400000
2.92000007600000	58.3400001500000
2.91000008600000	57.6899986300000
2.88000011400000	56.9599990800000
2.85999989500000	55.5099983200000
2.83999991400000	54.7000007600000
2.80999994300000	53.4099998500000
2.77999997100000	52.5999984700000
2.75000000000000	52.1199989300000
2.72000002900000	51.1500015300000
2.69000005700000	50.5800018300000
2.66000008600000	49.9300003100000
2.61999988600000	48.3199996900000
2.57999992400000	46.8600006100000
2.53999996200000	45.8899993900000
2.50000000000000	43.8699989300000
2.45000004800000	42.8199996900000
2.41000008600000	42.1800003100000
2.36999988600000	41.4500007600000
2.27999997100000	43.6300010700000
2.27999997100000	43.6300010700000
