# Supplementary material for: Electric parameter prediction of rod pumping units based on N-HiTS model
Source: PLoS One. 2025 Jul 3;20(7):e0326973. doi: 10.1371/journal.pone.0326973 (PMC12225844; doi:10.1371/journal.pone.0326973)
Supplement: S1 Data — The data comprises dynamometer card sensor measurements and electrical parameters monitored by oil well production sensors. (ZIP) [file pone.0326973.s001.zip › data/DC4.xlsx]

## Sheet: Sheet1
suspension point displacement	suspension point load
2.23000001900000	48.3100013700000
2.18000006700000	47.5900001500000
2.14000010500000	46.2299995400000
2.08999991400000	45.5900001500000
2.04999995200000	44.1599998500000
2	44.1599998500000
1.95000004800000	45.0400009200000
1.89999997600000	45.9099998500000
1.85000002400000	46.8699989300000
1.78999996200000	47.9900016800000
1.74000001000000	48.3899993900000
1.67999994800000	48.7900009200000
1.62000000500000	48.7900009200000
1.57000005200000	49.4300003100000
1.50999999000000	49.2700004600000
1.45000004800000	48.7900009200000
1.38999998600000	47.3499984700000
1.33000004300000	46.2299995400000
1.25999999000000	45.1199989300000
1.20000004800000	45.0400009200000
1.12999999500000	45.2700004600000
1.05999994300000	44.9599990800000
0.990000010000000	45.1199989300000
0.920000017000000	46.2299995400000
0.860000014000000	46.7900009200000
0.790000021000000	47.8300018300000
0.730000019000000	49.1100006100000
0.660000026000000	49.2700004600000
0.600000024000000	49.7500000000000
0.540000021000000	49.5099983200000
0.479999989000000	49.5900001500000
0.419999987000000	49.6699981700000
0.370000005000000	49.1899986300000
0.330000013000000	48.8699989300000
0.280000001000000	48.7900009200000
0.239999995000000	48.3100013700000
0.200000003000000	48.6300010700000
0.159999996000000	48.8699989300000
0.119999997000000	49.3499984700000
0.100000001000000	49.6699981700000
0.0700000000000000	50.3100013700000
0.0399999990000000	51.1800003100000
0.0299999990000000	51.9799995400000
0.0200000000000000	52.2999992400000
0.0100000000000000	52.5400009200000
0	52.4599990800000
0	52.3800010700000
0	52.5400009200000
0	52.8600006100000
0	53.6599998500000
0.0100000000000000	54.3800010700000
0.0299999990000000	55.0999984700000
0.0500000010000000	55.5800018300000
0.0700000000000000	56.1300010700000
0.100000001000000	56.7700004600000
0.119999997000000	57.0099983200000
0.150000006000000	57.8899993900000
0.189999998000000	58.7700004600000
0.230000004000000	59.8899993900000
0.259999990000000	61.3199996900000
0.300000012000000	62.5999984700000
0.340000004000000	63.9599990800000
0.379999995000000	65.0800018300000
0.419999987000000	66.2799987800000
0.469999999000000	67.0699996900000
0.519999981000000	68.2699966400000
0.569999993000000	69.6299972500000
0.620000005000000	70.3499984700000
0.670000017000000	71.9400024400000
0.720000029000000	72.8199996900000
0.779999971000000	74.5800018300000
0.829999983000000	75.2200012200000
0.889999986000000	75.9400024400000
0.939999998000000	76.4199981700000
1	76.9000015300000
1.05999994300000	78.4899978600000
1.11000001400000	79.2099990800000
1.16999995700000	81.2099990800000
1.24000001000000	82.0899963400000
1.28999996200000	83.3600006100000
1.35000002400000	82.8000030500000
1.39999997600000	82.4100036600000
1.46000003800000	81.2900009200000
1.51999998100000	81.2099990800000
1.58000004300000	80.0899963400000
1.63999998600000	79.7699966400000
1.69000005700000	78.8099975600000
1.75000000000000	78.2500000000000
1.80999994300000	77.5299987800000
1.87000000500000	78.1699981700000
1.91999995700000	78.0899963400000
1.97000002900000	78.1699981700000
2.02999997100000	78.3300018300000
2.07999992400000	78.3300018300000
2.13000011400000	78.9700012200000
2.18000006700000	81.2900009200000
2.23000001900000	82.8000030500000
2.27999997100000	82.5599975600000
2.31999993300000	81.6900024400000
2.35999989500000	80.3300018300000
2.40000009500000	79.8499984700000
2.44000005700000	79.6100006100000
2.47000002900000	79.2900009200000
2.50000000000000	78.7300033600000
2.53999996200000	77.7699966400000
2.56999993300000	77.3700027500000
2.58999991400000	76.6600036600000
2.60999989500000	77.2099990800000
2.64000010500000	77.3700027500000
2.66000008600000	77.6100006100000
2.68000006700000	77.6900024400000
2.69000005700000	78.0100021400000
2.71000003800000	78.5699996900000
2.72000002900000	79.2099990800000
2.73000001900000	79.2900009200000
2.73000001900000	79.1299972500000
2.74000001000000	78.7300033600000
2.74000001000000	78.5699996900000
2.74000001000000	77.7699966400000
2.74000001000000	75.3000030500000
2.74000001000000	74.1800003100000
2.74000001000000	73.7799987800000
2.74000001000000	73.2200012200000
2.74000001000000	72.8199996900000
2.73000001900000	72.0999984700000
2.72000002900000	71.2300033600000
2.71000003800000	70.1100006100000
2.69000005700000	69.3899993900000
2.68000006700000	68.4300003100000
2.66000008600000	67.3899993900000
2.64000010500000	66.4400024400000
2.61999988600000	65.3199996900000
2.58999991400000	64.1200027500000
2.56999993300000	62.9199981700000
2.54999995200000	61.5600013700000
2.51999998100000	60.5299987800000
2.49000001000000	58.8499984700000
2.47000002900000	57.5699996900000
2.44000005700000	56.0499992400000
2.40000009500000	54.5400009200000
2.36999988600000	53.0999984700000
2.33999991400000	51.6599998500000
2.26999998100000	49.4300003100000
2.26999998100000	49.4300003100000
