# Supplementary material for: Electric parameter prediction of rod pumping units based on N-HiTS model
Source: PLoS One. 2025 Jul 3;20(7):e0326973. doi: 10.1371/journal.pone.0326973 (PMC12225844; doi:10.1371/journal.pone.0326973)
Supplement: S1 Data — The data comprises dynamometer card sensor measurements and electrical parameters monitored by oil well production sensors. (ZIP) [file pone.0326973.s001.zip › data/ED1.xlsx]

## Sheet: 电参数
A相电压	A相电流	B相电压	B相电流	C相电压	C相电流	功率	功率因数	备注
233.31	62.68	231.24	60.92	232.84	61.02	29466	0.67	0
233.46	62.62	231.55	60.67	232.41	60.9	29394.7	0.67	0
233.26	62.91	231.58	61.03	232.5	61.17	29873.3	0.67	0
233.57	62.88	231.15	61.1	232.63	61.33	29882.4	0.67	0
233.17	62.93	231.53	61.14	232.67	61.21	29867.1	0.67	0
233.6	63.06	231.26	61.22	232.46	61.47	30167.7	0.67	0
233.13	63.5	231.34	61.8	232.74	61.81	30778.7	0.62	0
233.46	64.08	231.37	62.2	232.29	62.37	31487.5	0.62	0
233.24	64	231.18	62.33	232.77	62.35	31316.6	0.62	0
233.42	63.23	231.59	61.36	232.43	61.56	29995.3	0.62	0
233.51	60.85	231.81	59.04	232.81	59.33	26217.7	0.62	0
233.94	59.88	231.45	58.16	232.97	58.58	24983.3	0.62	0
233.52	59.69	231.8	57.93	233.07	58.24	24760.2	0.62	0
233.88	60.28	231.51	58.45	232.74	58.89	26107.7	0.6	0
233.33	61.49	231.47	59.79	232.97	59.96	27913.9	0.6	0
233.57	62.44	231.5	60.54	232.44	60.84	29208.5	0.6	0
233.3	63.01	231.19	61.33	232.82	61.46	30064	0.6	0
233.32	63.24	231.53	61.34	232.38	61.54	30244.8	0.6	0
233.25	62.17	231.59	60.32	232.58	60.52	28527.7	0.6	0
233.69	61.22	231.24	59.46	232.68	59.81	27269.8	0.6	0
233.29	60.64	231.58	58.87	232.87	59.12	26275.1	0.61	0
233.76	60.25	231.42	58.43	232.62	58.89	25946	0.61	0
233.37	60.2	231.44	58.49	233.01	58.77	25846.5	0.61	0
233.68	60.16	231.6	58.28	232.58	58.75	25801.2	0.61	0
233.51	60.15	231.3	58.47	233.02	58.8	25949.7	0.61	0
233.46	60.57	231.65	58.7	232.58	59.07	26558.3	0.61	0
233.23	61.25	231.57	59.42	232.64	59.71	27510.1	0.61	0
233.65	60.92	231.21	59.16	232.65	59.59	27152.8	0.57	0
233.25	60.64	231.52	58.9	232.88	59.2	26467.4	0.57	0
233.75	60.12	231.45	58.33	232.62	58.84	25753.7	0.57	0
233.43	59.76	231.46	58.1	233.1	58.46	25060.5	0.57	0
233.74	59.37	231.7	57.56	232.7	58.12	24403.5	0.57	0
233.65	59.09	231.4	57.47	233.17	57.91	24124.5	0.57	0
233.59	59.31	231.8	57.51	232.79	58.01	24383.4	0.57	0
233.4	59.96	231.74	58.19	232.88	58.57	25496.4	0.55	0
233.83	59.79	231.4	58.08	232.82	58.59	25352.8	0.55	0
233.4	59.71	231.64	58	233.06	58.36	24968.1	0.55	0
233.86	59.28	231.58	57.51	232.75	58.08	24275.3	0.55	0
233.57	58.88	231.54	57.25	233.22	57.66	23537.7	0.55	0
233.8	58.77	231.78	56.96	232.78	57.54	23378.2	0.55	0
233.71	58.82	231.41	57.19	233.17	57.63	23805.4	0.55	0
233.61	59.06	231.84	57.25	232.84	57.75	23904.5	0.55	0
233.55	58.76	231.86	57.02	233.06	57.47	23216.4	0.54	0
234.04	58.36	231.58	56.69	233	57.29	22749.1	0.54	0
233.59	58.42	231.78	56.77	233.28	57.22	22770.4	0.54	0
233.99	58.66	231.74	56.88	232.89	57.5	23346.2	0.54	0
233.61	59.24	231.56	57.6	233.26	58	24486.2	0.54	0
233.71	60	231.76	58.15	232.73	58.66	25593.2	0.54	0
233.64	60.41	231.34	58.75	233.07	59.15	26427.2	0.54	0
233.5	60.63	231.78	58.79	232.78	59.22	26381.5	0.53	0
233.62	59.11	231.91	57.36	233.17	57.86	23258.7	0.53	0
234.19	58.06	231.73	56.42	233.15	57.09	21296.7	0.53	0
233.84	57.39	231.95	55.77	233.55	56.35	19638.5	0.53	0
234.29	56.76	232.02	55.16	233.23	55.93	18202.8	0.53	0
234.05	56.32	231.88	54.84	233.72	55.48	17380.3	0.53	0
234.19	56.2	232.19	54.57	233.28	55.38	17136	0.53	0
234.19	56.05	231.76	54.6	233.64	55.27	17280	0.48	0
233.98	56.27	232.19	54.63	233.35	55.38	17505.4	0.48	0
233.88	56.32	232.12	54.71	233.5	55.4	17794.6	0.48	0
234.32	56.25	231.85	54.69	233.29	55.49	18007.8	0.48	0
233.89	56.3	231.96	54.76	233.63	55.41	17787.7	0.48	0
234.28	56.07	232.04	54.49	233.25	55.35	17050.7	0.48	0
234.08	55.83	231.86	54.39	233.75	55.08	16256.6	0.48	0
234.2	55.71	232.22	54.14	233.35	55.03	15595.7	0.41	0
234.31	55.39	231.83	54.03	233.74	54.8	14771.6	0.41	0
234.12	55.4	232.3	53.9	233.56	54.77	14063.2	0.41	0
234.08	55.2	232.25	53.76	233.76	54.57	13445.3	0.41	0
234.51	55.06	232.03	53.67	233.5	54.58	13688.7	0.41	0
234.06	55.19	232.05	53.78	233.83	54.55	14032.2	0.41	0
234.37	55.21	232.14	53.74	233.37	54.67	14233.3	0.41	0
234.17	55.2	231.88	53.83	233.82	54.59	14316.6	0.33	0
234.21	55.3	232.24	53.77	233.4	54.7	14237	0.33	0
234.34	55.14	231.81	53.8	233.72	54.61	13988.4	0.33	0
234.07	55.25	232.26	53.74	233.55	54.63	13650.6	0.33	0
234	55.13	232.16	53.69	233.71	54.51	13261	0.33	0
234.44	54.97	231.98	53.6	233.42	54.53	13242.7	0.33	0
234.04	55.02	231.98	53.66	233.8	54.44	13091.5	0.33	0
234.33	54.99	232.13	53.58	233.35	54.54	12939.2	0.32	0
234.15	54.91	231.82	53.62	233.78	54.41	12997	0.32	0
234.12	55.01	232.19	53.55	233.36	54.5	13086.8	0.32	0
234.29	54.86	231.74	53.6	233.66	54.44	12779.8	0.32	0
234	54.99	232.2	53.58	233.54	54.49	12292.5	0.32	0
233.96	54.85	232.09	53.51	233.71	54.37	11776.5	0.32	0
234.44	54.74	231.99	53.51	233.44	54.49	11084.1	0.32	0
234.09	54.75	231.98	53.54	233.88	54.39	10509.6	0.29	0
234.37	54.7	232.18	53.46	233.45	54.48	10037.5	0.29	0
234.27	54.62	231.87	53.51	233.91	54.36	9780.47	0.29	0
234.22	54.71	232.29	53.46	233.56	54.47	9560.61	0.29	0
234.44	54.55	231.85	53.49	233.81	54.38	9354.79	0.29	0
234.09	54.69	232.26	53.45	233.7	54.42	9223.68	0.29	0
234.02	54.63	232.12	53.46	233.83	54.34	9196.61	0.29	0
234.45	54.53	232.04	53.42	233.47	54.4	9092.74	0.23	0
234.11	54.6	231.96	53.52	233.91	54.34	8892.42	0.23	0
234.42	54.96	232.27	53.93	233.55	54.91	7372.21	0.23	0
234.53	55.74	232.05	54.95	234.16	55.72	4573.73	0.23	0
234.57	56.57	232.59	55.8	233.99	56.73	1976.74	0.23	0
234.87	56.36	232.17	55.74	234.23	56.54	1295.62	0.23	0
234.41	55.82	232.51	54.94	234.08	55.84	2747.19	0.23	0
234.14	54.97	232.18	53.93	233.95	54.76	6734.39	0.12	0
234.48	54.72	232.09	53.67	233.5	54.62	7577.71	0.12	0
234.15	54.71	231.94	53.67	233.91	54.46	7975.06	0.12	0
234.36	54.88	232.25	53.8	233.51	54.77	7222.32	0.12	0
234.47	55.35	231.95	54.48	234.03	55.25	5334.46	0.12	0
234.46	56.06	232.51	55.16	233.88	56.11	3115.25	0.12	0
234.83	56.1	232.12	55.41	234.11	56.2	1981.91	0.12	0
234.4	55.87	232.5	54.98	234.1	55.86	2550.03	0.12	0
234.27	55.11	232.27	54.14	234.09	54.95	5194.65	0.12	0
234.62	54.88	232.25	53.91	233.64	54.84	5943.69	0.12	0
234.34	55	232.08	54.08	234.1	54.84	5902.22	0.12	0
234.54	55.27	232.45	54.34	233.74	55.27	4888.94	0.12	0
234.67	55.64	232.13	54.9	234.21	55.63	3504.44	0.12	0
234.56	56.08	232.64	55.26	234.04	56.13	2289.23	0.12	0
234.91	55.95	232.23	55.32	234.17	56.07	1864.89	0.12	0
234.47	55.94	232.58	55.12	234.21	55.94	2141.53	0.1	0
234.41	55.44	232.35	54.59	234.24	55.37	3558.76	0.1	0
234.73	55.2	232.39	54.33	233.78	55.25	4086.56	0.1	0
234.48	55.23	232.15	54.39	234.21	55.15	4277.92	0.1	0
234.58	55.48	232.52	54.6	233.82	55.53	3625.7	0.1	0
234.75	55.93	232.16	55.25	234.25	55.98	2354.12	0.1	0
234.6	56.5	232.68	55.73	234.12	56.6	1033.17	0.1	0
235	56.58	232.29	56.01	234.22	56.75	275.56	0.07	0
234.55	56.64	232.61	55.9	234.31	56.7	295.59	0.07	0
234.48	55.88	232.37	55.09	234.31	55.83	2063.26	0.07	0
234.76	55.59	232.45	54.76	233.81	55.65	2754.24	0.07	0
234.58	55.74	232.18	54.94	234.25	55.67	2732.12	0.07	0
234.65	56.06	232.59	55.21	233.89	56.11	1879.65	0.07	0
234.85	56.42	232.19	55.72	234.25	56.45	880.83	0.07	0
234.59	56.6	232.65	55.73	234.11	56.62	486.73	0.03	0
234.97	56.36	232.24	55.64	234.09	56.43	596.17	0.03	0
234.48	56.34	232.51	55.44	234.21	56.26	946.74	0.03	0
234.47	55.96	232.29	55.06	234.22	55.81	2007.02	0.03	0
234.76	55.95	232.47	55.06	233.79	55.94	1834.92	0.03	0
234.67	56.3	232.19	55.49	234.27	56.19	1240.54	0.03	0
234.69	56.6	232.64	55.73	233.95	56.61	440.66	0.03	0
234.92	56.75	232.23	56.06	234.26	56.77	-69.48	0.03	0
234.62	56.83	232.69	55.98	234.17	56.82	-161.22	0.03	0
235.04	56.55	232.32	55.87	234.14	56.64	106.27	0.03	0
234.57	56.48	232.57	55.64	234.33	56.42	645.94	0.03	0
234.64	56.25	232.42	55.43	234.41	56.17	1327.46	0.03	0
234.93	56.36	232.66	55.55	234	56.45	933.41	0.03	0
234.9	56.74	232.37	56.04	234.49	56.76	248.94	0.03	0
234.86	56.89	232.83	56.09	234.19	56.98	-234.4	0.01	0
235.09	56.82	232.37	56.17	234.41	56.91	-241.71	0.01	0
234.71	56.69	232.79	55.86	234.32	56.7	170.49	0.01	0
235.12	56.35	232.43	55.64	234.19	56.44	711.67	0.01	0
234.63	56.33	232.61	55.47	234.41	56.25	1175.34	0.01	0
234.72	56.38	232.45	55.59	234.48	56.3	1277.51	0.01	0
234.96	56.57	232.75	55.78	234.07	56.66	569.14	0.01	0
234.96	56.86	232.4	56.2	234.52	56.89	-7.76	0.01	0
234.82	56.71	232.83	55.88	234.21	56.76	130.4	0.01	0
235.07	56.41	232.35	55.72	234.35	56.48	715.11	0.01	0
234.66	56.37	232.74	55.5	234.31	56.35	1030.89	0.01	0
235.09	56.18	232.43	55.46	234.15	56.28	1300.66	0.01	0
234.64	56.3	232.59	55.46	234.43	56.24	1333.7	0.01	0
234.78	56.48	232.46	55.71	234.52	56.43	935.72	0.01	0
234.94	56.38	232.76	55.54	234.08	56.44	890.24	0.02	0
234.94	56.34	232.36	55.62	234.46	56.34	1079.59	0.02	0
234.75	56.19	232.8	55.29	234.17	56.17	1429.94	0.02	0
235.06	56.06	232.36	55.32	234.29	56.09	1737.44	0.02	0
234.64	56.05	232.72	55.13	234.3	55.95	1996.36	0.02	0
235.08	55.86	232.45	55.06	234.1	55.91	2260.2	0.02	0
234.64	55.97	232.57	55.07	234.42	55.85	2334.72	0.02	0
234.8	56.1	232.44	55.28	234.51	56.05	2033.69	0.04	0
234.9	56.01	232.78	55.12	234.09	56.07	1952.53	0.04	0
234.95	55.99	232.35	55.24	234.43	56.01	2089.12	0.04	0
234.71	55.85	232.79	54.91	234.18	55.83	2455.57	0.04	0
235.04	55.71	232.35	54.95	234.24	55.78	2752.81	0.04	0
234.6	55.71	232.69	54.78	234.32	55.64	3026.45	0.04	0
235.05	55.55	232.48	54.74	234.08	55.62	3343.09	0.04	0
234.64	55.64	232.55	54.77	234.45	55.53	3448.16	0.04	0
234.8	55.73	232.43	54.94	234.5	55.66	3179.73	0.06	0
234.83	55.53	232.79	54.58	234.06	55.5	3544.67	0.06	0
234.91	55.4	232.32	54.6	234.35	55.36	4055.65	0.06	0
234.63	55.4	232.76	54.4	234.14	55.28	4246.17	0.06	0
234.99	55.3	232.34	54.48	234.16	55.29	4482.13	0.06	0
234.54	55.33	232.64	54.36	234.28	55.15	4573.42	0.06	0
234.98	55.28	232.46	54.43	233.99	55.28	4516.87	0.06	0
234.56	55.33	232.46	54.44	234.36	55.17	4520.53	0.09	0
234.68	55.22	232.31	54.37	234.34	55.08	4910.7	0.09	0
234.66	55.12	232.69	54.1	233.93	54.99	5233.98	0.09	0
234.81	55.12	232.22	54.27	234.2	55.02	5313.95	0.09	0
234.48	55.11	232.64	54.07	234.03	54.91	5375.71	0.09	0
234.86	55.04	232.23	54.18	233.99	54.98	5451.53	0.09	0
234.38	55.06	232.49	54.05	234.14	54.83	5572.03	0.09	0
234.79	54.92	232.32	53.96	233.79	54.84	5941.46	0.12	0
234.38	54.92	232.26	53.95	234.16	54.67	6170.33	0.12	0
234.47	54.8	232.08	53.87	234.09	54.58	6902.52	0.12	0
234.39	54.75	232.47	53.61	233.7	54.5	7279.45	0.12	0
234.59	54.78	232.01	53.85	233.94	54.61	7185.48	0.12	0
234.25	54.79	232.44	53.67	233.85	54.51	7185.08	0.12	0
234.66	54.71	232.06	53.73	233.76	54.58	7371.14	0.12	0
234.17	54.68	232.27	53.58	233.95	54.35	7755.16	0.16	0
234.57	54.62	232.16	53.55	233.57	54.45	8120	0.16	0
234.21	54.65	232.08	53.63	233.99	54.35	8301.47	0.16	0
234.33	54.6	231.93	53.6	233.92	54.33	8949.95	0.16	0
234.26	54.67	232.38	53.5	233.62	54.38	8868.6	0.16	0
234.52	54.62	231.95	53.64	233.84	54.42	8842.07	0.16	0
234.15	54.64	232.37	53.49	233.79	54.29	8878.77	0.16	0
234.59	54.62	232.05	53.62	233.67	54.44	8886.66	0.2	0
234.14	54.65	232.25	53.57	233.95	54.29	8909.72	0.2	0
234.58	54.66	232.24	53.59	233.59	54.46	8875.11	0.2	0
234.3	54.7	232.14	53.68	234.06	54.38	8750.96	0.2	0
234.51	54.71	232.08	53.74	234.07	54.46	8778.74	0.2	0
234.4	54.74	232.56	53.57	233.8	54.44	8775.39	0.2	0
234.7	54.71	232.12	53.73	233.97	54.52	8879.3	0.2	0
234.31	54.75	232.53	53.61	233.98	54.4	8976.44	0.21	0
234.77	54.7	232.25	53.67	233.83	54.52	9200.44	0.21	0
234.34	54.77	232.41	53.69	234.15	54.42	9083.11	0.21	0
234.74	54.76	232.44	53.67	233.76	54.56	9018.13	0.21	0
234.48	54.75	232.27	53.74	234.22	54.44	9030.26	0.21	0
234.65	54.78	232.19	53.77	234.15	54.49	9246.25	0.21	0
234.45	54.77	232.63	53.53	233.88	54.37	9736.05	0.21	0
234.71	54.74	232.14	53.62	233.92	54.41	10928.4	0.22	0
234.15	55.05	232.4	53.73	233.82	54.42	13207.1	0.22	0
234.44	55.68	232.02	54.3	233.45	55.09	15794.7	0.22	0
233.93	56.1	232.06	54.73	233.7	55.3	17120.5	0.22	0
234.33	56.1	232.16	54.66	233.33	55.43	16675.9	0.22	0
234.21	55.81	232.03	54.55	233.89	55.15	15128.2	0.22	0
234.6	55.27	232.12	54.15	234.05	54.83	11905.8	0.22	0
234.41	55.13	232.61	53.83	233.88	54.64	11236.2	0.33	0
234.75	54.95	232.19	53.81	233.93	54.6	11369.2	0.33	0
234.26	54.95	232.48	53.68	233.97	54.38	12181.2	0.33	0
234.59	55.17	232.18	53.85	233.59	54.67	14026.4	0.33	0
234.04	55.59	232.13	54.29	233.82	54.86	15832.6	0.33	0
234.28	56.01	232.17	54.55	233.28	55.28	17106.8	0.33	0
234.07	56.05	231.89	54.76	233.71	55.29	17172.8	0.33	0
234.34	55.63	231.9	54.4	233.72	55.01	15192.2	0.34	0
234.12	55.44	232.39	54.03	233.61	54.73	14256.9	0.34	0
234.52	55.25	232	54.01	233.64	54.72	13921.9	0.34	0
234.05	55.25	232.28	53.92	233.76	54.53	14206.4	0.34	0
234.44	55.4	232.07	54.03	233.4	54.77	15226.2	0.34	0
233.97	55.72	232.01	54.39	233.72	54.92	16480.9	0.34	0
234.2	56.12	232.12	54.61	233.21	55.31	17539.3	0.34	0
234.04	56.27	231.81	54.93	233.64	55.46	17991.8	0.34	0
234.26	56.13	231.82	54.82	233.6	55.43	17399.9	0.37	0
233.97	56.05	232.28	54.59	233.5	55.23	17142	0.37	0
234.36	55.98	231.89	54.61	233.46	55.34	17230.4	0.37	0
233.9	56.04	232.15	54.63	233.64	55.22	17390.5	0.37	0
234.31	56.2	232	54.73	233.29	55.49	17935	0.37	0
233.9	56.45	231.92	55.07	233.65	55.62	18751.2	0.37	0
234.09	56.88	232.08	55.3	233.14	56.01	19733.7	0.37	0
233.97	57.08	231.74	55.7	233.56	56.25	20133.5	0.42	0
234.14	57.44	231.72	56	233.43	56.59	20905.7	0.42	0
233.82	57.59	232.18	56.02	233.36	56.53	21044.7	0.42	0
234.26	57.59	231.84	56.08	233.29	56.69	21140.8	0.42	0
233.81	57.59	232.07	56.1	233.53	56.54	21092.3	0.42	0
234.25	57.53	232.01	55.97	233.19	56.6	20957.2	0.42	0
233.93	57.4	231.94	55.98	233.64	56.41	20665	0.42	0
234.17	57.3	232.21	55.7	233.22	56.32	20357.4	0.47	0
234.12	57.15	231.85	55.75	233.64	56.24	20152.1	0.47	0
234.18	57.56	231.75	56.08	233.41	56.63	21309.6	0.47	0
233.7	58.32	232.08	56.75	233.26	57.14	22844.8	0.47	0
234.03	59.16	231.68	57.57	233.03	58.07	24319.6	0.47	0
233.47	59.88	231.78	58.38	233.2	58.63	25575.5	0.47	0
233.81	60.46	231.69	58.81	232.75	59.23	26451.2	0.47	0
233.48	60.51	231.54	59.03	233.18	59.28	26508	0.51	0
233.68	60.22	231.84	58.57	232.76	58.98	25860	0.51	0
233.72	59.55	231.49	58.11	233.21	58.47	24794.5	0.51	0
233.9	58.84	231.51	57.35	233.12	57.84	23729.5	0.51	0
233.45	59.21	231.86	57.66	233.07	57.99	24490.8	0.51	0
233.8	59.88	231.5	58.28	232.8	58.75	25718.7	0.51	0
233.25	60.79	231.54	59.3	232.99	59.52	27167.2	0.51	0
233.5	62	231.46	60.32	232.45	60.65	28897.3	0.55	0
233.16	62.66	231.22	61.17	232.82	61.31	29792	0.55	0
233.31	62.45	231.55	60.76	232.41	61.03	29263.8	0.55	0
233.41	61.76	231.18	60.27	232.84	60.53	28348.4	0.55	0
233.65	60.52	231.28	58.98	232.8	59.37	26527.9	0.55	0
233.22	60.42	231.63	58.85	232.85	59.11	26459.5	0.55	0
233.63	60.68	231.35	59.05	232.59	59.47	27017.8	0.55	0
233.12	61.4	231.39	59.89	232.85	60.07	28136.8	0.6	0
233.37	62.65	231.37	60.94	232.31	61.23	29856.5	0.6	0
233.06	63.73	231.07	62.21	232.67	62.3	31279.3	0.6	0
233.09	64.47	231.38	62.74	232.19	62.86	32085	0.6	0
233.16	64.53	230.94	62.98	232.52	63.1	32225.1	0.6	0
233.33	63.8	231.01	62.19	232.42	62.41	31290.1	0.6	0
232.93	63.45	231.37	61.86	232.55	61.93	30720.2	0.6	0
233.39	63.18	231.18	61.51	232.31	61.77	30507.9	0.64	0
232.98	63.05	231.22	61.51	232.66	61.56	30318.4	0.64	0
233.31	62.84	231.34	61.12	232.23	61.34	30001.2	0.64	0
233.17	62.38	231.11	60.87	232.72	60.97	29275.5	0.64	0
233.25	61.85	231.52	60.13	232.37	60.34	28420.3	0.64	0
233.41	61.35	231.1	59.8	232.71	60.02	27871.7	0.64	0
233.45	61.46	231.1	59.83	232.49	60.13	28232.5	0.64	0
232.96	61.93	231.35	60.34	232.58	60.43	28811.8	0.61	0
233.36	62.34	231.15	60.65	232.25	60.91	29439.1	0.61	0
232.91	62.87	231.1	61.34	232.58	61.38	30183.5	0.61	0
233.19	63.12	231.26	61.41	232.13	61.6	30388.6	0.61	0
233.12	62.47	231.03	60.98	232.66	61.08	29340.2	0.61	0
233.19	61.78	231.51	60.12	232.36	60.33	28244.3	0.61	0
233.44	60.9	231.12	59.4	232.72	59.66	27135.2	0.61	0
233.63	59.84	231.27	58.3	232.66	58.68	25636.2	0.61	0
233.18	59.79	231.52	58.26	232.85	58.49	25430.9	0.61	0
233.61	59.64	231.4	58.03	232.51	58.44	25348.3	0.61	0
233.19	59.82	231.3	58.35	232.88	58.57	25727.5	0.61	0
233.35	60.38	231.43	58.71	232.34	59.06	26634.4	0.61	0
233.15	61.14	231	59.65	232.67	59.87	27904.8	0.61	0
233	62.02	231.35	60.33	232.23	60.54	28948.7	0.61	0
233.19	62.34	230.87	60.77	232.43	61.03	29526.6	0.61	0
233.31	62.16	230.99	60.53	232.32	60.86	29099.9	0.58	0
232.88	61.86	231.22	60.28	232.57	60.45	28594.8	0.58	0
233.31	61.63	231.15	59.93	232.22	60.3	28384.8	0.58	0
232.96	61.65	231.05	60.12	232.63	60.28	28518.9	0.58	0
233.16	61.84	231.3	60.12	232.17	60.41	28653.9	0.58	0
233.09	61.91	230.93	60.4	232.56	60.58	29002.4	0.58	0
232.96	62.29	231.35	60.6	232.22	60.77	29319.2	0.58	0
233.22	62.33	230.9	60.77	232.4	60.99	29562.2	0.61	0
233.43	61.57	231.11	59.96	232.4	60.29	28127.5	0.61	0
233.09	60.8	231.37	59.25	232.78	59.44	26727.5	0.61	0
233.54	60.23	231.4	58.56	232.45	58.96	26019.6	0.61	0
233.26	59.94	231.26	58.42	232.9	58.66	25722.1	0.61	0
233.45	59.81	231.57	58.1	232.48	58.49	25314.4	0.61	0
233.43	59.85	231.17	58.32	232.85	58.61	25749.3	0.61	0
233.22	60.38	231.58	58.67	232.52	58.95	26385.4	0.58	0
233.5	60.53	231.12	58.95	232.64	59.28	26826.5	0.58	0
233.63	60.18	231.31	58.56	232.57	58.96	25939.7	0.58	0
233.27	59.52	231.5	57.98	232.99	58.25	24664.4	0.58	0
233.71	58.86	231.6	57.24	232.66	57.75	23579.7	0.58	0
233.51	58.32	231.45	56.86	233.17	57.22	22750.1	0.58	0
233.68	58.09	231.82	56.45	232.79	56.99	22129.7	0.58	0
233.77	57.75	231.44	56.3	233.18	56.73	21836.2	0.55	0
233.58	57.87	231.9	56.24	232.95	56.7	21731.9	0.55	0
233.91	57.8	231.47	56.29	233.03	56.78	22034.4	0.55	0
233.92	58.02	231.59	56.44	232.86	56.97	22327.5	0.55	0
233.5	58.18	231.66	56.67	233.21	57	22556.1	0.55	0
233.85	58.22	231.76	56.58	232.79	57.1	22535.2	0.55	0
233.67	57.96	231.55	56.5	233.28	56.85	22031.7	0.55	0
233.76	57.84	231.93	56.2	232.9	56.7	21548.8	0.5	0
233.89	57.5	231.52	56.06	233.25	56.48	21200.7	0.5	0
233.66	57.52	232	55.91	233.09	56.37	20862.9	0.5	0
234.05	57.31	231.6	55.83	233.14	56.35	20791.6	0.5	0
234	57.73	231.69	56.16	232.94	56.7	21712.9	0.5	0
233.53	58.26	231.67	56.78	233.25	57.09	22830.7	0.5	0
233.81	58.69	231.79	57.04	232.78	57.53	23379	0.5	0
233.68	58.42	231.54	56.97	233.27	57.31	22945.3	0.49	0
233.74	58.28	231.97	56.64	232.93	57.13	22241.7	0.49	0
233.96	57.76	231.57	56.32	233.28	56.77	21599	0.49	0
233.71	57.63	232.06	56.03	233.19	56.51	20932.5	0.49	0
234.15	57.2	231.71	55.73	233.22	56.29	20349.5	0.49	0
234.22	56.71	231.91	55.22	233.15	55.84	19036.9	0.49	0
233.86	56.54	231.91	55.13	233.58	55.57	18711.8	0.49	0
234.14	56.52	232.1	54.98	233.14	55.61	18505.6	0.47	0
234	56.43	231.77	55.06	233.57	55.51	18742.2	0.47	0
233.93	56.77	232.15	55.18	233.17	55.75	19200.2	0.47	0
234.13	56.67	231.69	55.26	233.41	55.77	19286.3	0.47	0
233.81	56.82	232.14	55.25	233.32	55.77	19081.3	0.47	0
234.29	56.42	231.83	54.99	233.33	55.59	18135.3	0.47	0
234.4	55.96	232.07	54.5	233.33	55.19	16355.8	0.47	0
234.07	55.75	232.01	54.36	233.78	54.89	15952.8	0.42	0
234.31	55.7	232.26	54.21	233.34	54.93	15498.3	0.42	0
234.24	55.52	231.91	54.19	233.76	54.74	15527.2	0.42	0
234.14	55.73	232.33	54.18	233.4	54.86	15729.6	0.42	0
234.36	55.63	231.85	54.24	233.58	54.84	16141.8	0.42	0
233.97	55.88	232.25	54.33	233.5	54.91	16342.2	0.42	0
234.43	55.76	231.94	54.32	233.4	54.95	16192.3	0.42	0
234.42	55.77	232.12	54.25	233.31	54.94	15946.9	0.37	0
234.14	55.69	232.02	54.26	233.79	54.78	15504.8	0.37	0
234.35	55.64	232.31	54.09	233.37	54.81	15034.6	0.37	0
234.37	55.44	231.97	54.07	233.82	54.62	14568.7	0.37	0
234.26	55.53	232.43	53.99	233.55	54.68	14235.4	0.37	0
234.56	55.3	232.01	53.95	233.73	54.59	14146	0.37	0
234.15	55.49	232.4	53.98	233.72	54.59	14580.6	0.37	0
234.57	55.53	232.08	54.09	233.52	54.77	15372.1	0.37	0
234.42	56.11	232.18	54.57	233.32	55.23	17111.5	0.35	0
234.15	56.1	232.01	54.68	233.78	55.14	17157.8	0.35	0
234.31	56.13	232.35	54.57	233.37	55.21	16689	0.35	0
234.41	55.8	231.99	54.45	233.81	54.97	15747.6	0.35	0
234.28	55.73	232.5	54.22	233.62	54.88	14601.9	0.35	0
234.7	55.42	232.13	54.15	233.82	54.76	13190.9	0.35	0
234.34	55.37	232.54	53.98	233.93	54.61	12045.9	0.35	0
234.83	55.13	232.32	53.86	233.76	54.56	11295.1	0.36	0
234.75	55.07	232.48	53.72	233.67	54.48	11065.3	0.36	0
234.48	54.94	232.23	53.66	234.1	54.24	11386.6	0.36	0
234.5	55.07	232.52	53.61	233.61	54.36	12095.4	0.36	0
234.53	54.99	232.05	53.7	233.9	54.3	12743.9	0.36	0
234.26	55.24	232.48	53.74	233.64	54.43	13198.5	0.36	0
234.62	55.11	232.06	53.79	233.72	54.45	12996.1	0.36	0
234.23	55.22	232.42	53.79	233.86	54.44	12344.8	0.28	0
234.72	55.05	232.23	53.72	233.64	54.48	11739.7	0.28	0
234.67	55.06	232.42	53.72	233.63	54.55	10425.7	0.28	0
234.5	54.94	232.18	53.69	234.11	54.35	10028.4	0.28	0
234.55	55.01	232.56	53.63	233.71	54.47	9815.34	0.28	0
234.7	54.85	232.14	53.66	234.04	54.35	9600.88	0.28	0
234.43	55.01	232.6	53.63	233.88	54.42	9547.85	0.28	0
234.85	54.88	232.23	53.68	233.92	54.42	9428.73	0.25	0
234.43	55.01	232.56	53.66	234.09	54.38	9464.9	0.25	0
234.89	54.93	232.41	53.66	233.81	54.45	9519.13	0.25	0
234.81	55	232.59	53.65	233.77	54.48	9585.89	0.25	0
234.67	54.92	232.3	53.67	234.22	54.31	9747.55	0.25	0
234.64	55.06	232.69	53.64	233.83	54.45	9933.3	0.25	0
234.8	54.89	232.23	53.65	234.09	54.32	10362.7	0.25	0
234.46	55.07	232.66	53.62	233.93	54.36	10811.6	0.23	0
234.86	54.97	232.27	53.66	233.88	54.37	11189.9	0.23	0
234.38	55.14	232.5	53.69	234.04	54.34	11559.5	0.23	0
234.81	55.09	232.38	53.68	233.7	54.44	11836	0.23	0
234.75	55.18	232.58	53.72	233.71	54.53	11135.9	0.23	0
234.69	55.08	232.28	53.77	234.18	54.39	10704.8	0.23	0
234.65	55.19	232.71	53.71	233.85	54.5	10409.9	0.23	0
234.89	55.02	232.28	53.74	234.1	54.42	10048.6	0.26	0
234.56	55.18	232.72	53.73	234.05	54.49	9773.73	0.26	0
235	55.01	232.39	53.75	233.99	54.49	9515.92	0.26	0
234.54	55.11	232.61	53.73	234.22	54.43	9563.95	0.26	0
234.98	55.09	232.55	53.8	233.87	54.6	9289.37	0.26	0
234.85	55.09	232.7	53.73	233.84	54.55	9191.48	0.26	0
234.79	54.99	232.33	53.76	234.25	54.39	9212.08	0.26	0
234.66	55.12	232.75	53.72	233.91	54.5	9269.48	0.22	0
234.91	54.93	232.29	53.7	234.08	54.37	9390.65	0.22	0
234.49	55.07	232.66	53.65	234.01	54.36	9718.83	0.22	0
234.9	54.9	232.31	53.6	233.83	54.33	10172.2	0.22	0
234.4	55.03	232.45	53.63	234.06	54.26	10756.9	0.22	0
234.79	55.02	232.42	53.62	233.65	54.38	11116.2	0.22	0
234.65	55.14	232.56	53.68	233.64	54.45	11020.4	0.22	0
234.66	54.99	232.19	53.69	234.05	54.29	10720.1	0.24	0
234.53	55.19	232.65	53.74	233.79	54.48	10151.3	0.24	0
234.86	55.01	232.22	53.75	233.97	54.42	9674.91	0.24	0
234.46	55.13	232.61	53.71	233.98	54.42	9481.22	0.24	0
234.9	54.95	232.32	53.65	233.81	54.39	9414.95	0.24	0
234.46	55.09	232.46	53.72	234.11	54.37	9247.23	0.24	0
234.84	55.02	232.48	53.66	233.71	54.46	9117.09	0.24	0
234.67	55.04	232.59	53.6	233.69	54.41	9219.62	0.23	0
234.69	54.9	232.17	53.61	234.05	54.25	9432.08	0.23	0
234.47	55.05	232.59	53.57	233.77	54.34	9615.24	0.23	0
234.75	54.86	232.12	53.54	233.83	54.23	10112.2	0.23	0
234.22	55.05	232.39	53.55	233.76	54.19	11605.1	0.23	0
234.56	55.15	232.05	53.67	233.44	54.37	13253.3	0.23	0
234.05	55.4	232.09	53.88	233.69	54.41	14183.6	0.23	0
234.4	55.49	232.14	53.93	233.26	54.64	14248.6	0.23	0
234.4	55.36	232.38	53.84	233.44	54.59	11899	0.27	0
234.53	55.1	232	53.76	233.85	54.38	10847.1	0.27	0
234.33	55.17	232.47	53.67	233.66	54.42	10151.2	0.27	0
234.7	54.93	232.06	53.62	233.73	54.3	9739.08	0.27	0
234.27	55.05	232.4	53.58	233.83	54.27	9565.87	0.27	0
234.74	54.93	232.19	53.56	233.59	54.32	9306.85	0.27	0
234.31	54.96	232.23	53.54	233.94	54.19	9296.24	0.27	0
234.61	54.91	232.32	53.46	233.47	54.26	9468.11	0.25	0
234.27	55.03	232.28	53.42	233.33	54.15	11922.2	0.25	0
234.27	55.19	231.75	53.7	233.51	54.26	13896.4	0.25	0
233.91	55.72	232.13	54.03	233.23	54.6	15332.5	0.25	0
234.29	55.68	231.72	54.16	233.26	54.73	15466.3	0.25	0
233.93	55.75	232.1	54.15	233.49	54.69	14447.9	0.25	0
234.5	55.45	232.03	53.99	233.33	54.65	12626.3	0.25	0
234.17	55.29	232.1	53.84	233.8	54.4	11389.1	0.31	0
234.51	55.15	232.28	53.7	233.39	54.44	10563.4	0.31	0
234.34	55.02	232.37	53.53	233.45	54.28	10146.5	0.31	0
234.48	54.81	231.9	53.47	233.7	54.1	10459.5	0.31	0
234.07	55.02	232.25	53.45	233.45	54.1	11956.7	0.31	0
234.33	55.22	231.75	53.74	233.28	54.35	14113.8	0.31	0
233.78	55.73	231.95	54.15	233.35	54.62	15466.9	0.31	0
234.19	55.75	231.78	54.17	233.01	54.8	15846.5	0.28	0
233.84	55.66	231.78	54.13	233.46	54.62	15103.1	0.28	0
234.19	55.51	232.03	53.94	233.1	54.65	13653.2	0.28	0
234.16	55.19	232.22	53.64	233.3	54.39	11446.1	0.28	0
234.38	54.9	231.78	53.53	233.58	54.17	11163	0.28	0
234.03	55	232.2	53.44	233.45	54.14	11586.5	0.28	0
234.4	54.91	231.81	53.45	233.34	54.15	12503.2	0.28	0
233.86	55.22	231.98	53.65	233.46	54.22	13883.6	0.31	0
234.2	55.48	231.82	53.86	233.03	54.56	15324.7	0.31	0
233.8	55.72	231.72	54.17	233.41	54.65	16065.2	0.31	0
234.05	55.79	231.95	54.12	232.96	54.8	15903.6	0.31	0
234.05	55.49	232.15	53.87	233.21	54.58	13288.2	0.31	0
234.35	55.13	231.75	53.71	233.51	54.35	12375.3	0.31	0
234.01	55.15	232.19	53.56	233.46	54.25	12256.1	0.31	0
234.43	54.99	231.84	53.51	233.34	54.22	12551.3	0.34	0
233.89	55.17	231.98	53.6	233.5	54.18	13628.4	0.34	0
234.23	55.35	231.86	53.73	233.05	54.44	14755.2	0.34	0
233.84	55.51	231.71	53.96	233.43	54.46	15506.2	0.34	0
234.02	55.68	231.95	53.99	232.96	54.68	15680.5	0.34	0
233.9	55.57	232.04	53.9	233.1	54.56	14674.8	0.34	0
234.18	55.28	231.6	53.79	233.3	54.4	14388.1	0.34	0
233.79	55.4	231.99	53.74	233.25	54.35	14291.2	0.34	0
234.21	55.22	231.65	53.65	233.08	54.32	14269.9	0.34	0
233.69	55.42	231.76	53.77	233.28	54.3	14946	0.34	0
234.03	55.58	231.69	53.85	232.82	54.52	15768.7	0.34	0
233.67	55.73	231.49	54.08	233.2	54.54	16439.5	0.34	0
233.82	55.96	231.75	54.14	232.73	54.77	16719	0.34	0
233.71	55.83	231.85	54.02	232.89	54.64	15800.6	0.34	0
234.06	55.48	231.45	53.88	233.1	54.47	15029.6	0.37	0
233.72	55.48	231.89	53.75	233.17	54.37	14320.6	0.37	0
234.2	55.24	231.63	53.62	233.04	54.33	14037.1	0.37	0
233.74	55.31	231.78	53.65	233.34	54.23	14416.9	0.37	0
234.09	55.45	231.77	53.73	232.9	54.46	15172.9	0.37	0
233.74	55.68	231.55	54.06	233.29	54.57	16310.2	0.37	0
233.82	56.1	231.81	54.3	232.8	54.95	17280	0.37	0
233.63	56.6	231.83	54.78	232.89	55.36	18426.7	0.37	0
233.98	56.42	231.42	54.78	233.03	55.36	18299.1	0.37	0
233.63	56.35	231.85	54.6	233.15	55.16	17449.9	0.37	0
234.16	55.99	231.65	54.34	233.01	55.03	16562.7	0.37	0
233.78	55.83	231.81	54.18	233.41	54.75	15777.9	0.37	0
234.17	55.69	231.88	53.99	233.01	54.74	15562.7	0.37	0
233.9	55.63	231.66	54.04	233.44	54.6	15869	0.37	0
233.95	55.95	231.95	54.16	232.96	54.86	16729.3	0.37	0
233.62	56.98	231.86	55.16	232.9	55.66	19537.8	0.39	0
233.94	57.15	231.41	55.47	232.96	55.97	20093.5	0.39	0
233.52	57.29	231.77	55.53	233.03	55.91	20212.9	0.39	0
234.01	57.06	231.57	55.34	232.84	55.88	19709.8	0.39	0
233.64	56.84	231.69	55.15	233.24	55.55	19050.5	0.39	0
234.04	56.63	231.81	54.87	232.86	55.48	18397.9	0.39	0
233.84	56.37	231.6	54.75	233.34	55.18	18036.1	0.39	0
233.91	56.47	231.96	54.66	232.92	55.25	18005.3	0.44	0
233.7	56.89	231.92	55.06	232.97	55.53	19273.5	0.44	0
234.01	57.1	231.47	55.39	232.97	55.87	20138.1	0.44	0
233.5	57.65	231.74	55.87	233	56.19	21194.1	0.44	0
233.9	58.04	231.5	56.23	232.69	56.69	22006.8	0.44	0
233.45	58.25	231.53	56.52	233.03	56.76	22462.3	0.44	0
233.81	58.26	231.66	56.41	232.62	56.85	22084.7	0.44	0
233.66	57.82	231.44	56.16	233.12	56.44	21430.2	0.47	0
233.72	57.73	231.83	55.86	232.73	56.31	20972.6	0.47	0
233.58	57.67	231.84	55.83	232.87	56.2	20967.1	0.47	0
233.93	57.69	231.41	55.95	232.85	56.37	21365	0.47	0
233.41	58.16	231.66	56.36	232.9	56.59	22259.8	0.47	0
233.79	58.6	231.41	56.74	232.55	57.13	23117.2	0.47	0
233.31	59.06	231.38	57.32	232.86	57.45	24083.6	0.47	0
233.59	59.47	231.48	57.54	232.38	57.86	24531.2	0.5	0
233.43	59.36	231.22	57.63	232.84	57.8	24502.8	0.5	0
233.45	59.47	231.61	57.53	232.46	57.79	24448.8	0.5	0
233.37	59.13	231.67	57.23	232.66	57.46	23764.8	0.5	0
233.77	59.04	231.29	57.24	232.68	57.58	23917.3	0.5	0
233.3	59.35	231.57	57.55	232.82	57.69	24490.3	0.5	0
233.72	59.82	231.39	57.94	232.49	58.26	25231.3	0.5	0
233.26	60.34	231.34	58.61	232.81	58.65	26251.8	0.54	0
233.5	61.01	231.46	59.08	232.31	59.27	27032	0.54	0
233.33	61.28	231.14	59.56	232.73	59.58	27648.4	0.54	0
233.29	61.81	231.51	59.88	232.3	59.94	28208.6	0.54	0
233.11	62.14	231.47	60.28	232.4	60.23	28746.5	0.54	0
233.46	62.43	231.05	60.6	232.34	60.69	29248.3	0.54	0
232.98	62.81	231.3	61.05	232.47	60.9	29802.5	0.54	0
233.37	63.47	231.11	61.57	232.1	61.61	30652.2	0.6	0
232.95	63.79	231.07	62.09	232.47	61.9	31178.5	0.6	0
233.18	64.39	231.21	62.46	231.99	62.41	31789.8	0.6	0
233.01	64.71	230.87	63.02	232.39	62.87	32402.2	0.6	0
232.95	65.2	231.25	63.32	231.99	63.16	32840.2	0.6	0
232.84	65.03	231.26	63.22	232.16	63.01	32623.7	0.6	0
233.23	64.98	230.86	63.14	232.13	63.17	32592.5	0.6	0
232.76	65.02	231.1	63.25	232.3	63.1	32733.6	0.66	0
233.14	65.56	230.93	63.62	231.93	63.7	33340.9	0.66	0
232.72	65.94	230.85	64.21	232.29	64.07	33923.5	0.66	0
232.93	66.64	231	64.68	231.79	64.64	34593.4	0.66	0
232.74	67.33	230.61	65.59	232.14	65.46	35606.5	0.66	0
232.62	68.39	230.95	66.47	231.7	66.26	36682.5	0.66	0
232.41	69.49	230.88	67.67	231.75	67.33	37940.5	0.66	0
232.77	70.16	230.46	68.28	231.64	68.13	38656.4	0.69	0
232.27	70.69	230.68	68.97	231.8	68.53	39250.8	0.69	0
232.67	71.29	230.54	69.37	231.43	69.13	39811.4	0.69	0
232.29	71.36	230.48	69.68	231.83	69.24	39945.7	0.69	0
232.52	71.66	230.66	69.75	231.35	69.41	40179.3	0.69	0
232.35	72.1	230.28	70.4	231.72	70	40796.4	0.69	0
232.24	72.73	230.64	70.89	231.3	70.4	41360.5	0.69	0
232.09	72.94	230.59	71.16	231.4	70.61	41560.7	0.74	0
232.5	72.87	230.22	71.03	231.35	70.7	41468.7	0.74	0
232.06	72.55	230.48	70.84	231.57	70.29	41133.9	0.74	0
232.54	72.04	230.41	70.14	231.28	69.82	40490.5	0.74	0
232.24	71.09	230.41	69.39	231.76	68.95	39500.9	0.74	0
232.54	70.4	230.66	68.48	231.37	68.19	38719.3	0.74	0
232.49	69.67	230.36	67.96	231.85	67.65	38010.6	0.74	0
232.45	69.39	230.8	67.5	231.52	67.19	37647.1	0.74	0
232.35	69.04	230.79	67.21	231.69	66.87	37366.4	0.74	0
232.76	69.13	230.44	67.26	231.62	67.11	37521.7	0.74	0
232.29	69.35	230.67	67.6	231.82	67.22	37752.4	0.74	0
232.75	69.18	230.59	67.26	231.5	67.11	37494.9	0.74	0
232.46	68.46	230.58	66.73	232	66.43	36612.6	0.74	0
232.79	67.51	230.87	65.57	231.64	65.47	35415.8	0.74	0
232.77	66.57	230.6	64.83	232.15	64.68	34352.7	0.74	0
232.79	65.76	231.08	63.84	231.88	63.77	33224.9	0.71	0
232.71	65.04	231.09	63.16	232.07	63.05	32555.7	0.71	0
233.1	65.26	230.71	63.37	231.96	63.41	33038.2	0.71	0
232.57	66.01	230.89	64.21	232.1	64	33938.6	0.71	0
232.93	66.86	230.73	64.91	231.67	64.85	34938.5	0.71	0
232.51	67.52	230.61	65.79	232.02	65.51	35734.9	0.71	0
232.7	68.21	230.78	66.25	231.52	66.06	36415.4	0.71	0
232.58	68.42	230.42	66.68	231.92	66.41	36745.2	0.68	0
232.52	68.33	230.84	66.41	231.58	66.14	36436.4	0.68	0
232.34	68.71	230.77	66.85	231.66	66.5	36966.1	0.68	0
232.7	69.11	230.37	67.23	231.54	67.06	37554.7	0.68	0
232.19	69.74	230.56	67.99	231.71	67.58	38211.2	0.68	0
232.57	70.24	230.42	68.32	231.32	68.11	38762.5	0.68	0
232.14	70.86	230.31	69.17	231.68	68.75	39509.1	0.68	0
232.31	71.83	230.46	69.91	231.16	69.58	40395.2	0.72	0
232.16	72.53	230.08	70.85	231.53	70.45	41285.4	0.72	0
232.11	72.62	230.51	70.76	231.19	70.33	41100.6	0.72	0
232.12	71.27	230.6	69.48	231.47	69.07	39601.9	0.72	0
232.61	70.3	230.3	68.47	231.48	68.31	38692	0.72	0
232.18	69.85	230.57	68.12	231.72	67.76	38249.8	0.72	0
232.6	69.87	230.46	67.96	231.38	67.82	38323.2	0.72	0
232.2	70.22	230.37	68.55	231.75	68.19	38857.4	0.74	0
232.39	71.11	230.53	69.19	231.24	68.93	39615.8	0.74	0
232.29	71.09	230.2	69.41	231.68	69.1	39717.9	0.74	0
232.32	70.46	230.68	68.57	231.41	68.29	38726	0.74	0
232.44	67.86	230.87	66.02	231.81	65.82	35669.5	0.74	0
232.97	66.47	230.61	64.63	231.88	64.69	34129.6	0.74	0
232.61	65.47	230.93	63.69	232.18	63.6	32957	0.74	0
233.12	64.63	230.89	62.73	231.93	62.9	31894.3	0.71	0
232.8	64	230.89	62.27	232.4	62.27	31334	0.71	0
233.06	64.12	231.09	62.17	231.96	62.34	31405.2	0.71	0
232.96	63.97	230.77	62.25	232.39	62.32	31462	0.71	0
232.88	64.29	231.16	62.36	232.01	62.45	31687.1	0.71	0
232.73	64.47	231.12	62.62	232.12	62.61	31925.1	0.71	0
233.17	64.14	230.78	62.3	232.1	62.49	31506.3	0.71	0
232.78	63.45	231.08	61.65	232.37	61.69	30511.8	0.65	0
233.27	62.89	231.01	60.99	232.1	61.29	29673.3	0.65	0
232.94	62.43	231	60.7	232.55	60.81	29231.8	0.65	0
233.18	62.71	231.19	60.75	232.08	61.03	29561.9	0.65	0
233.04	62.95	230.84	61.21	232.49	61.37	30123.9	0.65	0
232.91	64.02	231.17	62.08	232.03	62.2	31409.6	0.65	0
232.54	66.31	230.96	64.46	231.92	64.36	34335.3	0.65	0
232.85	67.38	230.5	65.5	231.78	65.56	35554.7	0.64	0
232.33	67.88	230.71	66.12	231.89	65.89	36157.2	0.64	0
232.74	67.96	230.55	66.03	231.54	66.03	36093.2	0.64	0
232.35	67.79	230.51	66.09	231.94	65.87	36040	0.64	0
232.65	67.54	230.7	65.59	231.51	65.55	35558.7	0.64	0
232.59	66.61	230.45	64.88	232.02	64.79	34533.4	0.64	0
232.58	66.34	230.87	64.41	231.67	64.37	34157.1	0.64	0
232.43	66.39	230.84	64.52	231.78	64.41	34401	0.69	0
232.8	66.87	230.43	64.97	231.73	65.04	34988.7	0.69	0
232.33	67.18	230.7	65.38	231.88	65.2	35377.3	0.69	0
232.77	67.45	230.55	65.49	231.57	65.54	35593.9	0.69	0
232.38	67.47	230.55	65.72	231.98	65.58	35711.3	0.69	0
232.71	67.2	230.75	65.24	231.58	65.28	35195.9	0.69	0
232.63	66.34	230.52	64.6	232.11	64.58	34221.9	0.69	0
232.7	65.57	230.97	63.65	231.8	63.71	33172.8	0.69	0
232.72	63.87	231.09	61.99	232.1	62.1	31009.5	0.69	0
233.19	63.09	230.76	61.24	232.17	61.55	29978.9	0.69	0
232.79	62.61	231.1	60.79	232.38	60.95	29358.8	0.69	0
233.26	62.54	230.95	60.59	232.11	60.97	29340.9	0.69	0
232.86	62.52	230.95	60.72	232.49	60.9	29413.7	0.69	0
233.16	62.44	231.09	60.46	232.05	60.81	29223.4	0.69	0
232.99	62.18	230.81	60.4	232.5	60.65	28952.4	0.69	0
233.03	62	231.21	60.03	232.12	60.35	28583.6	0.63	0
232.89	61.81	231.22	59.89	232.25	60.14	28403.6	0.63	0
233.22	62.15	230.77	60.26	232.22	60.63	29013.5	0.63	0
232.75	62.65	231.06	60.81	232.31	60.96	29610.4	0.63	0
233.17	63.1	230.85	61.14	232.01	61.47	30212.6	0.63	0
232.8	62.89	230.92	61.09	232.42	61.23	29776.8	0.63	0
233.21	62.01	231.12	60.06	232.09	60.45	28331.9	0.63	0
233.09	61.2	230.92	59.45	232.62	59.73	27190.9	0.61	0
233.16	60.75	231.31	58.81	232.24	59.22	26601.4	0.61	0
232.91	61.26	231.23	59.35	232.25	59.64	27637.4	0.61	0
233.19	61.83	230.74	59.97	232.21	60.32	28613.9	0.61	0
232.69	62.56	231.02	60.71	232.23	60.83	29523.7	0.61	0
233.09	63.12	230.76	61.18	231.92	61.46	30331.4	0.61	0
232.67	63.2	230.82	61.4	232.28	61.47	30298.7	0.61	0
233.06	62.79	230.96	60.82	231.9	61.1	29637.7	0.6	0
232.9	62.17	230.76	60.39	232.41	60.56	28769.9	0.6	0
233.03	61.54	231.17	59.58	232.05	59.89	27717.7	0.6	0
232.93	60.73	231.22	58.81	232.22	59.12	26592.6	0.6	0
233.25	60.51	230.78	58.69	232.28	59.09	26579.3	0.6	0
232.78	60.78	231.09	58.94	232.31	59.19	26892.2	0.6	0
233.17	61.11	230.8	59.22	232.03	59.62	27608.6	0.6	0
232.69	61.52	230.85	59.74	232.32	59.93	28068.2	0.59	0
233.01	61.95	230.88	59.99	231.86	60.35	28719.8	0.59	0
232.75	62.14	230.66	60.38	232.28	60.55	28980.3	0.59	0
232.87	61.98	230.99	60.01	231.85	60.29	28587.5	0.59	0
232.84	60.7	231.11	58.77	232.08	59.08	26428.1	0.59	0
233.25	59.73	230.74	57.94	232.28	58.35	24997.8	0.59	0
232.87	59.31	231.14	57.46	232.36	57.8	24184	0.59	0
233.35	58.87	230.9	57.02	232.19	57.53	23736	0.59	0
232.93	58.77	231.03	56.97	232.53	57.31	23444	0.59	0
233.29	58.98	231.05	57.04	232.1	57.57	23957.8	0.59	0
232.98	59.24	230.84	57.48	232.51	57.8	24549.4	0.59	0
233.09	59.48	231.13	57.51	232.05	57.96	24727.3	0.59	0
232.99	59.16	231.22	57.24	232.21	57.69	24045.6	0.59	0
233.31	58.78	230.79	57	232.38	57.5	23742.5	0.59	0
232.89	59.01	231.16	57.14	232.37	57.54	23993.5	0.54	0
233.31	59.17	230.84	57.3	232.18	57.84	24485.4	0.54	0
232.82	59.54	230.98	57.72	232.44	58.06	25011.6	0.54	0
233.23	59.67	230.98	57.73	232.06	58.28	25150.7	0.54	0
232.98	59.39	230.89	57.62	232.57	57.99	24645.5	0.54	0
233.21	59.19	231.21	57.24	232.18	57.8	24133.5	0.54	0
233.09	58.8	231.31	56.87	232.31	57.4	23477.5	0.54	0
233.33	58.81	230.83	57.03	232.47	57.56	23871.5	0.54	0
232.91	59.33	231.21	57.44	232.38	57.84	24569.3	0.54	0
233.35	59.37	230.88	57.51	232.25	58.05	24724	0.54	0
232.89	59.39	231.08	57.57	232.51	57.92	24647.7	0.54	0
233.32	59.03	231.03	57.14	232.16	57.73	23840.5	0.54	0
233.03	58.38	230.96	56.64	232.65	57.07	22716.8	0.54	0
233.3	57.91	231.25	56.02	232.27	56.69	21461.9	0.54	0
233.3	57.05	231.44	55.18	232.51	55.89	19474.7	0.52	0
233.56	56.72	231.01	55.03	232.76	55.72	19283.3	0.52	0
233.22	56.82	231.44	54.97	232.69	55.65	19209.6	0.52	0
233.66	56.57	231.09	54.81	232.62	55.59	18877.6	0.52	0
233.21	56.55	231.34	54.75	232.85	55.41	18620.8	0.52	0
233.67	56.36	231.25	54.56	232.53	55.39	18108.7	0.52	0
233.32	56.12	231.2	54.4	232.97	55.06	17565.6	0.52	0
233.59	56.05	231.42	54.22	232.53	55.08	17113.4	0.52	0
233.5	55.77	231.56	53.95	232.66	54.8	15977.4	0.43	0
233.74	55.45	231.15	53.86	232.97	54.61	15203.7	0.43	0
233.49	55.43	231.65	53.68	232.92	54.52	14394.5	0.43	0
233.96	55.17	231.32	53.61	232.96	54.47	13795.2	0.43	0
233.55	55.18	231.63	53.51	233.18	54.31	13587.9	0.43	0
234.02	55.11	231.52	53.5	232.9	54.43	13509.5	0.43	0
233.64	55.11	231.52	53.52	233.31	54.27	13659.5	0.43	0
233.94	55.18	231.69	53.5	232.87	54.45	13636.3	0.35	0
233.8	55.29	231.8	53.56	232.91	54.46	14075.6	0.35	0
233.94	55.23	231.35	53.68	233.2	54.44	14388.2	0.35	0
233.67	55.37	231.81	53.63	233.03	54.44	14358.1	0.35	0
234.07	55.27	231.42	53.69	233.06	54.49	14356.1	0.35	0
233.66	55.34	231.77	53.65	233.23	54.4	13972	0.35	0
234.17	55.26	231.62	53.65	233.01	54.51	13673.7	0.35	0
233.79	55.21	231.69	53.6	233.42	54.32	13356	0.33	0
234.15	55.22	231.83	53.55	233.01	54.48	13092.4	0.33	0
234.02	55.22	231.96	53.51	233.09	54.44	13019	0.33	0
234.16	55.13	231.56	53.64	233.47	54.42	12549.3	0.33	0
233.94	55.15	232.03	53.47	233.27	54.36	12365.4	0.33	0
234.32	55.02	231.62	53.54	233.37	54.41	12140.3	0.33	0
233.9	55.07	231.99	53.45	233.47	54.3	12123.5	0.33	0
234.37	55.04	231.77	53.51	233.25	54.46	12218.5	0.3	0
233.94	55.05	231.87	53.49	233.61	54.3	12186	0.3	0
234.32	55.1	231.94	53.51	233.2	54.52	11898.6	0.3	0
234.25	55.1	232.12	53.51	233.31	54.54	10684.8	0.3	0
234.34	54.97	231.75	53.59	233.72	54.43	10071	0.3	0
234.16	55.02	232.21	53.43	233.47	54.42	9910.2	0.3	0
234.49	54.94	231.77	53.56	233.61	54.48	9581.12	0.3	0
234.08	54.95	232.14	53.39	233.62	54.34	9550.17	0.26	0
234.54	54.95	231.87	53.56	233.46	54.55	9264.84	0.26	0
234.11	54.97	232.04	53.5	233.79	54.38	9087.84	0.26	0
234.5	54.98	232.05	53.52	233.39	54.57	9067.06	0.26	0
234.47	55.28	232.26	53.85	233.49	54.92	7884.22	0.26	0
234.63	55.87	232	54.71	234.07	55.56	5399.08	0.26	0
234.64	56.64	232.57	55.42	233.92	56.49	2902.21	0.26	0
234.99	56.64	232.17	55.65	234.17	56.56	1843.75	0.18	0
234.56	56.14	232.55	54.9	234.09	55.91	2808.56	0.18	0
234.89	55.56	232.15	54.38	233.86	55.39	4734.99	0.18	0
234.34	55.31	232.28	53.96	234.01	54.87	6433.76	0.18	0
234.69	55.19	232.16	53.82	233.57	54.86	7666.9	0.18	0
234.64	55.46	232.36	54.11	233.63	55.19	6605.73	0.18	0
234.68	55.82	232.09	54.67	234.18	55.54	4878.59	0.18	0
234.7	56.25	232.61	55.02	233.94	56.11	3287.03	0.12	0
234.98	56.28	232.2	55.28	234.23	56.19	2497	0.12	0
234.63	56.1	232.62	54.87	234.13	55.91	2805.61	0.12	0
234.99	55.68	232.21	54.58	234	55.57	3863	0.12	0
234.46	55.41	232.41	54.11	234.13	55.05	5164.41	0.12	0
234.86	55.3	232.27	54.05	233.75	55.08	6008.4	0.12	0
234.82	55.61	232.47	54.32	233.77	55.4	5100.6	0.12	0
234.78	56.04	232.22	54.89	234.31	55.77	3688.67	0.1	0
234.82	56.38	232.68	55.15	233.99	56.26	2516.94	0.1	0
235.04	56.49	232.27	55.46	234.33	56.38	1855.71	0.1	0
234.74	56.43	232.72	55.2	234.18	56.27	1881.08	0.1	0
235.1	56.09	232.29	55.02	234.13	56.02	2538.39	0.1	0
234.58	55.86	232.54	54.57	234.22	55.58	3423.94	0.1	0
235	55.76	232.33	54.6	233.9	55.66	3850.91	0.1	0
234.92	56	232.5	54.84	233.87	55.92	3214.47	0.07	0
234.79	56.33	232.29	55.29	234.39	56.15	2223.23	0.07	0
234.88	56.57	232.7	55.45	234.02	56.52	1535.01	0.07	0
235.02	56.65	232.29	55.71	234.37	56.56	1129.14	0.07	0
234.77	56.6	232.75	55.45	234.16	56.47	1287.28	0.07	0
235.1	56.27	232.3	55.28	234.19	56.19	1956.49	0.07	0
234.63	56.09	232.63	54.88	234.24	55.83	2681.99	0.07	0
235.09	56.1	232.39	55.06	234.01	56.03	2725.43	0.07	0
235.08	56.53	232.59	55.48	233.99	56.51	1737.61	0.05	0
234.89	56.95	232.43	55.95	234.52	56.8	665.02	0.05	0
235.02	57.12	232.78	56.07	234.1	57.13	99.36	0.05	0
235.07	57	232.36	56.07	234.47	56.92	125.85	0.05	0
234.84	56.74	232.79	55.59	234.16	56.63	796.36	0.05	0
235.12	56.39	232.32	55.41	234.25	56.3	1612.03	0.05	0
234.69	56.37	232.69	55.16	234.25	56.13	1950.56	0.05	0
235.14	56.32	232.4	55.3	234.08	56.24	1966.75	0.03	0
235.16	56.81	232.6	55.8	234.04	56.79	846.58	0.03	0
234.9	57.07	232.49	56.04	234.53	56.88	257.77	0.03	0
235.09	57.18	232.78	56.13	234.1	57.16	-85.71	0.03	0
235.06	57.05	232.39	56.1	234.5	56.92	58.15	0.03	0
234.91	56.83	232.82	55.68	234.16	56.71	690.35	0.03	0
235.16	56.61	232.36	55.65	234.33	56.5	1222.52	0.03	0
234.8	56.66	232.79	55.48	234.3	56.45	1302.8	0.02	0
235.25	56.71	232.47	55.75	234.21	56.66	1095.74	0.02	0
235.29	57.2	232.67	56.26	234.18	57.22	-9.95	0.02	0
234.94	57.24	232.6	56.25	234.62	57.08	-176.33	0.02	0
235.15	57.03	232.79	56.01	234.13	57.01	203.76	0.02	0
235	56.68	232.41	55.72	234.51	56.52	915.79	0.02	0
234.9	56.49	232.8	55.33	234.1	56.35	1646.64	0.02	0
235.12	56.64	232.35	55.71	234.37	56.52	1381.65	0.02	0
234.81	56.83	232.81	55.7	234.29	56.68	1003.47	0.02	0
235.28	57.09	232.47	56.22	234.3	57.09	284.35	0.02	0
235.28	57.1	232.61	56.18	234.18	57.14	-13.91	0.02	0
234.86	56.86	232.58	55.83	234.56	56.68	546.98	0.02	0
235.1	56.57	232.7	55.51	234.05	56.53	1309.31	0.02	0
234.9	56.39	232.38	55.38	234.46	56.2	1735.65	0.02	0
234.91	56.51	232.76	55.38	234.06	56.42	1610.92	0.02	0
235.07	56.62	232.34	55.69	234.39	56.51	1226.63	0.02	0
234.82	56.76	232.81	55.63	234.23	56.63	991.87	0.02	0
235.21	56.74	232.4	55.84	234.28	56.71	850.23	0.02	0
235.2	56.52	232.51	55.56	234.11	56.5	1388.02	0.02	0
234.76	56.47	232.56	55.39	234.46	56.25	1613.9	0.02	0
235.09	56.39	232.63	55.33	234.01	56.34	1867.88	0.02	0
234.85	56.33	232.39	55.29	234.45	56.12	1973.35	0.03	0
234.94	56.41	232.74	55.27	234.02	56.31	1869.4	0.03	0
235.01	56.34	232.32	55.35	234.38	56.17	1944.94	0.03	0
234.8	56.42	232.79	55.22	234.14	56.23	1997.66	0.03	0
235.12	56.25	232.34	55.26	234.23	56.13	2258.55	0.03	0
235.12	56.03	232.41	54.98	234.04	55.91	2900.16	0.03	0
234.65	55.98	232.52	54.79	234.34	55.66	3152.04	0.03	0
235	55.86	232.51	54.73	233.9	55.71	3535.39	0.05	0
234.72	55.97	232.35	54.86	234.35	55.66	3363.6	0.05	0
234.87	55.94	232.64	54.73	233.89	55.75	3385.81	0.05	0
234.88	55.96	232.25	54.9	234.3	55.71	3217.42	0.05	0
234.73	56.02	232.7	54.77	234	55.78	3121.04	0.05	0
235.01	55.92	232.24	54.88	234.17	55.73	3212.6	0.05	0
235.02	55.72	232.3	54.62	233.97	55.54	3889.31	0.05	0
234.54	55.64	232.48	54.39	234.21	55.25	4328.58	0.08	0
234.97	55.64	232.43	54.46	233.84	55.44	4458.27	0.08	0
234.65	55.69	232.36	54.51	234.3	55.32	4340.98	0.08	0
234.87	55.63	232.59	54.38	233.84	55.38	4552.95	0.08	0
234.79	55.61	232.25	54.49	234.27	55.27	4582.87	0.08	0
234.69	55.52	232.66	54.21	233.89	55.17	4988.17	0.08	0
234.9	55.49	232.2	54.39	234.12	55.18	5094.08	0.08	0
234.96	55.43	232.25	54.29	233.95	55.15	5451.84	0.11	0
234.5	55.4	232.51	54.1	234.14	54.93	5684.5	0.11	0
234.94	55.4	232.38	54.2	233.82	55.13	5670.32	0.11	0
234.53	55.33	232.33	54.09	234.2	54.86	5910.11	0.11	0
234.78	55.32	232.48	54.03	233.72	54.99	6171.49	0.11	0
234.6	55.22	232.16	54.03	234.14	54.79	6456.78	0.11	0
234.56	55.17	232.51	53.79	233.7	54.74	6948.36	0.11	0
234.68	55.08	232.03	53.88	233.96	54.67	7238.33	0.11	0
234.75	55.09	232.04	53.88	233.78	54.72	7477.01	0.15	0
234.3	55.18	232.36	53.81	233.9	54.62	7408.64	0.15	0
234.75	55.09	232.16	53.82	233.63	54.72	7420.24	0.15	0
234.32	55.07	232.2	53.75	233.99	54.51	7680.15	0.15	0
234.64	55.04	232.28	53.66	233.53	54.61	7978.72	0.15	0
234.4	55	232.03	53.7	233.97	54.45	8266.99	0.15	0
234.46	55	232.36	53.54	233.52	54.48	8591.17	0.15	0
234.51	54.95	231.92	53.68	233.85	54.44	8760.54	0.18	0
234.61	54.96	231.94	53.66	233.7	54.48	9091.54	0.18	0
234.22	55.03	232.33	53.57	233.77	54.39	9005.07	0.18	0
234.68	54.97	232.06	53.61	233.58	54.51	9122.76	0.18	0
234.24	55.03	232.19	53.62	233.9	54.39	9029.46	0.18	0
234.61	54.98	232.2	53.56	233.48	54.5	9028.48	0.18	0
234.34	55.03	232.04	53.71	233.95	54.45	8851.83	0.18	0
234.5	55.03	232.34	53.57	233.5	54.52	8711.75	0.21	0
234.5	54.99	231.95	53.71	233.9	54.48	8671.8	0.21	0
234.64	55.02	231.96	53.74	233.78	54.54	8865.26	0.21	0
234.27	55.04	232.39	53.59	233.78	54.41	8903.48	0.21	0
234.72	55.01	232.07	53.67	233.65	54.55	9093.9	0.21	0
234.28	55.05	232.28	53.64	233.93	54.41	9106.17	0.21	0
234.69	55.01	232.23	53.6	233.56	54.52	9336.73	0.21	0
234.37	55.06	232.14	53.71	234.01	54.44	9379.59	0.21	0
234.6	55.08	232.4	53.62	233.56	54.55	9348.82	0.21	0
234.51	55	232.04	53.69	233.98	54.45	9617.78	0.21	0
234.55	55.03	231.93	53.68	233.77	54.46	11210.7	0.21	0
234.07	55.35	232.26	53.77	233.52	54.48	13575.9	0.21	0
234.35	55.88	231.78	54.32	233.32	55.07	15831.7	0.21	0
233.84	56.23	231.99	54.62	233.46	55.2	16747.2	0.21	0
234.33	56.13	231.9	54.53	233.19	55.31	16040.2	0.28	0
234.04	55.88	231.95	54.38	233.71	55.02	14377.6	0.28	0
234.41	55.58	232.19	54.02	233.35	54.89	13017.4	0.28	0
234.31	55.37	231.92	53.97	233.85	54.69	12270	0.28	0
234.43	55.16	231.84	53.75	233.72	54.55	12543.1	0.28	0
234.06	55.33	232.23	53.73	233.47	54.53	13853.7	0.28	0
234.35	55.59	231.75	54.06	233.4	54.89	15222.9	0.28	0
233.85	55.93	232.02	54.31	233.48	55.02	16238.5	0.32	0
234.32	55.92	231.84	54.34	233.23	55.2	16122.5	0.32	0
233.94	55.84	231.93	54.32	233.66	55.03	15426.8	0.32	0
234.33	55.63	232.08	54.06	233.29	54.99	14530.9	0.32	0
234.15	55.45	231.86	54.05	233.78	54.81	13947.9	0.32	0
234.25	55.35	231.74	53.95	233.67	54.78	14502.6	0.32	0
233.98	55.67	232.16	54.05	233.39	54.92	15534.6	0.32	0
234.25	55.95	231.68	54.44	233.41	55.32	16844.3	0.35	0
233.78	56.3	232.01	54.7	233.43	55.47	17662.6	0.35	0
234.23	56.29	231.75	54.73	233.23	55.63	17763.7	0.35	0
233.84	56.23	231.91	54.71	233.61	55.47	17068.2	0.35	0
234.26	56.03	231.98	54.45	233.24	55.41	16647.7	0.35	0
234	55.96	231.81	54.53	233.71	55.31	16349.8	0.35	0
234.06	56.09	231.65	54.64	233.56	55.44	17382	0.35	0
233.83	56.44	232.04	54.79	233.2	55.61	18303	0.4	0
234.04	56.74	231.53	55.21	233.28	56.01	19279.4	0.4	0
233.63	57.06	231.92	55.43	233.24	56.13	19738.8	0.4	0
234.09	56.98	231.62	55.4	233.11	56.23	19701.7	0.4	0
233.65	56.97	231.82	55.4	233.41	56.08	19457.7	0.4	0
234.08	56.81	231.79	55.18	233.05	56.05	19238.3	0.4	0
233.75	56.77	231.67	55.27	233.48	55.96	19130.4	0.4	0
233.78	57.09	231.47	55.58	233.34	56.28	20218.4	0.44	0
233.64	57.43	231.86	55.73	232.95	56.47	20820.4	0.44	0
233.85	57.56	231.38	56.02	233.15	56.74	21217.9	0.44	0
233.52	57.63	231.82	55.98	233.08	56.66	21041.3	0.44	0
233.95	57.48	231.47	55.9	233.02	56.68	21038	0.44	0
233.49	57.55	231.72	55.97	233.23	56.61	20966.9	0.44	0
233.93	57.51	231.62	55.88	232.9	56.69	21067.6	0.44	0
233.55	57.63	231.57	56.1	233.31	56.73	21313.3	0.44	0
233.57	58.68	231.36	57.12	233.18	57.72	23535.4	0.48	0
233.47	59.52	231.7	57.74	232.71	58.38	24831.3	0.48	0
233.59	59.88	231.21	58.27	232.94	58.88	25590.5	0.48	0
233.31	60.02	231.67	58.28	232.81	58.85	25473.1	0.48	0
233.75	59.57	231.31	57.93	232.86	58.6	24928.1	0.48	0
233.34	59.44	231.64	57.77	233.05	58.34	24440.5	0.48	0
233.82	59.12	231.5	57.42	232.8	58.17	24037.2	0.48	0
233.37	59.36	231.48	57.76	233.14	58.31	24648.8	0.54	0
233.28	61.11	231.17	59.51	232.92	59.98	27607	0.54	0
233.21	62.28	231.45	60.46	232.39	60.95	29058.8	0.54	0
233.26	62.68	230.97	61.05	232.67	61.49	29777.9	0.54	0
233.03	62.75	231.42	60.97	232.47	61.37	29562	0.54	0
233.42	62.22	231.02	60.52	232.57	61.07	29033.8	0.54	0
233.05	61.79	231.41	60.06	232.72	60.51	28168.4	0.54	0
233.57	61.12	231.22	59.36	232.56	60.03	27316.1	0.6	0
233.14	60.93	231.32	59.25	232.92	59.74	27133.5	0.6	0
233.19	61.46	231.11	59.8	232.88	60.29	28174.3	0.6	0
233.22	62.35	231.38	60.47	232.36	61.03	29205.3	0.6	0
233.19	62.89	230.91	61.2	232.65	61.7	30215.7	0.6	0
232.93	63.77	231.31	61.91	232.32	62.32	31105	0.6	0
233.23	63.87	230.85	62.12	232.42	62.61	31389.8	0.6	0
232.84	63.87	231.26	62.11	232.46	62.43	31154	0.61	0
233.32	63.53	231	61.73	232.32	62.26	30813.7	0.61	0
232.85	63.76	231.13	62.07	232.6	62.36	31211.9	0.61	0
232.86	64.52	230.91	62.87	232.55	63.14	32300.9	0.61	0
233.03	64.93	231.19	63.06	232.1	63.44	32531.6	0.61	0
233.06	64.48	230.86	62.83	232.56	63.15	32098.1	0.61	0
233.01	63.96	231.36	62.12	232.33	62.5	31138.9	0.61	0
233.36	63.11	230.98	61.41	232.59	61.89	30155.5	0.65	0
233.07	62.51	231.46	60.75	232.65	61.14	29103.1	0.65	0
233.55	62.07	231.17	60.3	232.58	60.89	28706.6	0.65	0
233.12	61.94	231.4	60.25	232.86	60.64	28576.7	0.65	0
233.19	61.88	231.24	60.24	232.92	60.64	28648.9	0.65	0
233.41	62.02	231.47	60.16	232.46	60.73	28582.1	0.65	0
233.36	61.57	231.15	59.95	232.92	60.42	28101.4	0.65	0
233.32	61.39	231.59	59.56	232.6	60.11	27605	0.61	0
233.56	60.87	231.16	59.23	232.87	59.81	26983.9	0.61	0
233.26	60.58	231.63	58.83	232.81	59.35	26421.4	0.61	0
233.68	60.4	231.26	58.69	232.76	59.36	26312.8	0.61	0
233.2	60.55	231.51	58.87	232.93	59.34	26614.3	0.61	0
233.22	60.86	231.32	59.23	232.97	59.69	27138.2	0.61	0
233.48	61.04	231.48	59.2	232.51	59.82	27238.6	0.61	0
233.3	61.19	231.14	59.57	232.91	60.05	27743.7	0.58	0
233.25	61.75	231.5	59.9	232.47	60.42	28364.2	0.58	0
233.39	61.87	231.03	60.19	232.74	60.73	28596	0.58	0
233.12	61.8	231.49	60.02	232.6	60.47	28361.1	0.58	0
233.53	61.57	231.11	59.85	232.64	60.46	28057.7	0.58	0
233.14	61.12	231.47	59.41	232.84	59.88	27302	0.58	0
233.18	60.85	231.33	59.22	232.95	59.69	27089.5	0.58	0
233.45	61.38	231.4	59.54	232.45	60.17	27835.4	0.59	0
233.17	61.88	231.08	60.24	232.82	60.7	28739	0.59	0
233.16	62.64	231.38	60.78	232.33	61.28	29628.1	0.59	0
233.25	62.63	230.94	60.96	232.66	61.45	29602.9	0.59	0
233.04	62.43	231.42	60.63	232.48	61.08	29271.4	0.59	0
233.45	61.79	231.03	60.07	232.61	60.68	28270.3	0.59	0
233.08	61.09	231.43	59.37	232.76	59.86	27214.5	0.59	0
233.17	60.47	231.35	58.83	232.94	59.34	26417.4	0.6	0
233.54	60.4	231.42	58.6	232.54	59.3	26272.3	0.6	0
233.28	60.36	231.2	58.75	232.98	59.29	26363.8	0.6	0
233.36	60.58	231.5	58.76	232.51	59.39	26647.8	0.6	0
233.37	60.59	231.06	58.94	232.84	59.52	26723.7	0.6	0
233.17	60.62	231.49	58.8	232.55	59.37	26676.8	0.6	0
233.51	60.22	231.06	58.54	232.71	59.19	25962.3	0.6	0
233.18	59.56	231.5	57.83	232.81	58.41	24599.5	0.6	0
233.37	58.01	231.51	56.4	233.13	57.05	21542	0.57	0
233.78	57.63	231.52	55.92	232.75	56.78	21125	0.57	0
233.44	57.6	231.34	56.03	233.16	56.71	21309.5	0.57	0
233.56	57.87	231.57	56.11	232.65	56.93	21938.6	0.57	0
233.47	58.15	231.14	56.57	233	57.28	22654.3	0.57	0
233.3	58.55	231.55	56.8	232.64	57.51	23279.1	0.57	0
233.56	58.48	231.1	56.87	232.83	57.62	23208.5	0.57	0
233.2	58.4	231.53	56.7	232.81	57.39	22869.2	0.5	0
233.26	57.74	231.45	56.13	233.03	56.85	21445.8	0.5	0
233.71	57.42	231.41	55.74	232.71	56.66	21015.1	0.5	0
233.36	57.43	231.32	55.86	233.13	56.61	21024.1	0.5	0
233.58	57.48	231.54	55.74	232.67	56.65	21136	0.5	0
233.44	57.73	231.15	56.16	233.04	56.93	21885.4	0.5	0
233.33	58.14	231.53	56.37	232.63	57.18	22539.3	0.5	0
233.49	58.41	231.04	56.77	232.82	57.57	23232.8	0.49	0
233.14	58.73	231.46	56.99	232.7	57.69	23586.3	0.49	0
233.19	58.34	231.44	56.7	232.93	57.36	22563.1	0.49	0
233.71	57.77	231.38	56.13	232.7	56.99	21532.2	0.49	0
233.4	57.33	231.42	55.81	233.19	56.51	20301	0.49	0
233.73	56.91	231.63	55.28	232.78	56.18	19567.5	0.49	0
233.56	56.79	231.31	55.32	233.21	56.09	19634.4	0.49	0
233.54	56.93	231.68	55.26	232.8	56.14	19856	0.49	0
233.65	57.04	231.2	55.53	233.05	56.34	20486.6	0.49	0
233.34	57.37	231.63	55.71	232.86	56.5	20843.5	0.49	0
233.27	57.49	231.53	55.87	233	56.6	21035.5	0.49	0
233.76	57.23	231.37	55.61	232.76	56.51	20705.6	0.49	0
233.41	56.99	231.46	55.46	233.21	56.22	19658.2	0.49	0
233.81	56.5	231.63	54.92	232.85	55.89	18486.4	0.49	0
233.67	56.16	231.43	54.76	233.37	55.57	17343.7	0.46	0
233.78	55.84	231.83	54.31	233	55.29	16276.4	0.46	0
233.89	55.5	231.41	54.17	233.36	55.05	15733.9	0.46	0
233.65	55.51	231.86	54.01	233.14	54.98	15395.9	0.46	0
233.53	55.44	231.75	53.99	233.26	54.88	15559.1	0.46	0
233.97	55.4	231.49	53.97	233.01	54.97	15895.1	0.46	0
233.54	55.52	231.59	54.1	233.35	54.95	15703.4	0.46	0
233.91	55.45	231.64	53.95	232.93	54.97	15719.9	0.37	0
233.67	55.44	231.46	54.05	233.4	54.89	15510.3	0.37	0
233.82	55.44	231.8	53.91	232.97	54.91	15317.3	0.37	0
233.85	55.32	231.4	53.95	233.35	54.82	15382.8	0.37	0
233.67	55.49	231.84	53.93	233.08	54.89	15478.9	0.37	0
233.54	55.58	231.76	54.04	233.19	54.93	15840.4	0.37	0
234.02	55.4	231.49	53.96	233.05	54.93	15539.9	0.37	0
233.6	55.43	231.67	53.98	233.38	54.83	15114.4	0.37	0
234.04	55.29	231.7	53.83	233.03	54.85	14803.4	0.37	0
233.76	55.24	231.58	53.86	233.51	54.72	14552	0.37	0
233.94	55.28	231.86	53.78	233.06	54.81	14635.6	0.37	0
233.94	55.18	231.51	53.84	233.5	54.72	14451.2	0.37	0
233.83	55.29	231.97	53.79	233.2	54.79	14373.1	0.37	0
233.75	55.32	231.96	53.85	233.37	54.79	14426.7	0.37	0
234.22	55.13	231.66	53.8	233.31	54.78	14051.8	0.34	0
233.76	55.21	231.87	53.79	233.55	54.68	14087.4	0.34	0
234.2	55.13	231.81	53.76	233.21	54.78	13746.5	0.34	0
233.86	55.11	231.73	53.77	233.64	54.63	13541.3	0.34	0
234.09	55.1	231.95	53.67	233.17	54.7	13316.5	0.34	0
234.01	54.96	231.62	53.68	233.61	54.53	13110.5	0.34	0
233.97	55.06	232.05	53.62	233.27	54.63	12713.5	0.34	0
233.89	55.06	232.07	53.66	233.45	54.61	12019	0.32	0
234.33	54.81	231.72	53.57	233.44	54.52	11690.7	0.32	0
233.88	54.92	231.99	53.58	233.63	54.49	11519.8	0.32	0
234.34	54.8	231.87	53.54	233.34	54.56	11160.6	0.32	0
233.97	54.82	231.86	53.56	233.76	54.44	10840.7	0.32	0
234.28	54.82	232.04	53.54	233.34	54.61	10430.9	0.32	0
234.15	54.71	231.77	53.56	233.82	54.46	10193.2	0.32	0
234.16	54.79	232.17	53.5	233.43	54.57	10154.6	0.32	0
234.01	54.78	232.17	53.48	233.55	54.51	10313	0.26	0
234.37	54.6	231.74	53.45	233.55	54.45	10776.1	0.26	0
233.9	54.79	232.04	53.49	233.65	54.46	11141.1	0.26	0
234.34	54.69	231.83	53.47	233.37	54.52	11479.4	0.26	0
233.91	54.79	231.88	53.55	233.75	54.46	11594	0.26	0
234.26	54.8	231.99	53.52	233.31	54.6	11564.4	0.26	0
234.05	54.74	231.75	53.55	233.77	54.45	11590.1	0.26	0
234.12	54.84	232.1	53.51	233.35	54.59	11484.2	0.26	0
234.02	54.84	232.17	53.54	233.51	54.59	10608.8	0.26	0
234.38	54.69	231.75	53.59	233.62	54.57	10340.4	0.26	0
233.96	54.79	232.11	53.53	233.69	54.51	10134.6	0.26	0
234.42	54.66	231.86	53.51	233.47	54.56	10099.6	0.26	0
233.97	54.72	231.96	53.5	233.8	54.44	10091.1	0.26	0
234.35	54.74	232	53.53	233.38	54.62	9917.07	0.26	0
234.08	54.64	231.82	53.5	233.84	54.4	10004.2	0.25	0
234.21	54.74	232.14	53.48	233.4	54.56	10149.1	0.25	0
234.05	54.76	232.19	53.45	233.49	54.5	10747.4	0.25	0
234.34	54.64	231.73	53.52	233.64	54.49	11126.8	0.25	0
233.92	54.8	232.12	53.51	233.63	54.49	11457.3	0.25	0
234.38	54.72	231.82	53.57	233.48	54.6	11425	0.25	0
233.92	54.76	232	53.54	233.77	54.48	11202.5	0.25	0
234.35	54.75	231.98	53.57	233.4	54.65	10810.4	0.26	0
234.07	54.71	231.88	53.58	233.88	54.49	10426.1	0.26	0
234.29	54.81	232.17	53.61	233.46	54.72	9879.25	0.26	0
234.16	54.78	232.25	53.56	233.57	54.64	9462.94	0.26	0
234.43	54.64	231.81	53.63	233.79	54.59	9265.91	0.26	0
234.06	54.76	232.23	53.57	233.73	54.59	9263.68	0.26	0
234.5	54.66	231.9	53.67	233.65	54.67	8983.17	0.26	0
234.02	54.69	232.11	53.57	233.86	54.51	8992.85	0.23	0
234.44	54.66	232.01	53.61	233.5	54.66	9033.96	0.23	0
234.07	54.64	231.94	53.59	233.92	54.48	9109.56	0.23	0
234.32	54.71	232.14	53.6	233.46	54.67	9017.87	0.23	0
234.15	54.73	232.21	53.56	233.52	54.65	9180.82	0.23	0
234.34	54.59	231.76	53.62	233.78	54.56	9259.49	0.23	0
234.01	54.7	232.19	53.53	233.65	54.56	9422.94	0.23	0
234.43	54.6	231.82	53.61	233.63	54.61	9402.33	0.22	0
233.99	54.68	232.11	53.55	233.82	54.52	9328.26	0.22	0
234.46	54.66	231.98	53.63	233.54	54.7	9359.43	0.22	0
234.1	54.73	232.01	53.68	233.97	54.61	9109.6	0.22	0
234.4	54.72	232.18	53.63	233.54	54.74	9103.36	0.22	0
234.25	54.71	232.28	53.55	233.59	54.66	9491.7	0.22	0
234.34	54.56	231.8	53.55	233.84	54.51	10418.7	0.22	0
233.97	54.79	232.18	53.51	233.56	54.52	11937.6	0.22	0
234.27	54.91	231.7	53.73	233.5	54.72	13277.8	0.22	0
233.8	55.15	232.01	53.82	233.58	54.73	13912.2	0.22	0
234.31	55.15	231.83	53.93	233.37	54.95	13195.1	0.22	0
233.95	55.04	231.95	53.83	233.8	54.72	12006.2	0.22	0
234.33	54.95	232.06	53.73	233.41	54.83	11200.9	0.22	0
234.22	54.82	232.2	53.58	233.48	54.69	10222.2	0.22	0
234.31	54.72	231.78	53.69	233.84	54.61	9864.31	0.28	0
234.08	54.77	232.22	53.51	233.57	54.56	9862.3	0.28	0
234.36	54.63	231.74	53.52	233.61	54.5	10361.9	0.28	0
233.84	54.7	232.02	53.4	233.56	54.34	11655	0.28	0
234.21	54.84	231.69	53.58	233.28	54.62	12845.6	0.28	0
233.7	55.01	231.77	53.7	233.53	54.56	13878.4	0.28	0
234.09	55.23	231.8	53.86	233.13	54.91	14024.7	0.28	0
234.08	55.07	232.03	53.72	233.27	54.8	12459.9	0.28	0
234.17	54.9	231.7	53.78	233.74	54.69	11566.9	0.28	0
234.06	54.93	232.19	53.63	233.51	54.7	10944.4	0.28	0
234.35	54.73	231.74	53.63	233.68	54.63	10974.2	0.28	0
233.95	54.78	232.14	53.5	233.65	54.49	11475.6	0.28	0
234.38	54.8	231.83	53.61	233.5	54.67	11975.3	0.28	0
233.89	54.91	231.99	53.63	233.73	54.54	12880.8	0.28	0
234.28	55.05	231.93	53.72	233.33	54.81	13393.8	0.28	0
234.16	55.14	232.07	53.77	233.31	54.83	13602.6	0.28	0
234.14	55.03	231.74	53.85	233.78	54.74	13170.9	0.28	0
234.07	55.06	232.2	53.67	233.47	54.72	12857	0.28	0
234.33	54.95	231.76	53.77	233.71	54.73	12704.2	0.28	0
234	55	232.21	53.64	233.65	54.62	12674	0.28	0
234.43	54.97	231.86	53.73	233.56	54.76	13003.1	0.28	0
233.95	55.07	232.08	53.74	233.76	54.65	13468.9	0.28	0
234.37	55.14	231.97	53.8	233.41	54.87	13744.6	0.31	0
234.28	55.17	232.13	53.81	233.4	54.89	13355.5	0.31	0
234.19	55.04	231.84	53.87	233.88	54.76	12916.7	0.31	0
234.18	55.06	232.26	53.69	233.52	54.75	12664	0.31	0
234.37	54.98	231.81	53.82	233.79	54.76	12552.1	0.31	0
234.04	55	232.24	53.64	233.63	54.63	12684	0.31	0
234.38	55.02	231.8	53.75	233.55	54.77	13567.2	0.31	0
233.88	55.23	232.05	53.84	233.66	54.75	14366.1	0.31	0
234.27	55.47	231.84	54.05	233.3	55.1	15364.7	0.31	0
234.15	55.77	231.98	54.25	233.22	55.3	16133.2	0.31	0
234.03	55.61	231.74	54.28	233.73	55.16	15466.1	0.31	0
234.1	55.5	232.16	54.02	233.37	55.09	14652.5	0.31	0
234.3	55.32	231.77	54.1	233.77	55.04	13416.2	0.31	0
234.07	55.15	232.25	53.74	233.61	54.77	12699.2	0.31	0
234.44	55.02	231.83	53.77	233.64	54.79	12515.9	0.35	0
233.96	55.01	232.13	53.62	233.7	54.56	12894.1	0.35	0
234.34	55.1	231.85	53.7	233.37	54.77	13917.1	0.35	0
234.11	55.64	231.86	54.09	233.13	55.12	16084.6	0.35	0
233.84	55.76	231.61	54.36	233.54	55.18	16564.5	0.35	0
233.94	55.82	231.96	54.23	233.12	55.21	16384.9	0.35	0
234.04	55.66	231.57	54.28	233.51	55.14	15750.4	0.35	0
233.86	55.54	232.04	53.98	233.29	54.93	15262.5	0.35	0
234.21	55.4	231.62	54.03	233.42	54.96	14730.9	0.35	0
233.81	55.33	232	53.84	233.48	54.74	14488.1	0.35	0
234.26	55.27	231.73	53.88	233.29	54.89	14433.9	0.35	0
234.13	55.42	231.83	53.91	233.14	54.94	15410.9	0.35	0
233.79	55.62	231.62	54.21	233.54	55.05	16230.3	0.35	0
233.92	55.82	231.9	54.23	233.07	55.24	16715.7	0.35	0
233.91	55.87	231.49	54.47	233.45	55.35	16969.3	0.36	0
233.76	55.94	231.94	54.37	233.16	55.33	16852.3	0.36	0
234.07	55.75	231.52	54.37	233.36	55.33	16364.6	0.36	0
233.72	55.68	231.95	54.18	233.38	55.11	15962.5	0.36	0
234.18	55.57	231.65	54.14	233.26	55.17	15751.3	0.36	0
234.13	55.58	231.78	54.05	233.15	55.12	16047.9	0.36	0
233.78	55.76	231.66	54.33	233.56	55.2	16593.4	0.36	0
233.97	55.9	231.89	54.29	233.08	55.32	16985.2	0.38	0
233.87	56.07	231.5	54.63	233.47	55.5	17660.1	0.38	0
233.76	56.27	231.92	54.62	233.11	55.57	17998.4	0.38	0
233.98	56.33	231.46	54.85	233.31	55.76	18344.7	0.38	0
233.64	56.44	231.9	54.83	233.24	55.69	18366.4	0.38	0
234.08	56.34	231.55	54.82	233.18	55.77	18268	0.38	0
234.08	56.32	231.71	54.73	233.08	55.73	18203.5	0.38	0
233.72	56.35	231.66	54.85	233.51	55.68	18153.8	0.42	0
233.96	56.39	231.84	54.73	233.04	55.74	18429.8	0.42	0
233.82	56.55	231.51	55.04	233.45	55.91	18920.2	0.42	0
233.77	56.72	231.9	55.01	233.06	55.98	19215.4	0.42	0
233.92	56.81	231.42	55.26	233.31	56.18	19646.7	0.42	0
233.61	56.94	231.86	55.25	233.16	56.15	19677.4	0.42	0
233.97	56.93	231.44	55.32	233.12	56.3	20018.5	0.42	0
233.87	57.38	231.49	55.69	232.89	56.66	21083.5	0.44	0
233.45	57.62	231.5	56.04	233.25	56.8	21415.5	0.44	0
233.72	57.88	231.61	56.15	232.77	57.05	22090.9	0.44	0
233.54	58.05	231.34	56.5	233.22	57.24	22241.3	0.44	0
233.57	58.19	231.72	56.44	232.8	57.27	22440.7	0.44	0
233.68	58.23	231.28	56.65	233.12	57.43	22697.3	0.44	0
233.44	58.34	231.74	56.62	232.94	57.39	22664.6	0.44	0
233.84	58.14	231.35	56.51	233.02	57.36	22431.9	0.44	0
233.88	58.11	231.49	56.42	232.9	57.31	22375	0.5	0
233.46	58.2	231.57	56.57	233.25	57.27	22440.6	0.5	0
233.79	58.44	231.63	56.66	232.79	57.51	22983.8	0.5	0
233.53	58.66	231.38	57.03	233.21	57.7	23402.8	0.5	0
233.59	59.01	231.69	57.18	232.74	57.94	23909.5	0.5	0
233.62	59.19	231.25	57.54	233.07	58.21	24420.1	0.5	0
233.41	59.54	231.7	57.72	232.81	58.37	24756.7	0.5	0
233.71	59.69	231.24	57.97	232.89	58.66	25308.5	0.52	0
233.72	60.27	231.32	58.46	232.7	59.17	26177.1	0.52	0
233.26	60.64	231.44	58.91	233	59.41	26677.3	0.52	0
233.62	60.95	231.44	59.07	232.58	59.76	27137.7	0.52	0
233.32	61.13	231.26	59.44	233.01	59.94	27497.1	0.52	0
233.42	61.59	231.52	59.69	232.52	60.3	28055.7	0.52	0
233.38	61.77	231.09	60.06	232.87	60.59	28517.9	0.52	0
233.19	62.33	231.5	60.45	232.52	60.95	29103.7	0.58	0
233.44	62.49	231.03	60.73	232.66	61.28	29525.6	0.58	0
233.5	62.65	231.12	60.82	232.51	61.41	29612.6	0.58	0
233.04	62.88	231.3	61.12	232.76	61.49	29926.9	0.58	0
233.45	62.93	231.26	61.03	232.39	61.61	29903.5	0.58	0
233.09	63.09	231.13	61.38	232.8	61.75	30306.4	0.58	0
233.26	63.67	231.34	61.73	232.3	62.22	30941.8	0.58	0
233.15	64.06	230.95	62.34	232.67	62.72	31702.8	0.62	0
233.01	64.86	231.33	62.94	232.27	63.29	32466	0.62	0
233.17	65.54	230.83	63.76	232.42	64.15	33544.8	0.62	0
233.17	66.66	230.83	64.79	232.18	65.15	34747.1	0.62	0
232.67	67.19	231.04	65.43	232.35	65.53	35359.3	0.62	0
233.1	67.35	230.93	65.42	232.01	65.75	35450.5	0.62	0
232.7	67.51	230.85	65.8	232.39	65.91	35801.2	0.62	0
232.92	67.95	231.02	66	231.91	66.24	36119.8	0.68	0
232.78	68.08	230.69	66.38	232.33	66.53	36508.2	0.68	0
232.71	68.82	231.06	66.9	231.91	67.01	37158.6	0.68	0
232.84	69.42	230.57	67.66	232.12	67.82	38614	0.68	0
232.84	70.6	230.55	68.76	231.87	68.91	39207.8	0.68	0
232.33	71.25	230.79	69.54	231.97	69.4	39926.3	0.68	0
232.74	71.65	230.6	69.75	231.64	69.85	40234.8	0.68	0
232.33	71.53	230.6	69.86	232.02	69.75	40206.8	0.72	0
232.67	71.27	230.76	69.35	231.61	69.42	39702.9	0.72	0
232.51	70.74	230.5	69.05	232.08	69.05	39340.1	0.72	0
232.53	71.08	230.87	69.18	231.66	69.17	39606.7	0.72	0
232.61	71.47	230.4	69.71	231.93	69.76	40812.8	0.72	0
232.66	72.7	230.38	70.86	231.72	70.9	41400.1	0.72	0
232.24	72.74	230.74	71	231.85	70.8	41357.3	0.72	0
232.77	72.08	230.58	70.17	231.68	70.25	40530.5	0.74	0
232.42	71.04	230.71	69.33	232.11	69.24	39490.6	0.74	0
232.83	70.13	230.84	68.18	231.75	68.32	38366.6	0.74	0
232.68	69	230.68	67.28	232.29	67.36	37212.6	0.74	0
232.82	68.42	231.07	66.5	231.92	66.65	36542.7	0.74	0
232.92	67.87	230.68	66.12	232.32	66.33	35612.5	0.74	0
233.06	67.43	230.72	65.61	232.19	65.91	35617.6	0.74	0
232.64	67.31	231.08	65.53	232.25	65.63	35462.7	0.71	0
233.08	67.41	230.81	65.53	232.03	65.85	35582.1	0.71	0
232.64	67.29	230.94	65.59	232.36	65.68	35477.9	0.71	0
233.05	66.94	230.99	65.04	231.98	65.35	34932	0.71	0
232.82	66.21	230.84	64.51	232.48	64.71	34093.5	0.71	0
233	65.68	231.18	63.78	232.08	64.11	33386.5	0.71	0
233.05	65.02	230.81	63.32	232.51	63.65	32413.6	0.71	0
233.11	65.37	230.75	63.58	232.31	63.98	33296.8	0.68	0
232.64	66.35	231.08	64.56	232.23	64.73	34442.3	0.68	0
232.99	67.54	230.7	65.67	231.98	65.99	35858.3	0.68	0
232.47	68.42	230.81	66.7	232.19	66.76	36806.5	0.68	0
232.82	69.13	230.74	67.21	231.75	67.45	37580.4	0.68	0
232.47	69.4	230.59	67.71	232.15	67.78	37902.9	0.68	0
232.63	69.56	230.83	67.64	231.68	67.81	37997.2	0.68	0
232.58	69.24	230.46	67.53	232.09	67.68	37532.6	0.7	0
232.71	69.1	230.42	67.33	231.95	67.57	37603.8	0.7	0
232.33	69.14	230.83	67.37	231.88	67.42	37592.7	0.7	0
232.7	69.68	230.44	67.84	231.73	68.08	38334.2	0.7	0
232.17	70.57	230.59	68.89	231.88	68.86	39270.6	0.7	0
232.51	71.5	230.45	69.61	231.45	69.77	40227.1	0.7	0
232.1	72.06	230.31	70.41	231.8	70.35	40852.3	0.7	0
232.28	72.63	230.49	70.73	231.3	70.77	41309.5	0.7	0
232.19	72.38	230.15	70.7	231.72	70.54	41056.3	0.73	0
232.35	72.05	230.12	70.3	231.62	70.38	40770.9	0.73	0
232.05	71.78	230.58	69.98	231.55	69.91	40355.8	0.73	0
232.51	71.26	230.25	69.43	231.55	69.58	39908.1	0.73	0
232.12	70.67	230.56	68.93	231.8	68.89	39175.2	0.73	0
232.65	69.84	230.5	67.94	231.57	68.16	38238.9	0.73	0
232.34	69.06	230.53	67.36	232.05	67.41	37444.1	0.73	0
232.69	68.22	230.78	66.31	231.68	66.55	36312.3	0.74	0
232.66	66.95	230.56	65.26	232.23	64.64	34007.6	0.74	0
232.97	65.39	230.64	63.67	232.28	63.99	33157.9	0.74	0
232.73	64.91	231.14	63.08	232.2	63.34	32354.5	0.74	0
233.19	64.15	230.81	62.37	232.27	62.82	31540.4	0.74	0
232.79	63.62	231.15	61.86	232.48	62.15	30776.4	0.74	0
233.26	63.35	230.99	61.5	232.2	62	30543.7	0.74	0
232.85	63.34	231	61.64	232.58	61.92	30683.1	0.66	0
233.15	63.53	231.13	61.63	232.12	62.1	30791.1	0.66	0
232.96	63.44	230.85	61.77	232.15	62.2	30969.2	0.66	0
233.14	63.18	230.81	61.48	232.5	61.89	30448.1	0.66	0
232.89	63.19	231.27	61.35	232.32	61.71	30279.7	0.66	0
233.26	63.04	230.85	61.27	232.37	61.76	30237.7	0.66	0
232.79	63.18	231.16	61.44	232.45	61.72	30433.8	0.66	0
233.2	63.5	230.91	61.66	232.15	62.15	30887.9	0.64	0
232.71	64.09	230.92	62.42	232.43	62.64	31769.5	0.64	0
233.01	64.68	230.98	62.79	231.96	63.19	32300.2	0.64	0
232.73	65.01	230.71	63.36	231.88	64.16	33677	0.64	0
232.79	65.98	230.55	64.29	232.19	64.55	34138.7	0.64	0
232.55	66.48	230.99	64.67	231.93	64.81	34571.2	0.64	0
232.88	66.47	230.55	64.71	232.01	65.02	34618.8	0.64	0
232.44	66.49	230.9	64.76	232.07	64.87	34627	0.67	0
232.88	66.61	230.63	64.78	231.84	65.1	34753.9	0.67	0
232.42	66.76	230.72	65.09	232.14	65.16	35030.4	0.67	0
232.77	67.04	230.74	65.14	231.7	65.39	35180.5	0.67	0
232.48	67.23	230.52	65.56	231.64	65.83	35768.2	0.67	0
232.61	67.3	230.41	65.6	232.02	65.76	35578.6	0.67	0
232.46	67.06	230.88	65.22	231.78	65.31	35164.5	0.67	0
232.82	66.33	230.48	64.56	231.97	64.83	34317.7	0.69	0
232.46	65.76	230.89	64	232.03	64.11	33660.5	0.69	0
232.95	65.28	230.64	63.45	231.91	63.81	33025	0.69	0
232.56	64.57	230.84	62.88	232.28	63.08	32179.8	0.69	0
233.01	64.07	230.9	62.2	231.95	62.65	31427.8	0.69	0
232.76	63.66	230.78	61.47	232.06	61.92	30498.3	0.69	0
232.98	63.05	230.74	61.37	232.47	61.78	30283.5	0.69	0
232.82	63.29	231.17	61.46	232.14	61.83	30584.2	0.65	0
233.08	63.43	230.71	61.69	232.31	62.15	30831.5	0.65	0
232.72	63.43	231.13	61.66	232.29	61.97	30753.9	0.65	0
233.16	63.46	230.82	61.64	232.17	62.14	30797.1	0.65	0
232.77	63.08	231.05	61.37	232.49	61.67	30209.3	0.65	0
233.24	62.64	231.07	60.78	232.18	61.31	29568.3	0.65	0
232.97	62.3	231	60.34	232.25	60.84	29041.8	0.65	0
233.16	62.36	230.93	60.69	232.67	61.1	29364.7	0.63	0
233.07	62.62	231.37	60.77	232.35	61.18	29587.8	0.63	0
233.35	62.37	230.95	60.66	232.6	61.15	29232.2	0.63	0
233.05	61.96	231.43	60.19	232.6	60.58	28517	0.63	0
233.54	61.4	231.14	59.64	232.57	60.22	27709.2	0.63	0
233.14	60.9	231.41	59.2	232.87	59.63	26922.5	0.63	0
233.56	60.88	231.32	59.05	232.51	59.67	27078.8	0.63	0
233.16	61.24	231.21	59.97	232.35	60.49	28557.7	0.6	0
233.15	62.47	230.96	60.8	232.7	61.21	29541.6	0.6	0
233.02	63.05	231.33	61.2	232.28	61.58	30226.2	0.6	0
233.19	63.39	230.83	61.67	232.47	62.09	30779	0.6	0
232.86	63.38	231.27	61.58	232.38	61.9	30590.8	0.6	0
233.33	62.83	230.95	61.06	232.38	61.54	29826.2	0.6	0
232.95	62.05	231.26	60.33	232.65	60.68	28535.7	0.6	0
233.42	61.53	231.18	59.72	232.36	60.28	28009.6	0.6	0
233.07	61.17	231.34	59.21	232.34	59.78	27311.6	0.62	0
233.22	60.92	231.03	59.27	232.79	59.72	27165.1	0.62	0
233.23	60.78	231.46	58.94	232.45	59.47	26799.6	0.62	0
233.44	60.44	231.03	58.76	232.76	59.32	26437.2	0.62	0
233.12	60.56	231.47	58.77	232.62	59.27	26546.6	0.62	0
233.52	60.48	231.09	58.75	232.61	59.39	26583.5	0.62	0
233.08	60.53	231.39	58.81	232.79	59.29	26511.8	0.62	0
233.56	60.42	231.27	58.65	232.53	59.32	26406	0.58	0
233.22	60.18	231.48	58.2	232.54	58.88	25671.3	0.58	0
233.39	59.8	231.2	58.19	233.01	58.75	25446.6	0.58	0
233.42	59.73	231.61	57.93	232.64	58.58	25185	0.58	0
233.54	59.62	231.15	57.99	232.91	58.61	25314.1	0.58	0
233.22	59.92	231.57	58.15	232.7	58.7	25592	0.58	0
233.6	59.84	231.15	58.14	232.69	58.78	25634	0.58	0
233.16	59.94	231.46	58.21	232.84	58.7	25539.4	0.56	0
233.67	59.61	231.33	57.84	232.62	58.54	24975.3	0.56	0
233.32	58.85	231.58	57.06	232.68	57.8	23481.2	0.56	0
233.55	58.53	231.34	56.91	233.17	57.52	23075.6	0.56	0
233.57	58.71	231.71	56.89	232.74	57.59	23336.7	0.56	0
233.64	58.9	231.23	57.25	233.01	57.88	24026.2	0.56	0
233.35	59.36	231.67	57.57	232.81	58.18	24490.1	0.56	0
233.74	59.22	231.27	57.54	232.87	58.25	24443.8	0.54	0
233.33	59.22	231.62	57.49	233.01	58.09	24160.1	0.54	0
233.85	58.73	231.47	57.01	232.83	57.8	23344.1	0.54	0
233.47	58.73	231.65	56.94	232.79	57.73	23441.2	0.54	0
233.53	59.05	231.37	57.43	233.19	58.03	24280.8	0.54	0
233.55	59.59	231.69	57.75	232.72	58.45	24961.9	0.54	0
233.62	59.69	231.24	58.06	233.03	58.67	25356.3	0.54	0
233.44	59.55	231.75	57.76	232.88	58.41	24541.6	0.53	0
233.89	58.67	231.4	57.05	233.04	57.79	23072	0.53	0
233.57	58.06	231.83	56.41	233.25	57.12	21324	0.53	0
234.13	57.23	231.7	55.66	233.13	56.54	19759.3	0.53	0
234.17	56.48	231.95	54.9	233.18	55.85	18044.6	0.53	0
233.95	56.23	231.74	54.78	233.65	55.56	17656	0.53	0
234.05	56.22	232.09	54.61	233.24	55.56	17382.6	0.53	0
234.14	55.95	231.68	54.54	233.61	55.36	16978.6	0.46	0
233.91	56.01	232.13	54.43	233.37	55.33	16821.7	0.46	0
234.21	55.94	231.67	54.49	233.42	55.38	17408.3	0.46	0
233.74	56.29	231.99	54.72	233.43	55.53	17972.7	0.46	0
234.19	56.26	231.74	54.75	233.21	55.68	18107.6	0.46	0
234.26	55.87	232	54.41	233.28	55.41	15821.2	0.46	0
234.09	55.53	231.86	54.2	233.82	55.03	14390.1	0.46	0
234.26	55.36	232.23	53.92	233.44	54.96	13384.6	0.39	0
234.33	55.06	231.84	53.82	233.84	54.69	12699.9	0.39	0
234.12	55.13	232.28	53.69	233.57	54.68	12697.9	0.39	0
234.43	55.02	231.83	53.73	233.65	54.66	13304.3	0.39	0
233.95	55.3	232.16	53.83	233.64	54.71	14335.9	0.39	0
234.33	55.51	231.84	54.07	233.36	55.02	15676.9	0.39	0
234.23	55.97	231.97	54.44	233.23	55.4	16643.9	0.39	0
234.03	55.78	231.83	54.38	233.75	55.17	15942	0.34	0
234.25	55.69	232.22	54.21	233.41	55.21	14700	0.34	0
234.38	55.34	231.9	54.1	233.9	54.96	13146.4	0.34	0
234.25	55.26	232.41	53.86	233.69	54.86	12337.4	0.34	0
234.62	55.02	232	53.83	233.87	54.75	11659.6	0.34	0
234.21	55.06	232.38	53.69	233.88	54.61	11776.9	0.34	0
234.63	54.96	232.08	53.66	233.66	54.64	12302.5	0.34	0
234.48	55.29	232.16	53.84	233.46	54.81	14154.8	0.31	0
234.16	55.41	231.98	54.03	233.88	54.8	14879.3	0.31	0
234.33	55.58	232.29	54.05	233.45	55.01	14779.2	0.31	0
234.39	55.37	231.93	54.04	233.89	54.84	14099.8	0.31	0
234.29	55.43	232.43	53.95	233.67	54.91	13026.3	0.31	0
234.68	55.18	232.05	53.95	233.93	54.86	11594.9	0.31	0
234.34	55.17	232.49	53.8	233.99	54.77	10726.3	0.31	0
234.84	55.05	232.24	53.85	233.89	54.86	9859.09	0.31	0
234.81	54.94	232.4	53.71	233.81	54.79	9356.13	0.3	0
234.51	54.88	232.24	53.69	234.26	54.6	9328.75	0.3	0
234.68	54.98	232.54	53.69	233.81	54.79	9136.23	0.3	0
234.66	54.8	232.15	53.67	234.21	54.58	9340.83	0.3	0
234.52	55	232.6	53.69	233.91	54.75	9210.7	0.3	0
234.81	54.84	232.15	53.75	234.09	54.69	9087.48	0.3	0
234.47	55.11	232.59	53.86	234.12	54.88	8374.74	0.3	0
235.05	55.5	232.39	54.55	234.12	55.53	6297.7	0.22	0
235.17	55.98	232.67	55.09	234.19	56.16	3450.34	0.22	0
234.82	55.63	232.51	54.68	234.6	55.62	4049.54	0.22	0
234.91	55.32	232.7	54.21	234.05	55.34	5532.6	0.22	0
234.8	55.03	232.27	54.01	234.38	54.96	6901.27	0.22	0
234.64	55.1	232.68	53.87	234.03	54.98	7478.39	0.22	0
234.94	55.07	232.26	54.08	234.25	55.04	7106.73	0.22	0
234.63	55.47	232.73	54.34	234.3	55.41	5935.58	0.13	0
235.17	55.68	232.48	54.82	234.27	55.83	4510.85	0.13	0
235.21	55.79	232.7	54.92	234.24	56.01	3501.01	0.13	0
234.88	55.64	232.59	54.73	234.68	55.68	3823.26	0.13	0
235.03	55.44	232.81	54.42	234.18	55.55	4744.8	0.13	0
234.96	55.24	232.42	54.31	234.56	55.25	5394.04	0.13	0
234.81	55.27	232.83	54.16	234.2	55.27	5860.25	0.13	0
235.08	55.25	232.38	54.35	234.4	55.3	5625.99	0.11	0
234.74	55.58	232.83	54.52	234.41	55.58	4875.03	0.11	0
235.25	55.73	232.55	54.93	234.36	55.92	3881.24	0.11	0
235.28	55.97	232.76	55.17	234.32	56.23	2840.09	0.11	0
234.93	55.79	232.64	54.91	234.74	55.85	3224.6	0.11	0
235.1	55.71	232.87	54.77	234.25	55.88	3737.73	0.11	0
235.04	55.58	232.49	54.71	234.65	55.63	3974.49	0.11	0
234.93	55.72	232.92	54.67	234.3	55.77	4012.71	0.09	0
235.22	55.78	232.49	54.95	234.54	55.88	3471.13	0.09	0
234.9	56.17	232.95	55.16	234.52	56.22	2766.1	0.09	0
235.37	56.16	232.63	55.36	234.45	56.34	2285.26	0.09	0
235.34	56.24	232.79	55.41	234.35	56.46	1960.55	0.09	0
234.99	56.18	232.68	55.27	234.76	56.2	2163.29	0.09	0
235.2	56.2	232.92	55.28	234.31	56.39	2162.26	0.09	0
235.15	56.16	232.57	55.32	234.75	56.25	2127.66	0.06	0
235.07	56.3	233.01	55.33	234.43	56.47	2035.43	0.06	0
235.32	56.2	232.57	55.42	234.66	56.39	1904.45	0.06	0
234.96	56.32	232.99	55.35	234.58	56.46	1880.73	0.06	0
235.41	56.3	232.65	55.55	234.51	56.57	1600.35	0.06	0
235.4	56.49	232.82	55.72	234.42	56.8	1094.44	0.06	0
235.04	56.53	232.73	55.69	234.84	56.65	1114.47	0.06	0
235.24	56.42	232.92	55.57	234.35	56.7	1343.74	0.04	0
235.14	56.31	232.57	55.53	234.77	56.45	1526	0.04	0
235.05	56.45	232.98	55.54	234.41	56.66	1469.59	0.04	0
235.3	56.46	232.54	55.74	234.65	56.67	1179.18	0.04	0
234.97	56.69	232.98	55.78	234.59	56.86	942.82	0.04	0
235.43	56.74	232.65	56.05	234.54	57.02	486.86	0.04	0
235.38	56.62	232.78	55.88	234.4	56.93	715.24	0.04	0
235.01	56.58	232.7	55.75	234.81	56.7	947.63	0.02	0
235.23	56.48	232.91	55.63	234.33	56.73	1220.25	0.02	0
235.14	56.5	232.57	55.7	234.77	56.62	1161.34	0.02	0
235.09	56.68	232.99	55.78	234.41	56.89	955.21	0.02	0
235.31	56.65	232.54	55.91	234.67	56.84	683.75	0.02	0
234.98	56.85	232.98	55.92	234.58	57	547.87	0.02	0
235.41	56.76	232.63	56.04	234.53	57.02	368.99	0.02	0
235.39	56.69	232.78	55.91	234.4	56.96	616.19	0.02	0
235.04	56.75	232.73	55.89	234.83	56.84	649.37	0.02	0
235.3	56.75	232.95	55.94	234.39	57.03	614.72	0.02	0
235.2	56.71	232.63	55.95	234.85	56.86	597.15	0.02	0
235.14	56.75	233.04	55.89	234.47	57	655.75	0.02	0
235.35	56.68	232.59	56	234.74	56.92	537.97	0.02	0
235.02	56.95	233.03	56.11	234.64	57.18	255.81	0.02	0
235.43	56.69	232.64	56.03	234.57	57.01	352.18	0.02	0
235.35	56.46	232.75	55.74	234.39	56.78	938.22	0.01	0
234.96	56.45	232.69	55.64	234.79	56.58	1206.69	0.01	0
235.22	56.5	232.88	55.71	234.33	56.81	1099.88	0.01	0
235.1	56.53	232.56	55.8	234.77	56.7	971.76	0.01	0
235.05	56.55	232.96	55.7	234.38	56.8	1039.55	0.01	0
235.24	56.45	232.5	55.76	234.64	56.67	969.57	0.01	0
234.89	56.52	232.92	55.62	234.48	56.67	1137.35	0.01	0
235.26	56.2	232.5	55.45	234.39	56.41	1528.1	0.02	0
235.2	56.12	232.59	55.27	234.19	56.3	1852.54	0.02	0
234.81	56.23	232.55	55.27	234.59	56.21	1912.34	0.02	0
235.09	56.2	232.74	55.26	234.14	56.34	1894.73	0.02	0
234.97	56.18	232.43	55.26	234.59	56.17	1931.21	0.02	0
234.94	56.21	232.84	55.19	234.2	56.28	2083.15	0.02	0
235.13	56.11	232.39	55.23	234.48	56.14	2075.61	0.02	0
234.8	56.11	232.83	55.05	234.33	56.1	2378.78	0.04	0
235.21	55.98	232.45	55.13	234.32	56.08	2369.28	0.04	0
235.17	55.88	232.57	55	234.17	56.01	2633.47	0.04	0
234.76	55.88	232.54	54.91	234.55	55.83	2870.72	0.04	0
235.03	55.76	232.69	54.76	234.08	55.84	3189.46	0.04	0
234.88	55.7	232.39	54.74	234.51	55.65	3415.87	0.04	0
234.87	55.83	232.78	54.75	234.12	55.84	3379.75	0.04	0
235.03	55.62	232.32	54.7	234.4	55.62	3513.4	0.07	0
234.7	55.72	232.75	54.62	234.23	55.67	3766.53	0.07	0
235.1	55.52	232.36	54.57	234.22	55.55	3918.83	0.07	0
235.09	55.51	232.5	54.53	234.08	55.56	4162.11	0.07	0
234.71	55.65	232.51	54.61	234.49	55.53	4069.7	0.07	0
235.01	55.6	232.67	54.56	234.05	55.63	4046.65	0.07	0
234.86	55.58	232.38	54.61	234.49	55.49	4067.83	0.07	0
234.83	55.55	232.76	54.44	234.08	55.5	4402.7	0.09	0
234.96	55.26	232.28	54.28	234.33	55.19	5047.44	0.09	0
234.64	55.4	232.71	54.24	234.16	55.26	5280.59	0.09	0
235.02	55.18	232.31	54.18	234.14	55.13	5480.33	0.09	0
234.99	55.15	232.41	54.09	233.96	55.11	5764.46	0.09	0
234.57	55.24	232.4	54.12	234.33	55.02	5801.61	0.09	0
234.84	55.12	232.52	53.98	233.86	55.04	6078.69	0.09	0
234.65	55.07	232.22	53.99	234.29	54.87	6275.04	0.13	0
234.62	55.06	232.57	53.83	233.85	54.89	6677.93	0.13	0
234.75	54.95	232.11	53.88	234.13	54.77	6912.06	0.13	0
234.45	55.07	232.54	53.81	233.94	54.82	7092.28	0.13	0
234.83	54.89	232.14	53.79	233.95	54.74	7144.01	0.13	0
234.81	54.87	232.25	53.72	233.78	54.72	7393.62	0.13	0
234.39	54.93	232.26	53.73	234.15	54.61	7695.27	0.13	0
234.7	54.9	232.39	53.68	233.7	54.71	7802.65	0.17	0
234.5	54.86	232.1	53.69	234.13	54.54	7985.19	0.17	0
234.5	54.91	232.46	53.56	233.68	54.58	8420.09	0.17	0
234.62	54.81	232	53.61	233.97	54.47	8548.35	0.17	0
234.33	54.96	232.44	53.57	233.77	54.54	8706.4	0.17	0
234.71	54.82	232.03	53.59	233.8	54.5	8654.72	0.17	0
234.72	54.82	232.15	53.53	233.65	54.51	8800.28	0.17	0
234.3	54.93	232.18	53.6	234.03	54.45	8874.31	0.2	0
234.65	54.92	232.32	53.58	233.61	54.59	8700.29	0.2	0
234.46	54.84	232.07	53.59	234.07	54.43	8808.22	0.2	0
234.51	54.97	232.46	53.62	233.68	54.64	8661.05	0.2	0
234.64	54.81	232.03	53.62	234.02	54.5	8680.76	0.2	0
234.36	54.94	232.47	53.55	233.81	54.52	9007.03	0.2	0
234.73	54.78	232.06	53.56	233.85	54.49	9142.56	0.2	0
234.75	54.81	232.2	53.56	233.72	54.55	9132.88	0.21	0
234.33	54.9	232.24	53.63	234.09	54.5	9067.95	0.21	0
234.67	54.88	232.36	53.59	233.66	54.62	8934.47	0.21	0
234.47	54.83	232.1	53.62	234.12	54.47	9120.3	0.21	0
234.52	54.93	232.48	53.58	233.71	54.61	9058.49	0.21	0
234.62	54.76	232.03	53.57	234.02	54.44	9330.53	0.21	0
234.32	54.9	232.45	53.5	233.77	54.46	10006.4	0.21	0
234.61	54.76	231.97	53.46	233.74	54.39	11201.1	0.21	0
234.33	55.51	231.85	54	233.29	54.91	15357.7	0.22	0
233.85	55.82	231.86	54.32	233.58	55.04	16166.2	0.22	0
234.21	55.77	231.98	54.22	233.18	55.13	15607.5	0.22	0
234.09	55.51	231.81	54.13	233.73	54.88	14101.2	0.22	0
234.23	55.36	232.23	53.9	233.4	54.85	12602.3	0.22	0
234.38	55.03	231.84	53.76	233.78	54.58	11751.1	0.22	0
234.16	55.07	232.31	53.62	233.6	54.58	11337.7	0.22	0
234.49	54.84	231.87	53.55	233.63	54.45	11702.5	0.32	0
234.35	55.08	231.86	53.65	233.32	54.58	13870.6	0.32	0
233.85	55.33	231.87	53.87	233.6	54.62	14896	0.32	0
234.16	55.55	231.93	54	233.13	54.91	15485.6	0.32	0
233.95	55.49	231.7	54.05	233.59	54.78	15432.3	0.32	0
234.03	55.56	232.06	53.97	233.18	54.87	15173	0.32	0
234.14	55.36	231.64	53.95	233.53	54.72	14997.5	0.32	0
233.91	55.48	232.1	53.89	233.32	54.75	14842.4	0.34	0
234.26	55.29	231.67	53.86	233.38	54.69	14817.3	0.34	0
234.21	55.48	231.72	53.95	233.15	54.83	15648.6	0.34	0
233.72	55.67	231.75	54.14	233.45	54.83	16388.4	0.34	0
234.08	55.84	231.84	54.23	233.02	55.1	16460.2	0.34	0
233.88	55.71	231.63	54.24	233.5	54.93	16297.5	0.34	0
233.97	55.76	231.99	54.12	233.1	54.99	15979.7	0.34	0
234.05	55.57	231.56	54.11	233.43	54.85	16100.8	0.37	0
233.77	55.87	231.99	54.21	233.17	54.99	16734.3	0.37	0
234.06	56.02	231.51	54.48	233.18	55.26	17749.8	0.37	0
233.97	56.8	231.54	55.15	232.91	55.92	19650.3	0.37	0
233.51	57.1	231.6	55.5	233.23	56.06	20288.4	0.37	0
233.89	57.12	231.7	55.43	232.83	56.2	20004.2	0.37	0
233.7	56.82	231.51	55.28	233.33	55.89	19439.5	0.37	0
233.82	56.77	231.89	55.06	232.94	55.84	18875.5	0.43	0
233.91	56.5	231.46	54.98	233.3	55.66	18855.2	0.43	0
233.64	56.81	231.88	55.09	233.02	55.8	19356.7	0.43	0
233.94	56.93	231.41	55.33	233.06	56.06	20004	0.43	0
233.91	57.41	231.48	55.73	232.85	56.47	20976.7	0.43	0
233.47	57.45	231.57	55.83	233.18	56.39	20956.7	0.43	0
233.81	57.43	231.62	55.69	232.75	56.45	20810.6	0.43	0
233.57	57.32	231.4	55.75	233.2	56.32	20923.4	0.46	0
233.63	57.54	231.72	55.77	232.74	56.49	21082.3	0.46	0
233.68	57.47	231.28	55.89	233.07	56.51	21293.2	0.46	0
233.39	57.99	231.67	56.21	232.76	56.81	22163.2	0.46	0
233.64	58.49	231.17	56.81	232.76	57.44	23331.8	0.46	0
233.49	60.21	231.12	58.39	232.41	58.98	26124.5	0.46	0
233.04	60.38	231.2	58.67	232.74	59.03	26365.2	0.46	0
233.42	60.34	231.28	58.46	232.33	59.05	26107.2	0.52	0
233.23	59.84	231.1	58.16	232.83	58.59	25472.4	0.52	0
233.36	59.7	231.47	57.81	232.44	58.39	25026	0.52	0
233.43	59.55	231.06	57.85	232.8	58.37	25149.9	0.52	0
233.17	60.1	231.48	58.23	232.52	58.7	25912.7	0.52	0
233.46	60.43	231.01	58.66	232.57	59.21	26563.8	0.52	0
233.4	61.44	231.05	59.57	232.31	60.09	27968.2	0.52	0
232.98	61.4	231.16	59.66	232.66	59.96	27925.3	0.57	0
233.37	61.31	231.24	59.4	232.28	59.92	27607.4	0.57	0
233.19	60.85	231.09	59.16	232.79	59.53	27014.8	0.57	0
233.32	60.82	231.44	58.9	232.39	59.4	26835.3	0.57	0
233.38	60.74	231.03	59.02	232.75	59.46	26963.7	0.57	0
233.14	61.12	231.46	59.25	232.48	59.63	27437.8	0.57	0
233.43	61.48	231	59.68	232.53	60.15	28077.7	0.57	0
233.34	63.1	231.02	61.21	232.25	61.62	30274	0.59	0
232.86	63.69	231.08	61.97	232.53	62.11	31188.5	0.59	0
233.18	64.31	231.11	62.39	232.07	62.7	31821.3	0.59	0
232.95	64.19	230.92	62.51	232.53	62.66	31742.2	0.59	0
233.07	64.09	231.27	62.19	232.12	62.43	31430.8	0.59	0
233.13	63.92	230.84	62.19	232.47	62.43	31402	0.59	0
232.91	64.08	231.29	62.22	232.22	62.39	31520.4	0.59	0
233.25	64.1	230.86	62.31	232.32	62.61	31582.6	0.59	0
233.31	63.92	230.99	62.06	232.2	62.39	31209.4	0.65	0
232.91	63.54	231.12	61.82	232.56	61.95	30800.8	0.65	0
233.32	63.16	231.21	61.26	232.19	61.62	30146.7	0.65	0
233.14	62.48	231.06	60.77	232.71	61.01	29260.9	0.65	0
233.28	62.05	231.42	60.14	232.32	60.5	28628.5	0.65	0
233.34	61.76	231	60.04	232.68	60.37	28399.9	0.65	0
233.12	61.75	231.45	59.89	232.43	60.18	28331	0.65	0
233.41	61.95	230.98	60.17	232.49	60.56	28767.3	0.62	0
233.37	62.57	231.03	60.72	232.25	61.1	29523.1	0.62	0
232.98	62.18	231.17	60.45	232.63	60.65	28865.5	0.62	0
233.43	61.42	231.29	59.54	232.31	59.99	27517.9	0.62	0
233.26	60.54	231.14	58.84	232.84	59.19	26245.9	0.62	0
233.41	60.02	231.5	58.12	232.45	58.62	25439.2	0.62	0
233.47	59.71	231.09	58	232.83	58.47	25128	0.62	0
233.25	59.79	231.53	57.93	232.57	58.37	25269.3	0.59	0
233.55	60	231.07	58.21	232.63	58.74	25762.4	0.59	0
233.57	60.17	231.17	58.28	232.46	58.85	25999.4	0.59	0
233.07	60.74	231.21	58.96	232.72	59.29	26984.2	0.59	0
233.35	61.59	231.2	59.63	232.22	60.09	28223.5	0.59	0
233.04	62.24	230.95	60.49	232.6	60.76	29162.4	0.59	0
233.11	62.69	231.25	60.73	232.13	61.07	29691.5	0.59	0
233.2	62.4	230.86	60.63	232.53	60.97	29194.8	0.59	0
233.07	61.75	231.37	59.84	232.37	60.2	28013.7	0.59	0
233.47	61.07	231	59.26	232.54	59.74	27170.2	0.59	0
233.53	60.67	231.13	58.78	232.41	59.32	26787.5	0.59	0
233.02	61.21	231.17	59.42	232.67	59.73	27637	0.59	0
233.29	61.93	231.15	59.97	232.15	60.42	28704.8	0.59	0
232.94	62.66	230.86	60.9	232.51	61.16	29775.3	0.59	0
232.98	63.23	231.13	61.26	232.01	61.58	30409.2	0.6	0
233.05	62.96	230.73	61.18	232.39	61.48	30009.2	0.6	0
232.9	62.44	231.22	60.52	232.2	60.84	29149.1	0.6	0
233.29	61.81	230.83	59.99	232.36	60.42	28408.4	0.6	0
233.44	60.47	231.04	58.6	232.34	59.15	26336.9	0.6	0
233.06	59.93	231.19	58.17	232.73	58.58	25348.1	0.6	0
233.44	59.64	231.25	57.73	232.33	58.34	25091	0.6	0
233.19	59.65	231.04	57.91	232.77	58.36	25196.4	0.59	0
233.29	59.75	231.37	57.8	232.34	58.37	25237.7	0.59	0
233.36	59.59	230.97	57.83	232.71	58.35	25053.3	0.59	0
233.19	59.49	231.44	57.58	232.51	58.12	24685.1	0.59	0
233.59	58.97	231.07	57.17	232.68	57.81	23851.2	0.59	0
233.68	58.55	231.23	56.69	232.58	57.38	23225.8	0.59	0
233.27	58.51	231.35	56.72	232.94	57.24	22926.2	0.59	0
233.66	58.28	231.42	56.36	232.54	57.08	22500.9	0.54	0
233.43	58.15	231.23	56.38	233.01	56.94	22311.2	0.54	0
233.56	58.07	231.58	56.12	232.6	56.83	21999.7	0.54	0
233.64	57.91	231.18	56.13	232.98	56.77	21867	0.54	0
233.45	58.03	231.64	56.07	232.75	56.73	21837.7	0.54	0
233.81	57.72	231.23	55.88	232.87	56.6	21454.8	0.54	0
233.89	57.42	231.37	55.53	232.75	56.31	20835.2	0.54	0
233.45	57.45	231.47	55.61	233.08	56.22	20756.8	0.49	0
233.79	57.48	231.52	55.51	232.65	56.3	20973.7	0.49	0
233.54	57.6	231.29	55.78	233.09	56.4	21268.4	0.49	0
233.61	57.81	231.61	55.79	232.63	56.54	21553.6	0.49	0
233.62	58.07	231.14	56.22	232.93	56.85	22393.5	0.49	0
233.38	58.62	231.57	56.59	232.65	57.2	23062.6	0.49	0
233.7	58.65	231.13	56.74	232.73	57.4	23359.3	0.49	0
233.8	58.31	231.3	56.38	232.65	57.1	22388	0.5	0
233.41	58	231.44	56.13	233.04	56.71	21586	0.5	0
233.82	57.63	231.54	55.67	232.67	56.47	20905.3	0.5	0
233.62	57.29	231.36	55.48	233.18	56.13	20213.3	0.5	0
233.75	57.08	231.73	55.11	232.79	55.94	19499	0.5	0
233.84	56.8	231.33	55.02	233.16	55.76	19259.6	0.5	0
233.65	56.79	231.8	54.84	232.96	55.65	18756	0.5	0
234	56.52	231.38	54.72	233.06	55.54	18635.5	0.5	0
234	56.7	231.47	54.83	232.86	55.68	19110.3	0.46	0
233.56	56.74	231.55	54.91	233.2	55.61	18904.2	0.46	0
233.94	56.6	231.63	54.69	232.8	55.59	18526.5	0.46	0
233.74	56.36	231.44	54.59	233.29	55.34	17942.8	0.46	0
233.88	56.24	231.82	54.33	232.91	55.27	17237	0.46	0
234	55.94	231.44	54.23	233.32	55.06	16569	0.46	0
233.83	55.88	231.93	54.01	233.14	54.94	15877.8	0.46	0
234.22	55.56	231.55	53.86	233.27	54.79	15282.1	0.42	0
234.3	55.34	231.7	53.63	233.17	54.63	14392.8	0.42	0
233.87	55.37	231.78	53.65	233.51	54.5	14372.6	0.42	0
234.21	55.32	231.85	53.54	233.08	54.57	14277.9	0.42	0
233.97	55.27	231.61	53.59	233.52	54.44	14385.5	0.42	0
234.02	55.42	231.93	53.56	233.06	54.57	14743.5	0.42	0
234.07	55.36	231.48	53.66	233.37	54.53	15092.1	0.42	0
233.8	55.63	231.9	53.74	233.11	54.68	15471.6	0.35	0
234.12	55.57	231.45	53.83	233.16	54.74	15924.8	0.35	0
234.09	55.76	231.52	53.95	232.95	54.91	16422.1	0.35	0
233.64	55.87	231.59	54.08	233.29	54.88	16565.5	0.35	0
233.99	55.84	231.67	53.99	232.87	54.97	16460	0.35	0
233.75	55.79	231.43	54.06	233.31	54.86	16666	0.35	0
233.82	55.96	231.77	54.07	232.87	55.03	16675	0.35	0
233.92	55.73	231.35	54.04	233.23	54.88	16410	0.38	0
233.7	55.83	231.81	53.96	233.03	54.89	16169.1	0.38	0
234.07	55.58	231.41	53.9	233.13	54.82	15863.1	0.38	0
234.18	55.34	231.6	53.67	233.07	54.68	14455.1	0.38	0
233.8	55.3	231.7	53.62	233.48	54.53	13779	0.38	0
234.18	55.17	231.82	53.48	233.09	54.57	13201.5	0.38	0
233.97	55.02	231.6	53.42	233.55	54.34	13131.9	0.38	0
234.07	55.14	231.97	53.39	233.15	54.48	12817.5	0.35	0
234.17	54.96	231.55	53.38	233.5	54.32	12753.1	0.35	0
233.94	55.13	232.02	53.37	233.3	54.41	12686.1	0.35	0
234.31	54.95	231.61	53.36	233.37	54.36	12679.6	0.35	0
234.35	54.99	231.74	53.34	233.23	54.4	12724.4	0.35	0
233.94	55.05	231.81	53.38	233.6	54.31	12505.5	0.35	0
234.29	55.01	231.92	53.33	233.18	54.43	12142.5	0.35	0
234.12	54.95	231.71	53.38	233.68	54.31	11691.1	0.3	0
234.24	55.04	232.12	53.36	233.32	54.48	11039.6	0.3	0
234.38	54.84	231.73	53.37	233.71	54.34	10555.7	0.3	0
234.18	55.04	232.23	53.42	233.55	54.51	10018.9	0.3	0
234.59	54.86	231.85	53.42	233.66	54.47	9748.94	0.3	0
234.66	54.88	232.02	53.41	233.56	54.52	9441.13	0.3	0
234.26	54.95	232.1	53.44	233.95	54.43	9307.97	0.3	0
234.6	54.91	232.2	53.39	233.52	54.53	9410.63	0.24	0
234.41	54.88	231.97	53.44	233.99	54.41	9301.54	0.24	0
234.47	54.97	232.34	53.4	233.57	54.54	9293.7	0.24	0
234.56	54.8	231.89	53.37	233.88	54.35	9582.24	0.24	0
234.29	54.99	232.33	53.35	233.66	54.44	9781.18	0.24	0
234.65	54.86	231.91	53.39	233.71	54.43	9835.32	0.24	0
234.61	54.87	231.99	53.3	233.5	54.39	10930.1	0.24	0
234.13	54.98	231.99	53.36	233.8	54.3	11844	0.23	0
234.41	55.12	232.07	53.44	233.33	54.53	12482.6	0.23	0
234.2	55.07	231.82	53.5	233.78	54.4	12654.9	0.23	0
234.28	55.2	232.2	53.5	233.39	54.58	12227.6	0.23	0
234.43	55	231.79	53.5	233.75	54.45	11509.9	0.23	0
234.19	55.11	232.26	53.46	233.57	54.53	10808.1	0.23	0
234.58	54.88	231.86	53.43	233.65	54.46	10316.6	0.23	0
234.63	54.86	232	53.41	233.54	54.52	9505.13	0.27	0
234.21	54.88	232.05	53.38	233.91	54.37	9532.38	0.27	0
234.56	54.9	232.17	53.39	233.49	54.55	9379.81	0.27	0
234.38	54.85	231.94	53.42	233.97	54.4	9293.03	0.27	0
234.44	54.97	232.32	53.43	233.57	54.59	9159.5	0.27	0
234.56	54.8	231.89	53.43	233.9	54.44	9091.67	0.27	0
234.29	54.95	232.34	53.41	233.7	54.53	9141.84	0.27	0
234.66	54.8	231.93	53.44	233.74	54.49	9181.94	0.27	0
234.68	54.81	232.06	53.4	233.6	54.5	9234.11	0.22	0
234.27	54.91	232.11	53.45	233.97	54.43	9254.54	0.22	0
234.61	54.91	232.24	53.44	233.55	54.58	9162.58	0.22	0
234.41	54.82	231.98	53.42	234.01	54.38	9340.52	0.22	0
234.46	54.96	232.36	53.41	233.6	54.55	9469	0.22	0
234.59	54.82	231.93	53.44	233.93	54.43	9510.43	0.22	0
234.33	54.98	232.39	53.42	233.74	54.52	9553.83	0.22	0
234.71	54.84	231.98	53.46	233.78	54.49	9575.9	0.22	0
234.69	54.84	232.09	53.38	233.6	54.48	10001.8	0.22	0
234.28	54.91	232.13	53.42	233.98	54.38	10089.6	0.22	0
234.61	54.94	232.26	53.4	233.54	54.52	10284	0.22	0
234.42	54.88	232.01	53.43	234	54.36	10554.5	0.22	0
234.46	55.03	232.38	53.41	233.59	54.51	10882.9	0.22	0
234.58	54.9	231.94	53.43	233.9	54.39	11175.2	0.22	0
234.32	55.1	232.39	53.45	233.71	54.51	11168.7	0.24	0
234.72	54.96	232	53.49	233.77	54.5	10907.7	0.24	0
234.73	54.96	232.13	53.45	233.62	54.52	10701.7	0.24	0
234.31	54.97	232.16	53.44	234	54.37	10586	0.24	0
234.62	54.96	232.28	53.39	233.54	54.48	10687.4	0.24	0
234.43	54.94	232	53.44	233.98	54.34	10758.3	0.24	0
234.42	55.08	232.35	53.4	233.53	54.46	11173.8	0.24	0
234.51	54.93	231.87	53.42	233.8	54.31	11743.2	0.26	0
234.21	55.13	232.3	53.42	233.58	54.39	12017.2	0.26	0
234.58	55.01	231.89	53.46	233.6	54.39	12102.7	0.26	0
234.65	55.1	232.05	53.52	233.49	54.51	11476.2	0.26	0
234.28	55.1	232.11	53.49	233.91	54.36	10995.4	0.26	0
234.61	55.08	232.26	53.45	233.5	54.5	10814.1	0.26	0
234.45	54.98	232.01	53.48	233.98	54.33	10651	0.26	0
234.48	55.1	232.4	53.47	233.59	54.51	10546.7	0.27	0
234.59	54.91	231.94	53.46	233.88	54.34	10931.8	0.27	0
234.25	55.08	232.35	53.42	233.63	54.36	11728.6	0.27	0
234.55	55.04	231.89	53.5	233.58	54.4	12862.9	0.27	0
234.51	55.36	231.97	53.73	233.37	54.66	13990.3	0.27	0
234.11	55.38	232.01	53.77	233.77	54.54	13620.5	0.27	0
234.47	55.34	232.18	53.7	233.38	54.68	12723.2	0.27	0
234.35	55.17	231.95	53.67	233.89	54.47	11735	0.3	0
234.41	55.2	232.36	53.59	233.52	54.59	10971.8	0.3	0
234.57	54.99	231.93	53.58	233.85	54.43	10353.7	0.3	0
234.28	55.06	232.37	53.46	233.67	54.42	10322.7	0.3	0
234.62	54.87	231.93	53.4	233.64	54.33	11139.5	0.3	0
234.45	55.29	231.92	53.63	233.31	54.58	13922.8	0.3	0
233.98	55.53	231.9	53.9	233.64	54.64	14880.4	0.3	0
234.28	55.67	232.03	53.94	233.18	54.85	15094.8	0.28	0
234.14	55.53	231.77	53.93	233.66	54.65	14652.3	0.28	0
234.21	55.57	232.19	53.84	233.31	54.76	13672.9	0.28	0
234.41	55.26	231.79	53.75	233.67	54.56	12559.1	0.28	0
234.15	55.25	232.26	53.56	233.52	54.47	12045.8	0.28	0
234.55	55.05	231.87	53.54	233.55	54.42	11730.2	0.28	0
234.47	55.11	231.93	53.47	233.31	54.39	12995.8	0.28	0
233.99	55.32	231.88	53.68	233.61	54.39	14211.5	0.31	0
234.24	55.6	231.98	53.84	233.12	54.73	15085.1	0.31	0
234.05	55.59	231.7	53.98	233.56	54.67	15428.6	0.31	0
234.1	55.72	232.11	53.96	233.21	54.84	14998.7	0.31	0
234.33	55.48	231.74	53.94	233.59	54.71	14101	0.31	0
234.1	55.46	232.24	53.76	233.5	54.64	13402.4	0.31	0
234.54	55.2	231.88	53.7	233.55	54.57	12619.1	0.31	0
234.54	55.1	232.01	53.55	233.42	54.49	12609.7	0.33	0
234.09	55.15	231.98	53.59	233.76	54.35	13310.8	0.33	0
234.33	55.38	232.08	53.68	233.25	54.61	14283.4	0.33	0
234.12	55.47	231.77	53.92	233.65	54.62	15128.8	0.33	0
234.1	55.76	232.13	54.01	233.22	54.86	15624.8	0.33	0
234.24	55.67	231.68	54.13	233.51	54.86	15915.7	0.33	0
233.96	55.84	232.15	54.11	233.37	54.9	15725.1	0.33	0
234.4	55.6	231.78	54.06	233.42	54.87	15080.4	0.33	0
234.44	55.4	231.95	53.84	233.32	54.73	14013.7	0.35	0
234.03	55.32	231.94	53.77	233.71	54.5	13995.5	0.35	0
234.3	55.39	232.07	53.74	233.23	54.66	14342.9	0.35	0
234.11	55.32	231.75	53.81	233.65	54.53	14690.9	0.35	0
234.06	55.56	232.1	53.83	233.2	54.72	15188.3	0.35	0
234.18	55.56	231.62	54.02	233.45	54.77	15735.9	0.35	0
233.88	55.78	232.07	54.04	233.28	54.81	15949.4	0.35	0
234.26	55.71	231.66	54.1	233.26	54.89	16139.2	0.35	0
234.22	55.89	231.77	54.21	233.08	55.04	16624.6	0.35	0
233.82	55.86	231.76	54.22	233.47	54.86	16494.6	0.35	0
234.11	55.93	231.9	54.16	233.01	55.02	16418.8	0.35	0
233.96	55.76	231.6	54.16	233.46	54.83	16332	0.35	0
233.94	55.91	231.99	54.11	233.06	54.94	16425.4	0.35	0
234.1	55.81	231.55	54.22	233.36	54.96	16482.5	0.35	0
233.8	55.95	231.99	54.18	233.2	54.94	16654.1	0.38	0
234.19	55.89	231.6	54.26	233.2	55.06	16743.4	0.38	0
234.17	55.97	231.72	54.27	233.05	55.12	16870.4	0.38	0
233.76	55.93	231.7	54.29	233.43	54.95	16981.7	0.38	0
234.03	56.05	231.85	54.29	232.96	55.14	17031.8	0.38	0
233.88	55.96	231.55	54.36	233.4	55.03	17173.7	0.38	0
233.84	56.22	231.92	54.4	232.98	55.2	17602.5	0.38	0
233.99	56.18	231.46	54.56	233.25	55.28	17868.4	0.4	0
233.67	56.41	231.88	54.61	233.09	55.33	18247.7	0.4	0
234.06	56.52	231.49	54.83	233.06	55.6	18709.4	0.4	0
234.02	56.98	231.61	55.19	232.88	55.96	19695.4	0.4	0
233.62	57.07	231.58	55.38	233.27	55.93	19990.5	0.4	0
233.91	57.19	231.76	55.34	232.83	56.1	19984.4	0.4	0
233.78	57.09	231.48	55.42	233.28	56	20071.4	0.4	0
233.78	57.26	231.89	55.38	232.9	56.07	20063.5	0.44	0
233.96	57.09	231.44	55.4	233.18	56.01	19955.3	0.44	0
233.64	57.28	231.87	55.41	233.02	55.99	20240.6	0.44	0
234.02	57.36	231.47	55.57	232.97	56.22	20540.2	0.44	0
233.99	57.54	231.59	55.68	232.81	56.34	20880.2	0.44	0
233.6	57.57	231.56	55.82	233.2	56.27	21034.3	0.44	0
233.86	57.79	231.72	55.86	232.74	56.49	21291.5	0.44	0
233.71	57.83	231.41	56.09	233.16	56.55	21712.5	0.47	0
233.69	58.07	231.82	56.14	232.79	56.69	21853.9	0.47	0
233.87	58.11	231.37	56.37	233.07	56.88	22211.7	0.47	0
233.54	58.39	231.81	56.51	232.92	56.97	22616.6	0.47	0
233.92	58.56	231.41	56.76	232.87	57.32	23029	0.47	0
233.83	59.21	231.48	57.3	232.65	57.85	24166.1	0.47	0
233.44	59.26	231.44	57.49	233.04	57.83	24330.9	0.47	0
233.69	59.43	231.6	57.47	232.57	57.99	24503.3	0.51	0
233.56	59.4	231.29	57.65	233.01	58.03	24603.8	0.51	0
233.53	59.49	231.69	57.52	232.63	57.98	24543.7	0.51	0
233.72	59.35	231.24	57.55	232.9	57.99	24431.4	0.51	0
233.41	59.41	231.68	57.49	232.77	57.86	24401.9	0.51	0
233.8	59.49	231.3	57.61	232.72	58.1	24656.5	0.51	0
233.71	60.32	231.37	58.35	232.5	58.79	26009.7	0.51	0
233.27	60.72	231.29	58.92	232.84	59.13	26813.5	0.55	0
233.45	61.43	231.4	59.41	232.31	59.74	27777	0.55	0
233.31	61.57	231.07	59.77	232.73	59.99	28030	0.55	0
233.29	61.62	231.49	59.64	232.38	59.92	27973.7	0.55	0
233.47	61.59	231.04	59.77	232.64	60.07	28064.3	0.55	0
233.15	61.83	231.48	59.93	232.53	60.12	28364.2	0.55	0
233.54	62.17	231.1	60.28	232.47	60.61	28888.8	0.55	0
233.44	63.21	231.18	61.25	232.26	61.54	30288.8	0.6	0
233.03	63.62	231.11	61.87	232.62	61.92	30903.9	0.6	0
233.24	64.32	231.25	62.36	232.11	62.51	31766.8	0.6	0
233.09	64.56	230.92	62.82	232.52	62.87	32118.5	0.6	0
233.01	65.17	231.29	63.24	232.1	63.27	32850.4	0.6	0
233.16	65.54	230.81	63.74	232.32	63.83	33385	0.6	0
232.82	65.83	231.22	63.97	232.17	63.9	33676.8	0.6	0
233.2	65.96	230.83	64.09	232.11	64.19	33861.8	0.6	0
233.17	66.07	230.95	64.13	231.96	64.22	33951.3	0.66	0
232.77	66.36	230.88	64.61	232.33	64.5	34393.1	0.66	0
232.95	67.39	231.01	65.41	231.8	65.37	35549.6	0.66	0
232.76	68.28	230.63	66.52	232.16	66.38	36636.9	0.66	0
232.66	69.08	230.99	67.15	231.73	66.95	37394.7	0.66	0
232.83	69.36	230.51	67.54	231.94	67.4	37732.3	0.66	0
232.51	69.4	230.94	67.54	231.83	67.22	37698.7	0.66	0
232.93	69.35	230.57	67.43	231.78	67.31	37709.8	0.7	0
232.9	69.42	230.7	67.42	231.62	67.27	37781.1	0.7	0
232.48	69.88	230.61	68.1	231.98	67.74	38354.6	0.7	0
232.68	70.71	230.76	68.71	231.47	68.43	39167.6	0.7	0
232.51	71.46	230.39	69.67	231.84	69.3	40054.7	0.7	0
232.38	72.83	230.72	70.89	231.39	70.4	41382.6	0.7	0
232.5	73.97	230.21	72.12	231.56	71.74	42611.2	0.7	0
232.13	74.67	230.61	72.81	231.42	72.22	43192.2	0.73	0
232.57	74.34	230.26	72.42	231.4	72.08	42885	0.73	0
232.74	71.89	230.57	69.91	231.48	69.68	40117.5	0.73	0
232.5	70.26	230.61	68.47	232.02	68.13	38369.3	0.73	0
232.87	68.9	230.91	66.89	231.69	66.77	36760.7	0.73	0
232.81	68.03	230.63	66.22	232.18	66.07	36073.9	0.73	0
232.77	68.01	231.05	66.01	231.82	65.84	35985.6	0.73	0
232.94	68.2	230.56	66.32	232.02	66.21	36441.4	0.73	0
232.56	68.91	230.95	66.98	231.87	66.67	37120.5	0.73	0
232.93	69.59	230.55	67.61	231.75	67.48	37981.3	0.73	0
232.91	69.9	230.69	67.87	231.62	67.72	38169.5	0.73	0
232.6	69.31	230.68	67.48	232.09	67.16	37524.9	0.73	0
232.95	68.34	230.97	66.29	231.74	66.17	36210.2	0.73	0
232.96	67.02	230.73	65.17	232.29	65.04	34769.4	0.73	0
232.99	66.12	231.22	64.07	232.04	64.04	33505.1	0.71	0
233.28	65.12	230.84	63.23	232.36	63.28	32545.5	0.71	0
232.96	64.94	231.29	62.95	232.3	62.93	32220.8	0.71	0
233.37	64.97	230.92	62.98	232.22	63.13	32476.4	0.71	0
233.2	66.58	230.95	64.52	231.94	64.58	34474	0.71	0
232.74	67.68	230.81	65.86	232.25	65.64	35851.7	0.71	0
232.93	68.41	230.97	66.35	231.75	66.24	36491.9	0.71	0
232.81	68.65	230.61	66.82	232.15	66.62	36985	0.68	0
232.73	69.22	231.01	67.2	231.76	66.96	37396.3	0.68	0
232.92	69.21	230.55	67.31	231.98	67.15	37565.9	0.68	0
232.59	69.28	230.97	67.32	231.88	66.99	37432.2	0.68	0
233.01	69.28	230.62	67.27	231.81	67.15	37512.8	0.68	0
232.98	69.75	230.75	67.67	231.67	67.51	37989.4	0.68	0
232.58	70.19	230.66	68.37	232.05	67.97	38625.7	0.68	0
232.75	71.06	230.82	68.99	231.53	68.66	39421.1	0.72	0
232.59	71.65	230.42	69.83	231.88	69.42	40247.5	0.72	0
232.49	72.21	230.81	70.21	231.49	69.72	40597.6	0.72	0
232.72	71.82	230.37	69.92	231.74	69.57	40281.8	0.72	0
232.42	71.46	230.83	69.54	231.69	69.02	39784.9	0.72	0
232.88	70.83	230.51	68.86	231.66	68.59	39117.4	0.72	0
232.92	69.97	230.71	67.94	231.6	67.7	38183.2	0.72	0
232.59	69.67	230.66	67.87	232.04	67.45	38006	0.73	0
232.84	69.69	230.89	67.65	231.61	67.37	37856.7	0.73	0
232.78	69.25	230.58	67.44	232.06	67.11	37557.5	0.73	0
232.75	68.86	231.03	66.85	231.76	66.54	36892.2	0.73	0
233.04	68.02	230.64	66.14	232.06	65.95	36019.9	0.73	0
232.77	67.28	231.13	65.35	232.05	65.05	35060.6	0.73	0
233.28	66.18	230.85	64.22	232.07	64.18	33683.4	0.73	0
233.38	64.66	231.1	62.63	232.08	62.68	31788.5	0.7	0
233.09	63.89	231.07	62.05	232.56	61.94	30902.8	0.7	0
233.33	63.65	231.3	61.58	232.13	61.64	30541.8	0.7	0
233.22	63.61	230.94	61.76	232.53	61.73	30746.7	0.7	0
233.13	63.86	231.35	61.83	232.16	61.79	30942.3	0.7	0
233.35	63.79	230.9	61.89	232.39	61.93	30903	0.7	0
233.01	63.84	231.33	61.88	232.31	61.76	30949.8	0.7	0
233.45	63.69	230.99	61.71	232.24	61.8	30760.2	0.7	0
233.44	63.62	231.16	61.59	232.14	61.68	30637.8	0.64	0
233.09	63.62	231.08	61.78	232.56	61.68	30798.8	0.64	0
233.28	64.23	231.27	62.17	232.06	62.17	31486.2	0.64	0
233.15	64.67	230.88	62.82	232.44	62.72	32178.1	0.64	0
233.01	65.43	231.26	63.41	232.03	63.25	33033.3	0.64	0
233.16	66.11	230.74	64.2	232.17	64.09	33938.4	0.64	0
232.74	66.9	231.09	64.95	232	64.61	34813.4	0.64	0
233.11	67.27	230.7	65.28	231.86	65.12	35212	0.66	0
233.04	67.47	230.79	65.41	231.68	65.23	35398.5	0.66	0
232.7	67.11	230.71	65.25	232.12	64.91	35046.9	0.66	0
232.92	67.02	230.94	64.94	231.66	64.73	34910.7	0.66	0
232.83	66.95	230.58	65.09	232.08	64.82	34907.3	0.66	0
232.7	67.37	230.96	65.35	231.68	65.01	35366.1	0.66	0
232.87	67.88	230.46	65.96	231.84	65.72	36046	0.66	0
232.48	68.1	230.85	66.16	231.74	65.75	36207	0.69	0
232.87	68.2	230.48	66.22	231.63	66.03	36344.1	0.69	0
232.86	67.93	230.65	65.91	231.54	65.72	35950.7	0.69	0
232.56	67.46	230.6	65.64	232	65.31	35475.8	0.69	0
232.81	67.3	230.85	65.27	231.58	65.06	35260	0.69	0
232.78	66.82	230.54	64.99	232.05	64.76	34730	0.69	0
232.75	66.19	231.02	64.2	231.78	64	33802.8	0.69	0
233.03	65.37	230.6	63.49	232.04	63.4	32926.9	0.7	0
232.73	64.69	231.06	62.75	232.03	62.58	31932.2	0.7	0
233.18	64.1	230.74	62.15	231.96	62.17	31300.3	0.7	0
233.23	63.29	230.96	61.27	231.93	61.36	30212.7	0.7	0
232.94	62.81	230.9	60.96	232.41	60.9	29546	0.7	0
233.21	62.31	231.19	60.28	232.02	60.4	28801.9	0.7	0
233.2	61.78	230.88	59.95	232.49	60	28108.8	0.7	0
233.14	61.54	231.34	59.54	232.19	59.64	27688.8	0.63	0
233.37	61.36	230.88	59.48	232.39	59.62	27669.3	0.63	0
232.98	61.6	231.27	59.66	232.3	59.67	27938.3	0.63	0
233.32	62.2	230.86	60.25	232.11	60.38	29058.6	0.63	0
233.16	63.48	230.9	61.49	231.85	61.54	30645.1	0.63	0
232.85	63.09	230.82	61.28	232.31	61.16	29991	0.63	0
233.13	62.29	231.12	60.29	231.94	60.4	28639.5	0.63	0
233.14	61.38	230.82	59.58	232.43	59.64	27454.7	0.61	0
233.06	61.01	231.27	59.02	232.12	59.14	26882.3	0.61	0
233.3	60.76	230.8	58.9	232.32	59.06	26829.9	0.61	0
232.89	61.25	231.18	59.31	232.21	59.33	27455.6	0.61	0
233.26	61.91	230.79	59.95	232.03	60.08	28595.8	0.61	0
233.18	62.8	230.91	60.78	231.87	60.86	29673.5	0.61	0
232.84	62.93	230.81	61.09	232.29	60.98	29889.6	0.61	0
233.07	62.88	231.06	60.85	231.85	60.89	29673.9	0.6	0
233.04	62.49	230.73	60.67	232.3	60.63	29270.6	0.6	0
232.96	62.22	231.18	60.22	232	60.23	28717.5	0.6	0
233.25	61.66	230.76	59.8	232.24	59.87	28115.8	0.6	0
232.93	61.46	231.21	59.5	232.23	59.51	27533.3	0.6	0
233.4	61.07	230.91	59.14	232.16	59.3	27179.7	0.6	0
233.42	60.77	231.11	58.76	232.1	58.97	26693.8	0.6	0
233.06	61	230.99	59.15	232.51	59.15	27178.8	0.6	0
233.23	61.48	231.2	59.43	232.01	59.55	27748.5	0.6	0
233.15	61.6	230.82	59.76	232.4	59.77	28106	0.6	0
233.06	61.62	231.27	59.6	232.09	59.66	27792.2	0.6	0
233.37	60.93	230.86	59.08	232.36	59.19	26895.6	0.6	0
233.05	60.61	231.32	58.65	232.35	58.72	26187.3	0.6	0
233.53	60.1	231.04	58.2	232.3	58.43	25565.3	0.6	0
233.59	59.45	231.27	57.48	232.28	57.78	24396.7	0.58	0
233.29	59.23	231.19	57.4	232.74	57.52	24108.6	0.58	0
233.48	59.36	231.43	57.34	232.28	57.61	24247.7	0.58	0
233.39	59.45	231.04	57.63	232.65	57.75	24772.4	0.58	0
233.26	59.74	231.44	57.72	232.29	57.87	24907.3	0.58	0
233.51	59.54	230.98	57.69	232.48	57.84	24821.5	0.58	0
233.16	59.56	231.41	57.59	232.44	57.67	24470	0.58	0
233.66	59.05	231.13	57.13	232.4	57.38	23648.1	0.58	0
233.66	58.73	231.31	56.74	232.32	57.02	23144.3	0.54	0
233.31	58.79	231.19	56.94	232.73	57.02	23399.4	0.54	0
233.5	59	231.43	56.97	232.27	57.21	23477.5	0.54	0
233.46	58.76	231.08	56.94	232.7	57.07	23351.9	0.54	0
233.36	58.79	231.52	56.8	232.38	57.01	23127.8	0.54	0
233.6	58.7	231.06	56.87	232.58	57.09	23315.2	0.54	0
233.19	59.26	231.45	57.33	232.49	57.43	24147	0.54	0
233.58	59.63	231.09	57.72	232.34	57.94	24950.3	0.52	0
233.51	60.3	231.22	58.33	232.19	58.53	25814	0.52	0
233.27	59.78	231.18	57.97	232.71	58.01	24870.9	0.52	0
233.59	59.1	231.53	57.13	232.39	57.43	23160.3	0.52	0
233.69	58.02	231.28	56.26	232.96	56.5	20969.7	0.52	0
233.68	57.35	231.79	55.42	232.75	55.86	19106.8	0.52	0
233.99	56.69	231.38	54.93	233	55.38	18218.7	0.52	0
233.62	56.64	231.8	54.74	232.96	55.16	18131.2	0.51	0
234.04	56.61	231.45	54.78	232.82	55.29	18525.2	0.51	0
233.95	57.04	231.57	55.14	232.66	55.65	19442.8	0.51	0
233.64	56.99	231.48	55.2	233.12	55.51	19387.8	0.51	0
233.86	57	231.75	55.05	232.69	55.58	19067.2	0.51	0
233.87	56.61	231.43	54.86	233.16	55.26	18295.2	0.51	0
233.81	56.53	231.91	54.59	232.89	55.14	17582.8	0.51	0
234.15	56.15	231.52	54.45	233.17	54.95	16566.9	0.43	0
233.88	56	232.01	54.16	233.23	54.73	15135.4	0.43	0
234.41	55.63	231.77	53.95	233.22	54.62	13876.6	0.43	0
234.45	55.37	231.98	53.65	233.19	54.4	12873.8	0.43	0
234.12	55.29	231.87	53.62	233.63	54.19	12897.6	0.43	0
234.29	55.42	232.1	53.61	233.14	54.35	13414.1	0.43	0
234.19	55.41	231.7	53.75	233.51	54.3	14286.4	0.43	0
234.02	55.76	232.09	53.87	233.11	54.51	15294.6	0.33	0
234.24	55.82	231.61	54.13	233.27	54.69	15896.8	0.33	0
233.86	55.98	232.01	54.12	233.21	54.66	16051	0.33	0
234.33	55.84	231.71	54.13	233.14	54.74	15436.7	0.33	0
234.43	55.54	231.97	53.82	233.17	54.54	13420.4	0.33	0
234.15	55.34	231.91	53.69	233.66	54.25	12622	0.33	0
234.39	55.34	232.19	53.58	233.25	54.36	12114.5	0.33	0
234.34	55.15	231.83	53.55	233.67	54.16	12173	0.34	0
234.2	55.31	232.23	53.49	233.3	54.22	12842.1	0.34	0
234.42	55.29	231.75	53.65	233.46	54.29	13474.4	0.34	0
234.04	55.49	232.17	53.67	233.4	54.3	13778.3	0.34	0
234.51	55.46	231.86	53.78	233.32	54.48	13522.6	0.34	0
234.56	55.34	232.09	53.65	233.31	54.43	12221.9	0.34	0
234.29	55.28	232.03	53.66	233.81	54.26	11545.2	0.34	0
234.54	55.31	232.31	53.57	233.4	54.41	11036.6	0.3	0
234.51	55.14	231.97	53.56	233.84	54.22	10882.6	0.3	0
234.42	55.27	232.42	53.49	233.52	54.31	10686.5	0.3	0
234.71	55.18	231.99	53.6	233.74	54.3	10294.3	0.3	0
234.35	55.25	232.41	53.45	233.69	54.21	10276.8	0.3	0
234.79	55.19	232.08	53.55	233.59	54.33	10233.1	0.3	0
234.78	55.22	232.25	53.52	233.5	54.37	9880.9	0.3	0
234.47	55.22	232.16	53.54	233.96	54.23	9591.69	0.25	0
234.68	55.3	232.41	53.53	233.5	54.43	9413.88	0.25	0
234.63	55.16	232.05	53.55	233.93	54.24	9420.39	0.25	0
234.55	55.27	232.51	53.5	233.63	54.36	9253.07	0.25	0
234.81	55.15	232.08	53.61	233.86	54.35	9159.33	0.25	0
234.45	55.23	232.5	53.5	233.81	54.3	9154.02	0.25	0
234.9	55.18	232.19	53.63	233.73	54.45	9016.88	0.25	0
235.2	56.97	232.6	55.68	233.96	56.56	3753.69	0.21	0
235.07	58.34	232.65	57.09	234.62	57.89	106.14	0.21	0
235.3	58.12	232.92	56.87	234.19	57.86	-655.12	0.21	0
235.12	56.95	232.45	55.7	234.47	56.51	1352.21	0.21	0
234.83	56.2	232.74	54.64	233.94	55.59	4301.11	0.21	0
234.95	55.67	232.17	54.23	234.01	55.03	6347.29	0.21	0
234.51	55.57	232.54	53.9	233.88	54.76	7299.2	0.21	0
234.91	55.35	232.17	53.83	233.74	54.67	7878.83	0.21	0
234.88	55.38	232.33	53.82	233.62	54.71	7817.51	0.09	0
234.69	56.11	232.35	54.6	234.22	55.37	5404.7	0.09	0
235.11	57.34	232.75	56.01	233.98	56.99	2048.54	0.09	0
235.2	58.13	232.5	56.93	234.56	57.72	-393.52	0.09	0
235.08	57.64	232.92	56.26	234.19	57.28	-118.36	0.09	0
235.17	56.5	232.34	55.17	234.24	56.04	2391.76	0.09	0
234.63	55.93	232.63	54.3	234	55.19	5262.12	0.09	0
234.98	55.59	232.22	54.08	233.8	54.94	6832.77	0.09	0
234.95	55.69	232.37	54.15	233.7	55.08	6709.59	0.09	0
234.78	56.5	232.41	55.02	234.3	55.83	4112.96	0.09	0
235.19	57.76	232.8	56.46	234.05	57.46	883.81	0.09	0
235.23	58.19	232.53	57	234.59	57.8	-893.63	0.09	0
235.11	57.7	232.95	56.34	234.23	57.36	-417.07	0.09	0
235.24	56.7	232.41	55.43	234.32	56.28	1628.22	0.09	0
234.75	56.12	232.73	54.56	234.11	55.47	3995.98	0.08	0
235.12	55.8	232.34	54.38	233.95	55.26	5092.03	0.08	0
235.21	56.55	232.59	55.22	233.97	56.16	2887.4	0.08	0
234.98	57.33	232.59	55.99	234.53	56.83	864.55	0.08	0
235.28	57.81	232.88	56.53	234.14	57.54	-525.57	0.08	0
235.22	57.56	232.52	56.3	234.56	57.13	-518.84	0.08	0
235.06	57.13	232.9	55.65	234.14	56.68	582.79	0.08	0
235.23	56.48	232.39	55.12	234.27	55.98	2041.27	0.05	0
234.81	56.25	232.77	54.64	234.15	55.6	3225.13	0.05	0
235.26	56.2	232.44	54.8	234.07	55.7	3229.41	0.05	0
235.39	57.07	232.72	55.72	234.11	56.69	1222.75	0.05	0
235.13	57.65	232.7	56.27	234.63	57.13	-117.56	0.05	0
235.38	57.72	232.96	56.38	234.22	57.4	-576.45	0.05	0
235.28	57.23	232.59	55.95	234.62	56.79	101.59	0.05	0
235.12	56.81	232.98	55.34	234.22	56.36	1377.63	0.03	0
235.31	56.42	232.49	55.11	234.38	55.95	2289.59	0.03	0
[truncated: 12,871 more rows]
