# Supplementary material for: Electric parameter prediction of rod pumping units based on N-HiTS model
Source: PLoS One. 2025 Jul 3;20(7):e0326973. doi: 10.1371/journal.pone.0326973 (PMC12225844; doi:10.1371/journal.pone.0326973)
Supplement: S1 Data — The data comprises dynamometer card sensor measurements and electrical parameters monitored by oil well production sensors. (ZIP) [file pone.0326973.s001.zip › data/ED2.xlsx]

## Sheet: 电参数
A相电压	A相电流	B相电压	B相电流	C相电压	C相电流	功率	功率因数	备注
226.07	32.32	224.22	32.06	224.22	29.76	-8581.67	-0.3	0
226.47	32	223.88	31.79	224.14	29.55	-8407.16	-0.34	0
226.11	32.47	224.27	32.17	224.05	29.92	-8833.55	-0.34	0
226.15	32.22	224.15	31.89	223.85	29.7	-8640.98	-0.34	0
226.16	33.08	223.89	32.89	224.35	30.61	-9402.64	-0.34	0
226.4	32.72	224.14	32.4	223.96	30.28	-9053.81	-0.34	0
226.09	32.55	224.1	32.22	224.42	30.05	-8863.56	-0.34	0
226.53	32.56	224.06	32.2	224.13	30.18	-8901.42	-0.34	0
226.1	32.59	224.28	32.21	224.37	30.13	-8926.04	-0.38	0
226.49	32.78	223.93	32.48	224.27	30.44	-9229.3	-0.38	0
226.1	32.62	224.29	32.21	224.16	30.19	-9056.67	-0.38	0
226.25	32.8	224.28	32.35	224.07	30.39	-9175.69	-0.38	0
226.23	32.74	223.99	32.36	224.53	30.34	-9110.67	-0.38	0
226.52	32.96	224.29	32.5	224.19	30.61	-9237.33	-0.38	0
226.2	32.54	224.23	32.08	224.63	30.13	-8813.57	-0.38	0
226.58	32.41	224.13	31.94	224.27	30.09	-8767.19	-0.38	0
226.09	32.23	224.28	31.73	224.43	29.81	-8591.43	-0.38	0
226.44	31.87	223.89	31.44	224.28	29.54	-8302.45	-0.38	0
226.06	31.89	224.26	31.38	224.16	29.46	-8258.83	-0.38	0
226.1	31.49	224.13	30.95	223.94	29.07	-7832.89	-0.38	0
226.01	31.77	223.76	31.33	224.32	29.36	-8131.78	-0.38	0
226.17	31.1	223.94	30.55	223.84	28.72	-7411.54	-0.38	0
225.9	31.55	223.92	31.04	224.32	29.11	-7710.88	-0.35	0
226.37	31.47	223.92	30.97	224.05	29.13	-7640.37	-0.35	0
225.97	31.06	224.17	30.48	224.32	28.62	-7136.74	-0.35	0
226.4	31.09	223.86	30.59	224.25	28.75	-7242.88	-0.35	0
225.92	30.52	224.13	29.93	224.05	28.09	-6726.36	-0.35	0
225.77	29.94	223.81	29.33	223.62	27.5	-6227.55	-0.35	0
225.72	29.59	223.49	28.99	224.05	27.13	-5631.87	-0.35	0
226.03	29.76	223.82	29.1	223.72	27.36	-5622.73	-0.31	0
225.74	29.48	223.78	28.81	224.2	27.03	-5244.64	-0.31	0
226.14	29.33	223.71	28.67	223.85	26.97	-5148.4	-0.31	0
225.61	28.93	223.82	28.21	223.98	26.47	-4713.27	-0.31	0
225.98	28.59	223.45	27.92	223.84	26.2	-4308.61	-0.31	0
225.66	28.74	223.88	27.96	223.81	26.28	-4285.68	-0.31	0
225.84	28.18	223.91	27.3	223.78	25.77	-3371.54	-0.31	0
225.86	28.28	223.65	27.46	224.27	25.87	-3397.54	-0.22	0
226.12	27.87	223.94	26.97	223.91	25.54	-2762.09	-0.22	0
225.88	28.03	223.94	27.11	224.42	25.63	-2814	-0.22	0
226.3	27.62	223.89	26.69	224.1	25.32	-2217.56	-0.22	0
225.84	27.27	224.08	26.21	224.32	24.89	-1543.89	-0.22	0
226.23	27.25	223.73	26.28	224.21	24.95	-1594.73	-0.22	0
225.76	26.76	224.01	25.64	224.03	24.43	-775.94	-0.22	0
225.81	26.52	223.89	25.3	223.87	24.24	-92.23	-0.1	0
225.79	26.49	223.57	25.15	224.37	24.2	344.87	-0.1	0
226	26.49	223.8	25.07	223.99	24.32	368.06	-0.1	0
225.61	26.24	223.64	24.73	224.36	24.02	978.09	-0.1	0
225.93	26.01	223.51	24.57	223.91	23.85	1389.9	-0.1	0
225.34	25.82	223.55	24.33	223.95	23.57	1830.51	-0.1	0
225.6	25.6	223.07	24.16	223.66	23.32	2389.35	-0.1	0
225.15	25.62	223.37	24.08	223.51	23.34	2713.48	-0.1	0
225.22	25.65	223.27	23.98	223.38	23.48	3714.53	0.07	0
225.14	25.66	222.88	23.92	223.78	23.47	4118.62	0.07	0
225.34	25.64	223.13	23.9	223.37	23.59	4648.97	0.07	0
225.07	25.82	223.08	24	223.85	23.69	4669.26	0.07	0
225.47	25.74	223.02	23.99	223.48	23.69	5150.94	0.07	0
224.98	25.81	223.17	23.93	223.68	23.72	5672.14	0.07	0
225.43	25.85	222.88	24.08	223.59	23.75	5283.71	0.07	0
225.07	25.84	223.26	23.96	223.54	23.79	5854.86	0.25	0
225.29	25.92	223.32	24.08	223.53	23.93	5505.13	0.25	0
225.12	26.06	222.85	24.08	223.82	24.08	6962.99	0.25	0
225.14	26.97	222.92	24.97	223.24	25.18	9382.49	0.25	0
224.66	28.77	222.63	26.57	223.5	27.11	12294.9	0.25	0
225.09	29.21	222.62	27.1	223.18	27.57	12792.9	0.25	0
224.85	28.67	223.03	26.52	223.63	26.93	11168.6	0.25	0
225.52	27.96	222.97	25.96	223.78	26.18	9462.14	0.46	0
225.38	27.39	223.58	25.38	223.97	25.59	8009.32	0.46	0
225.79	26.64	223.83	24.69	224.13	24.86	6946.76	0.46	0
225.85	26.48	223.59	24.55	224.62	24.61	6639.31	0.46	0
226.06	26.36	223.88	24.48	224.22	24.58	7142.63	0.46	0
225.69	26.59	223.7	24.59	224.59	24.85	8240.82	0.46	0
225.87	27.52	223.45	25.52	224.04	25.93	10546.6	0.46	0
225.28	28.64	223.47	26.53	224.16	27.2	12440.5	0.42	0
225.75	28.92	223.2	26.86	224.11	27.46	12640	0.42	0
225.47	28.86	223.68	26.78	224.15	27.45	12518.6	0.42	0
225.9	27.87	223.98	25.89	224.29	26.31	10074.6	0.42	0
225.92	27.8	223.67	25.75	224.76	26.2	10438.9	0.42	0
226.14	27.65	223.96	25.66	224.38	26.15	10382.1	0.42	0
225.73	28.44	223.72	26.32	224.73	27.05	12016	0.42	0
226.03	29.39	223.59	27.33	224.28	28.09	13597.7	0.57	0
225.56	29.95	223.73	27.82	224.51	28.72	14347.2	0.57	0
226.01	30.68	223.46	28.58	224.42	29.43	15286.9	0.57	0
225.76	30.64	223.97	28.55	224.51	29.45	15018.7	0.57	0
225.91	30.38	223.98	28.33	224.41	29.21	14938.5	0.57	0
225.9	30.41	223.64	28.27	224.84	29.18	14891.4	0.57	0
226.05	30.72	223.88	28.69	224.39	29.59	15454.7	0.57	0
225.68	31.32	223.67	29.18	224.73	30.18	16207	0.68	0
225.94	32.19	223.53	30.13	224.24	31.05	17299	0.68	0
225.46	33.11	223.64	30.99	224.45	32.04	18251.4	0.68	0
225.93	33.46	223.4	31.36	224.36	32.31	18495	0.68	0
225.53	33.81	223.76	31.75	224.32	32.8	18950.8	0.68	0
225.59	33.78	223.67	31.73	224.12	32.74	18842.6	0.68	0
225.58	33.96	223.3	31.81	224.51	32.85	19014.8	0.68	0
225.83	33.42	223.67	31.38	224.17	32.35	18269.5	0.76	0
225.58	33.22	223.58	31.09	224.65	32.13	18048.1	0.76	0
225.96	33.48	223.56	31.44	224.27	32.4	18476.8	0.76	0
225.55	33.08	223.74	30.98	224.56	32.02	17940.8	0.76	0
225.91	33.6	223.38	31.5	224.34	32.47	18653.8	0.76	0
225.5	34.06	223.73	31.99	224.31	33.06	19182.5	0.76	0
225.77	34.64	223.87	32.63	224.34	33.68	19733	0.76	0
225.9	34.4	223.63	32.29	224.85	33.33	19263.6	0.77	0
226.11	33.81	223.98	31.82	224.47	32.77	18683.8	0.77	0
225.8	33.48	223.78	31.37	224.84	32.37	18378	0.77	0
226.15	33.28	223.75	31.24	224.41	32.12	18242.4	0.77	0
225.75	33.57	223.94	31.47	224.73	32.47	18566.8	0.77	0
226.29	33.72	223.76	31.65	224.7	32.56	18634.3	0.77	0
225.91	34.3	224.15	32.27	224.72	33.3	19371.3	0.77	0
225.95	35.38	224.07	33.39	224.5	34.38	20517.8	0.77	0
225.98	35.86	223.71	33.74	224.9	34.77	20882.2	0.77	0
226.16	35.54	224.05	33.55	224.51	34.49	20516.3	0.77	0
225.9	35.18	223.89	33.08	224.94	34.08	20085.1	0.77	0
226.2	35.69	223.85	33.68	224.49	34.57	20756.3	0.77	0
225.78	35.48	224	33.42	224.78	34.39	20427.7	0.77	0
226.15	36.1	223.66	34.04	224.55	34.92	21104.2	0.77	0
225.66	36.9	223.93	34.88	224.47	35.84	21955.5	0.77	0
225.58	37.56	223.75	35.55	224.11	36.43	22608.2	0.8	0
225.42	37.6	223.16	35.44	224.25	36.32	22536.1	0.8	0
225.28	37.24	223.21	35.18	223.53	35.94	22271.4	0.8	0
224.81	37.25	222.81	35.05	223.72	35.88	22245.6	0.8	0
225.13	36.9	222.82	34.79	223.29	35.47	21808.8	0.8	0
224.78	37.1	223.02	34.96	223.68	35.75	21975.3	0.8	0
225.3	37.51	222.86	35.4	223.59	36.07	22332.2	0.8	0
224.9	37.8	223.22	35.74	223.62	36.47	22689.1	0.82	0
224.88	38.1	223.11	36.06	223.32	36.7	22970.3	0.82	0
224.84	38.04	222.62	35.85	223.56	36.5	22845.7	0.82	0
224.79	37.54	222.79	35.46	222.97	36	22404.6	0.82	0
224.46	36.99	222.49	34.78	223.27	35.37	21796	0.82	0
224.82	36.56	222.56	34.44	222.87	34.88	21349.3	0.82	0
224.51	36.13	222.77	33.97	223.29	34.47	20831.2	0.82	0
225.04	35.94	222.63	33.8	223.18	34.19	20639	0.83	0
224.62	36.24	222.97	34.12	223.22	34.6	21079.7	0.83	0
224.72	35.68	222.97	33.59	223.05	33.97	20526.3	0.83	0
224.77	35.84	222.55	33.64	223.37	34.04	20591.8	0.83	0
224.9	35.16	222.93	33.09	223	33.4	19857.8	0.83	0
224.65	35.51	222.69	33.29	223.37	33.67	20286.3	0.83	0
225.01	35.27	222.78	33.13	222.92	33.29	19969.8	0.83	0
224.58	35.07	222.83	32.77	223.14	32.93	19716	0.8	0
224.98	35.22	222.56	32.87	222.84	32.9	19843.4	0.8	0
224.61	34.74	222.93	32.41	222.97	32.52	19269.9	0.8	0
224.82	34.47	223.08	32.28	223.03	32.47	19145.8	0.8	0
224.97	34.48	222.73	32.23	223.43	32.43	19127.6	0.8	0
225.03	34.53	223.07	32.36	222.99	32.46	19260.6	0.8	0
224.78	34.41	222.78	32.07	223.3	32.14	19034.2	0.8	0
225.05	34.59	222.8	32.26	222.77	32.2	19253.1	0.78	0
224.65	34.5	222.85	32.07	223.09	32.08	19033.4	0.78	0
225.09	34.57	222.66	32.18	222.88	32.11	19111.5	0.78	0
224.65	34.97	222.95	32.58	222.97	32.66	19609.4	0.78	0
224.76	34.85	222.98	32.49	222.79	32.47	19417.5	0.78	0
224.84	35.09	222.54	32.57	223.05	32.52	19572.7	0.78	0
224.9	34.45	222.89	32.03	222.62	31.87	18821.1	0.78	0
224.67	34.72	222.6	32.16	223.02	32.11	19161.9	0.78	0
225.05	34.26	222.79	31.86	222.68	31.69	18516.2	0.78	0
224.7	33.27	222.88	30.87	223.1	30.72	17341.1	0.78	0
225.08	32.88	222.65	30.55	222.79	30.3	17171.2	0.78	0
224.61	32.28	222.89	29.95	222.83	29.71	16507.8	0.78	0
224.44	31.97	222.63	29.57	222.34	29.27	16367.5	0.78	0
224.49	31.74	222.12	29.27	222.55	28.9	15975.6	0.78	0
224.44	31.74	222.41	29.34	222.09	28.98	16100	0.74	0
224.26	31.75	222.14	29.26	222.51	28.94	15999.2	0.74	0
224.54	31.37	222.26	29.01	222.07	28.59	15585.6	0.74	0
224.16	30.92	222.27	28.51	222.42	28.08	14880.8	0.74	0
224.62	30.28	222.14	27.99	222.16	27.36	14015.2	0.74	0
224.17	30.13	222.39	27.76	222.26	27.2	13961.2	0.74	0
224.32	29.72	222.49	27.41	222.13	26.76	13382.3	0.74	0
224.5	29.64	222.09	27.3	222.46	26.6	13237	0.68	0
224.54	29.22	222.51	27	222.12	26.26	12617.5	0.68	0
224.36	29.15	222.19	26.83	222.5	26.11	12604.7	0.68	0
224.58	29.15	222.28	26.89	222	26.13	12746	0.68	0
224.22	28.83	222.27	26.55	222.36	25.71	11968	0.68	0
224.64	28.95	222.11	26.67	222.04	25.8	12339.9	0.68	0
224.28	28.73	222.45	26.45	222.27	25.58	11693.3	0.68	0
224.55	28.58	222.69	26.35	222.3	25.45	11568.8	0.61	0
224.89	28.43	222.42	26.26	222.72	25.19	10965	0.61	0
224.97	28.31	222.9	26.16	222.43	25.1	10972.3	0.61	0
224.92	28.26	222.67	26.04	222.9	24.91	10765.2	0.61	0
225.22	27.97	222.87	25.86	222.48	24.62	10299.5	0.61	0
224.82	27.95	222.79	25.7	222.81	24.52	10429.6	0.61	0
225.31	27.88	222.73	25.74	222.57	24.45	10170.8	0.61	0
224.96	27.81	223.07	25.63	222.83	24.37	9863.37	0.61	0
225.09	27.52	223.15	25.39	222.68	24.03	9447.29	0.54	0
225.24	27.54	222.67	25.37	222.87	23.94	9556.59	0.54	0
225.23	27.4	223.1	25.31	222.55	23.86	9082.58	0.54	0
225.18	27.39	222.84	25.28	223.03	23.79	8912.31	0.54	0
225.48	27.27	223.1	25.26	222.66	23.77	8766.74	0.54	0
225.17	27.21	223.09	25.19	223.1	23.64	8360.47	0.54	0
225.55	27.1	222.95	25.12	222.74	23.57	8589.29	0.54	0
225.09	27.1	223.16	25.07	222.9	23.52	8294.02	0.48	0
225.13	26.94	223.17	24.93	222.7	23.37	8155.64	0.48	0
225.38	26.89	222.78	25.03	222.97	23.27	7327.84	0.48	0
225.29	26.73	223.17	24.88	222.62	23.2	7349.82	0.48	0
225.19	26.75	222.82	24.85	223.01	23.14	7412.97	0.48	0
225.41	26.6	223.05	24.83	222.58	23.08	7024.36	0.48	0
225.03	26.62	222.92	24.73	222.94	23.03	7323.96	0.48	0
225.44	26.54	222.86	24.8	222.6	23	6986.58	0.41	0
224.99	26.5	223.06	24.71	222.82	22.94	6768.86	0.41	0
225.11	26.47	223.19	24.73	222.74	22.98	6584.23	0.41	0
225.39	26.48	222.82	24.77	223.02	22.99	6718.74	0.41	0
225.33	26.46	223.28	24.75	222.76	23.08	6751.83	0.41	0
225.27	26.52	222.94	24.76	223.17	23.1	7103.78	0.41	0
225.48	26.6	223.21	24.86	222.77	23.28	7476.34	0.41	0
225.2	26.69	223.14	24.87	223.22	23.31	7468.94	0.37	0
225.59	26.74	223.08	24.94	222.85	23.39	7948.98	0.37	0
225.14	26.92	223.25	24.98	223.08	23.54	8285.77	0.37	0
225.25	27.11	223.38	25.14	222.99	23.77	8721.17	0.37	0
225.55	27.21	222.99	25.26	223.21	23.8	8705.65	0.37	0
225.45	27.32	223.43	25.32	222.93	23.99	9092.21	0.37	0
225.45	27.62	223.08	25.5	223.34	24.2	9567.92	0.37	0
225.68	27.48	223.4	25.48	222.96	24.11	9061.93	0.45	0
225.37	27.74	223.24	25.55	223.37	24.32	9793.62	0.45	0
225.76	27.83	223.23	25.7	223	24.44	10030.7	0.45	0
225.33	27.9	223.39	25.66	223.27	24.49	10115.9	0.45	0
225.41	27.99	223.51	25.78	223.16	24.63	10202.9	0.45	0
225.58	28.11	222.97	25.84	223.2	24.69	10687.6	0.45	0
225.25	28.41	223.22	26.07	222.75	25.08	11466.6	0.45	0
225.07	28.9	222.64	26.38	222.92	25.48	12211.1	0.53	0
225.07	29.54	222.79	27	222.36	26.21	13177.3	0.53	0
224.72	30.11	222.53	27.4	222.71	26.73	13767.7	0.53	0
224.95	30.88	222.41	28.16	222.19	27.54	14823.7	0.53	0
224.41	31.41	222.42	28.56	222.37	28.1	15398	0.53	0
224.26	31.64	222.33	28.8	222.04	28.38	15684.6	0.53	0
224.52	31.57	221.87	28.73	222.12	28.21	15454.7	0.53	0
224.31	31.33	222.27	28.58	221.84	28.08	15220.9	0.68	0
224.29	31.57	221.82	28.73	222.15	28.27	15540	0.68	0
224.43	31.05	222.17	28.4	221.78	27.83	14765.9	0.68	0
224.16	31.02	221.97	28.28	222.21	27.79	14801.8	0.68	0
224.56	30.63	222.09	28.07	221.88	27.45	14183.5	0.68	0
224.22	29.84	222.27	27.35	222.28	26.65	12877	0.68	0
224.34	28.76	222.5	26.48	222.28	25.65	11335.5	0.68	0
224.73	28.2	222.15	26.05	222.44	25.06	10497	0.66	0
224.53	27.8	222.61	25.71	222.24	24.76	10089.2	0.66	0
224.63	27.5	222.25	25.47	222.64	24.42	9525.11	0.66	0
224.73	27.37	222.63	25.4	222.29	24.43	9604.8	0.66	0
224.52	27.39	222.42	25.34	222.75	24.4	9672.1	0.66	0
224.89	27.31	222.54	25.36	222.39	24.4	9651.85	0.66	0
224.54	27.37	222.67	25.34	222.79	24.45	9642.98	0.66	0
224.5	27.19	222.73	25.19	222.59	24.3	9599.72	0.51	0
224.75	27.09	222.23	25.14	222.55	24.15	9486.75	0.51	0
224.45	27.07	222.6	25.11	222.3	24.21	9517.84	0.51	0
224.54	27.33	222.19	25.32	222.63	24.43	9909.17	0.51	0
224.59	27.32	222.56	25.38	222.25	24.53	9869.88	0.51	0
224.32	27.46	222.22	25.41	222.6	24.62	10265	0.51	0
224.51	27.62	222.22	25.61	222.06	24.83	10711.4	0.51	0
224.04	27.5	222.18	25.46	222.34	24.68	10242.7	0.51	0
223.86	27.93	222.11	25.81	222.03	25.15	11100.7	0.52	0
224.15	27.96	221.65	25.85	221.98	25.13	11185.1	0.52	0
223.78	28.32	221.97	26.15	221.72	25.6	11952.5	0.52	0
223.89	28.44	221.51	26.23	221.98	25.63	11936	0.52	0
223.81	28.74	221.79	26.54	221.52	26.03	12567	0.52	0
223.54	28.99	221.38	26.66	221.81	26.2	12873.1	0.52	0
223.67	28.91	221.39	26.65	221.23	26.12	12871.9	0.52	0
223.19	29.31	221.26	26.89	221.48	26.51	13396.4	0.6	0
223.08	29.5	221.29	27.09	221.27	26.75	13575	0.6	0
223.44	29.52	220.9	27.14	221.24	26.72	13537.2	0.6	0
223.16	29.33	221.34	27.01	221.14	26.63	13264	0.6	0
223.29	29.44	220.88	27.06	221.37	26.67	13452.4	0.6	0
223.23	29.31	221.24	27.02	220.99	26.65	13349.8	0.6	0
223.04	29.36	220.86	26.99	221.34	26.66	13439.7	0.6	0
223.21	29.26	220.96	26.98	220.85	26.64	13416.2	0.66	0
222.8	28.97	220.87	26.65	221.19	26.31	12842.5	0.66	0
222.71	29.18	220.93	26.86	221.02	26.61	13196.3	0.66	0
223.13	29.14	220.61	26.86	220.99	26.52	13090.2	0.66	0
222.74	29.52	220.95	27.21	220.83	27.02	13784.6	0.66	0
222.93	29.31	220.5	26.98	221.04	26.69	13289.8	0.66	0
222.79	29.34	220.83	27.07	220.64	26.85	13546	0.66	0
222.67	29.77	220.46	27.37	221.02	27.23	14043.6	0.65	0
222.94	29.59	220.74	27.33	220.66	27.13	13748.7	0.65	0
222.63	29.75	220.68	27.4	221.11	27.31	13996.2	0.65	0
222.54	29.63	220.75	27.32	220.94	27.24	13974.6	0.65	0
222.86	30.04	220.35	27.71	220.77	27.6	14560.6	0.65	0
222.47	30.09	220.69	27.76	220.67	27.76	14624.5	0.65	0
222.73	30.42	220.29	28.04	220.91	28.03	14933.5	0.65	0
222.7	30.58	220.78	28.28	220.69	28.32	15114	0.68	0
222.72	30.95	220.5	28.55	221.17	28.65	15484.4	0.68	0
222.99	31.38	220.83	29.08	220.82	29.16	16020.9	0.68	0
222.78	31.41	220.82	29.02	221.34	29.16	15925.2	0.68	0
222.81	31.47	221.04	29.1	221.31	29.25	16066.1	0.68	0
223.28	31.19	220.78	28.88	221.22	28.89	15647.8	0.68	0
222.88	31.52	221.13	29.19	221.17	29.33	16207	0.68	0
223.24	31.62	220.8	29.26	221.44	29.34	16126.5	0.72	0
223.24	31.61	221.37	29.34	221.29	29.43	16109.2	0.72	0
223.29	32.15	221.05	29.76	221.73	29.91	16726.8	0.72	0
223.49	31.68	221.38	29.42	221.35	29.47	16132.2	0.72	0
223.16	31.94	221.18	29.55	221.73	29.71	16546.7	0.72	0
223.17	32.15	221.39	29.78	221.68	29.93	16749.7	0.72	0
223.59	32.75	221.12	30.38	221.53	30.48	17450.4	0.72	0
223.22	32.83	221.5	30.47	221.55	30.65	17529.2	0.74	0
223.53	33.2	221.09	30.77	221.69	30.93	17901	0.74	0
223.36	33.5	221.53	31.16	221.45	31.35	18284.6	0.74	0
223.44	33.68	221.18	31.23	221.85	31.43	18350.4	0.74	0
223.58	33.93	221.52	31.58	221.47	31.75	18686.1	0.74	0
223.38	34.09	221.37	31.63	221.93	31.87	18753	0.74	0
223.3	34.85	221.51	32.39	221.84	32.69	19580.9	0.74	0
223.71	34.89	221.24	32.44	221.6	32.61	19577.8	0.78	0
223.23	35.42	221.5	32.96	221.57	33.24	20188.8	0.78	0
223.51	36.03	221.05	33.47	221.61	33.72	20691	0.78	0
223.34	36.07	221.52	33.61	221.43	33.87	20704.9	0.78	0
223.44	36.77	221.15	34.18	221.81	34.51	21333.2	0.78	0
223.59	36.53	221.56	34.08	221.48	34.33	21051	0.78	0
223.41	36.87	221.36	34.29	221.94	34.66	21372.9	0.78	0
223.49	36.81	221.67	34.29	222.04	34.63	21193.8	0.81	0
223.96	37.05	221.5	34.53	221.83	34.79	21521.6	0.81	0
223.56	37.33	221.84	34.81	221.95	35.17	21843.8	0.81	0
223.97	37.51	221.5	34.92	222.06	35.22	21946	0.81	0
223.81	37.85	222.02	35.35	221.95	35.7	22335.5	0.81	0
224.04	37.68	221.72	35.09	222.38	35.42	22037.2	0.81	0
224.13	37.56	222.13	35.09	222.04	35.36	22031.9	0.81	0
223.96	37.92	221.88	35.31	222.47	35.69	22368.7	0.81	0
223.89	38.73	222.03	36.09	222.41	36.5	23140.6	0.82	0
224.31	38.88	221.86	36.27	222.13	36.56	23242.4	0.82	0
223.86	39.48	222.11	36.86	222.25	37.27	23841.7	0.82	0
224.22	40.18	221.72	37.49	222.24	37.86	24403.3	0.82	0
223.96	40.11	222.18	37.53	222.13	37.92	24345.2	0.82	0
224.12	40.37	221.76	37.66	222.41	38.08	24516.6	0.82	0
224.07	40.29	222.1	37.71	221.99	38.06	24510.3	0.82	0
223.89	40.42	221.75	37.69	222.36	38.15	24582.4	0.85	0
223.81	40.92	221.91	38.21	222.34	38.68	24912.8	0.85	0
224.27	41.22	221.84	38.55	222.08	38.9	25213.8	0.85	0
223.88	41.59	222.14	38.94	222.31	39.4	25570.8	0.85	0
224.38	41.33	221.9	38.65	222.38	39.01	25237.1	0.85	0
224.04	42.21	222.29	39.6	222.26	40.04	26165.5	0.85	0
224.22	42.58	221.83	39.82	222.47	40.27	26376.6	0.85	0
224.13	42.51	222.2	39.88	222.08	40.25	26377.5	0.86	0
223.99	43.02	221.82	40.19	222.42	40.68	26773.8	0.86	0
223.98	42.79	222.05	40	222.48	40.47	26517.8	0.86	0
224.49	42.95	222.08	40.22	222.26	40.56	26639.7	0.86	0
224.17	42.89	222.42	40.19	222.62	40.65	26613.3	0.86	0
224.68	42.99	222.2	40.26	222.64	40.64	26680	0.86	0
224.44	42.68	222.71	40.06	222.69	40.46	26456.5	0.86	0
224.69	42.82	222.28	40.06	222.89	40.47	26561	0.87	0
224.57	42.74	222.69	40.11	222.55	40.46	26552.8	0.87	0
224.52	42.66	222.31	39.86	222.91	40.29	26414.3	0.87	0
224.41	42.85	222.45	40.07	222.9	40.52	26593.6	0.87	0
224.83	42.52	222.46	39.81	222.57	40.12	26280.4	0.87	0
224.39	42.92	222.62	40.18	222.84	40.63	26698.8	0.87	0
224.91	42.21	222.42	39.49	222.78	39.79	25911	0.87	0
224.49	42.02	222.75	39.34	222.73	39.7	25870.9	0.87	0
224.66	42.43	222.21	39.59	222.74	39.94	26208.9	0.87	0
224.46	41.84	222.58	39.1	222.39	39.4	25679.6	0.87	0
224.38	42.38	222.1	39.46	222.66	39.86	26159.7	0.87	0
224.21	41.89	222.17	39.02	222.62	39.42	25692.2	0.87	0
224.53	42.14	222.17	39.34	222.19	39.61	25957.7	0.87	0
224.11	41.66	222.28	38.82	222.49	39.18	25467.9	0.87	0
224.46	41.68	221.94	38.79	222.19	39.05	25504.9	0.86	0
223.97	41.83	222.18	38.96	222.12	39.31	25705.7	0.86	0
224.26	42.14	221.74	39.15	222.18	39.47	25880.4	0.86	0
224.03	42.51	222.16	39.64	221.94	39.96	26261.3	0.86	0
224.07	42.44	221.72	39.43	222.24	39.79	26089.6	0.86	0
223.72	42.46	221.6	39.42	222.02	39.8	26134.7	0.86	0
223.98	42.33	221.62	39.35	221.53	39.59	26007	0.86	0
223.56	42.54	221.65	39.48	221.83	39.86	26168.8	0.87	0
224.02	42.23	221.47	39.17	221.6	39.4	25781.4	0.87	0
223.59	41.66	221.76	38.61	221.67	38.9	25298.2	0.87	0
223.87	41.99	221.28	38.83	221.61	39.08	25596.2	0.87	0
223.6	41.36	221.69	38.3	221.4	38.53	25012.1	0.87	0
223.64	41.75	221.18	38.52	221.61	38.82	25349.6	0.87	0
223.47	40.87	221.23	37.66	221.59	37.92	24424.1	0.87	0
223.72	41.08	221.34	37.94	221.13	38.11	24744.3	0.86	0
223.34	41.11	221.33	37.87	221.48	38.17	24732.8	0.86	0
223.68	41.01	221.09	37.78	221.1	37.95	24667.1	0.86	0
223.13	41.32	221.24	38.04	221.12	38.35	25001.7	0.86	0
223.53	40.93	220.88	37.61	221.1	37.8	24506.9	0.86	0
223.24	40.72	221.3	37.48	220.98	37.7	24388.4	0.86	0
223.42	40.64	220.86	37.28	221.23	37.51	24252.6	0.86	0
223.22	39.3	220.87	35.94	221.18	36.12	23026.5	0.86	0
223.38	38.6	220.98	35.34	220.65	35.38	22436.3	0.86	0
222.92	38.74	220.8	35.34	220.93	35.54	22616.6	0.86	0
223.23	38.93	220.61	35.56	220.5	35.66	22797.8	0.86	0
222.69	38.69	220.72	35.31	220.6	35.51	22591.7	0.86	0
222.98	38.78	220.28	35.38	220.42	35.51	22669.1	0.86	0
222.59	38.6	220.63	35.3	220.32	35.48	22528.3	0.86	0
222.81	38.38	220.21	35.04	220.54	35.19	22258.4	0.86	0
222.58	37.78	220.2	34.52	220.56	34.67	21667.5	0.84	0
222.65	37.77	220.33	34.62	220.03	34.72	21834.4	0.84	0
222.28	37.98	220.15	34.74	220.4	34.98	22009.5	0.84	0
222.67	37.69	220.13	34.56	220.06	34.67	21722.3	0.84	0
222.18	38.35	220.25	35.19	220.29	35.48	22435.2	0.84	0
222.59	38.19	219.96	35.07	220.17	35.25	22206	0.84	0
222.16	37.87	220.28	34.82	220.11	35.07	22008.3	0.84	0
222.38	37.83	219.81	34.73	220.22	34.94	21945.9	0.83	0
222.25	36.84	219.86	33.77	220.32	33.98	21001.7	0.83	0
222.35	36.66	220.12	33.72	219.87	33.85	20933.1	0.83	0
222.04	36.75	219.9	33.69	220.25	33.95	21023.8	0.83	0
222.41	37.01	219.94	34.05	219.9	34.22	21297.7	0.83	0
222.08	36.95	220.16	33.97	220.32	34.26	21183.7	0.83	0
222.63	37.1	220.04	34.17	220.28	34.38	21323.8	0.83	0
222.37	36.83	220.53	33.97	220.48	34.23	21047	0.82	0
222.81	36.46	220.24	33.57	220.69	33.73	20638.5	0.82	0
222.81	36.24	220.41	33.32	220.93	33.49	20453.8	0.82	0
222.98	35.87	220.83	33.08	220.6	33.17	20146	0.82	0
222.8	36.07	220.65	33.15	221.07	33.35	20343	0.82	0
223.22	35.34	220.83	32.56	220.76	32.6	19544.1	0.82	0
222.86	35.36	220.93	32.52	221.15	32.69	19669.7	0.82	0
223.36	35.01	220.81	32.26	220.98	32.28	19238.5	0.81	0
223.03	34.09	221.2	31.37	221.15	31.39	18230.9	0.81	0
223.4	34.02	220.82	31.25	221.2	31.2	18276.7	0.81	0
223.28	33.4	220.81	30.57	221.28	30.5	17672	0.81	0
223.22	33.48	221.09	30.72	220.81	30.65	17899.1	0.81	0
223.05	33.2	220.82	30.34	221.23	30.29	17460.8	0.81	0
223.35	33.04	220.97	30.31	220.82	30.18	17374.5	0.81	0
222.95	32.84	220.95	30.03	221.16	29.98	17128.8	0.77	0
223.28	32.69	220.71	29.92	220.77	29.76	17069.2	0.77	0
222.76	32.7	220.88	29.88	220.83	29.83	17119.4	0.77	0
223.17	32.62	220.54	29.81	220.85	29.66	16920	0.77	0
223.21	33.11	220.72	30.33	221.2	30.27	17398.3	0.77	0
223.23	33	221.17	30.32	220.91	30.28	17372.7	0.77	0
223.18	32.95	220.93	30.2	221.41	30.19	17255	0.77	0
223.56	32.22	221.28	29.66	221.13	29.51	16291.3	0.75	0
223.35	31.73	221.37	29.14	221.68	29.02	15703.4	0.75	0
223.85	31.57	221.37	29.07	221.46	28.86	15661.5	0.75	0
223.51	31.03	221.69	28.54	221.77	28.37	14971.1	0.75	0
223.98	31.34	221.42	28.85	221.77	28.66	15514.5	0.75	0
224.22	30.88	221.76	28.47	222.31	28.28	14706.9	0.75	0
224.21	31.13	222.27	28.79	222.1	28.71	15317.2	0.75	0
224.33	30.97	222.1	28.59	222.69	28.49	14873.8	0.7	0
224.68	30.61	222.51	28.38	222.43	28.22	14524.3	0.7	0
224.52	30.33	222.56	28.05	223.01	27.89	14063.9	0.7	0
225.08	29.89	222.7	27.75	222.83	27.47	13497	0.7	0
224.81	29.78	223.05	27.58	223.28	27.41	13382.4	0.7	0
225.43	29.46	222.96	27.38	223.36	27.09	12819.9	0.7	0
225.75	28.86	223.35	26.86	223.97	26.54	11793.4	0.7	0
225.81	28.5	223.99	26.6	223.91	26.3	11224.4	0.64	0
225.92	28.31	223.72	26.38	224.4	26.02	11000.3	0.64	0
226.15	27.93	224.1	26.1	224.04	25.69	10317	0.64	0
225.93	27.66	223.98	25.8	224.51	25.32	9718.61	0.64	0
226.31	27.39	224.03	25.64	224.13	25.09	9395.46	0.64	0
225.93	27.27	224.19	25.46	224.47	24.91	8971.35	0.64	0
226.47	27.27	224.04	25.54	224.39	24.94	9120.48	0.64	0
226.77	27.41	224.38	25.71	224.96	25.13	8706.72	0.5	0
226.66	27.4	224.93	25.68	224.84	25.23	9092.3	0.5	0
226.83	27.26	224.61	25.59	225.27	24.98	8267.4	0.5	0
226.89	26.94	224.93	25.34	224.83	24.72	7932.92	0.5	0
226.61	26.89	224.63	25.19	225.19	24.56	8091.55	0.5	0
226.97	26.77	224.75	25.21	224.8	24.49	7367.88	0.5	0
226.6	26.75	224.85	25.11	225.19	24.43	7333.72	0.5	0
227.12	26.69	224.74	25.17	225.03	24.41	6864.79	0.5	0
227.12	26.55	224.73	25.03	225.27	24.28	6771.58	0.41	0
226.92	26.55	225.22	25.01	225.15	24.33	6507.66	0.41	0
227.1	26.54	224.85	25.03	225.51	24.28	6584.5	0.41	0
227.17	26.52	225.28	25.03	225.18	24.34	6425.47	0.41	0
227	26.49	224.99	24.95	225.6	24.22	6410.98	0.41	0
227.23	26.39	225.09	24.91	225.12	24.2	6549.72	0.41	0
226.87	26.45	225.11	24.92	225.53	24.22	6153.65	0.41	0
227.38	26.47	225.05	25.03	225.33	24.31	6047.51	0.34	0
227.77	27.51	225.39	26.33	225.91	25.39	2513.24	0.34	0
227.64	27.89	226.01	26.76	225.97	25.76	745.61	0.34	0
227.93	27.93	225.67	26.95	226.33	25.83	-308.25	0.34	0
227.86	27.43	226.05	26.39	225.96	25.38	109.75	0.34	0
227.68	26.8	225.64	25.64	226.31	24.68	1691.77	0.34	0
227.92	26.62	225.86	25.44	225.9	24.61	2314.52	0.34	0
227.56	26.47	225.77	25.11	226.36	24.46	3248.46	0.12	0
227.99	26.56	225.69	25.2	226.09	24.67	3028.02	0.12	0
228.18	27.68	225.79	26.45	226.46	25.8	129.46	0.12	0
227.96	28.77	226.35	27.62	226.49	26.8	-1838.54	0.12	0
228.22	28.82	225.93	27.9	226.65	26.85	-2664.15	0.12	0
228.01	28.42	226.25	27.45	226.2	26.41	-2563.14	0.12	0
227.89	28.07	225.8	27.11	226.52	26.01	-2218.9	0.12	0
228.04	27.73	226.03	26.66	226.1	25.75	-1570.15	-0.01	0
227.78	27.84	225.93	26.69	226.6	25.81	-1514.19	-0.01	0
228.16	27.74	225.91	26.58	226.24	25.81	-1467.18	-0.01	0
228.24	28.92	225.86	27.87	226.44	26.99	-3206.62	-0.01	0
227.83	29.28	226.22	28.2	226.41	27.25	-3883.15	-0.01	0
228.09	29.47	225.75	28.53	226.49	27.48	-4403.6	-0.01	0
227.88	29.68	226.15	28.67	226.18	27.66	-4719.34	-0.01	0
227.83	29.18	225.66	28.19	226.48	27.16	-4181.19	-0.14	0
227.91	29.48	225.94	28.42	226.03	27.48	-4512.41	-0.14	0
227.58	29.23	225.66	28.18	226.39	27.16	-4272.84	-0.14	0
227.88	29.49	225.65	28.43	225.93	27.48	-4621.05	-0.14	0
227.8	30.01	225.41	29.07	225.91	28	-5455.23	-0.14	0
227.37	30.65	225.75	29.67	225.97	28.54	-6118.11	-0.14	0
227.69	30.76	225.31	29.88	226.02	28.74	-6387.34	-0.14	0
227.41	30.9	225.7	29.89	225.78	28.82	-6535.89	-0.24	0
227.47	31.07	225.24	30.14	226.08	29.02	-6795.75	-0.24	0
227.51	30.8	225.58	29.76	225.67	28.76	-6458.34	-0.24	0
227.37	30.99	225.39	30.02	226.17	28.91	-6569.03	-0.24	0
227.74	31.13	225.57	30.14	225.79	29.12	-6723.91	-0.24	0
227.9	31.67	225.54	30.71	226.02	29.68	-7303.22	-0.24	0
227.52	31.8	225.89	30.73	226.23	29.7	-7368.86	-0.24	0
228	32.31	225.59	31.28	226.35	30.3	-7893.1	-0.3	0
227.74	32.33	226.05	31.19	226.24	30.25	-7906.92	-0.3	0
227.85	32.13	225.57	31.14	226.46	30.12	-7888.46	-0.3	0
227.71	32.33	225.84	31.28	225.94	30.27	-8209.33	-0.3	0
227.41	32.22	225.35	31.32	226.16	30.15	-8299.82	-0.3	0
227.49	32.23	225.35	31.26	225.54	30.17	-8372.51	-0.3	0
227.5	32.35	225.13	31.3	225.61	30.29	-8283.5	-0.3	0
227.21	33.34	225.53	32.22	225.99	31.16	-8988.12	-0.35	0
227.72	33.17	225.28	32.12	226.03	31.12	-8894.47	-0.35	0
227.42	32.92	225.74	31.79	225.97	30.79	-8641.78	-0.35	0
227.67	33.09	225.33	32.1	226.21	31.03	-8918.15	-0.35	0
227.57	32.9	225.73	31.78	225.87	30.79	-8726.56	-0.35	0
227.48	33.2	225.34	32.16	226.26	31.09	-9080.26	-0.35	0
227.56	33.09	225.45	31.95	225.69	30.98	-9076.78	-0.35	0
227.42	32.93	225.08	31.82	225.52	30.83	-9000.56	-0.37	0
226.92	32.96	225.2	31.87	225.72	30.77	-8991.78	-0.37	0
227.32	33.15	224.87	32.14	225.54	31.07	-9229.66	-0.37	0
226.84	32.77	225.15	31.69	225.42	30.59	-8854.51	-0.37	0
227.04	32.46	224.63	31.48	225.49	30.35	-8616.41	-0.37	0
226.78	32.42	224.97	31.33	225.1	30.25	-8519.46	-0.37	0
226.7	32.03	224.48	31.03	225.38	29.88	-8186.19	-0.37	0
226.77	32.08	224.72	30.98	224.9	29.94	-8192.96	-0.37	0
226.87	31.86	224.56	30.77	224.93	29.74	-7883.69	-0.37	0
226.49	32.16	224.71	31.06	225.28	29.94	-8073.36	-0.37	0
226.9	31.78	224.45	30.73	225.06	29.67	-7775.81	-0.37	0
226.48	31.82	224.79	30.69	225.11	29.6	-7738.03	-0.37	0
226.84	31.88	224.39	30.86	225.21	29.75	-7846.45	-0.37	0
226.58	31.33	224.8	30.18	224.96	29.16	-7232.49	-0.37	0
226.66	31.29	224.37	30.23	225.29	29.14	-7201.27	-0.37	0
226.68	30.99	224.69	29.85	224.84	28.85	-6880.13	-0.34	0
226.89	30.72	224.65	29.63	224.94	28.64	-6438.98	-0.34	0
226.44	30.12	224.66	29.02	225.25	27.96	-5778.73	-0.34	0
226.82	29.9	224.41	28.86	224.91	27.82	-5621.66	-0.34	0
226.36	29.96	224.67	28.86	224.99	27.78	-5634.64	-0.34	0
226.72	29.76	224.28	28.72	225.01	27.65	-5417.77	-0.34	0
226.47	29.63	224.73	28.47	224.89	27.49	-5107.11	-0.34	0
226.67	29.22	224.35	28.11	225.23	27.1	-4494.66	-0.27	0
226.72	29.24	224.81	28.07	224.92	27.14	-4428.21	-0.27	0
226.84	28.6	224.68	27.44	224.89	26.53	-3611.52	-0.27	0
226.45	28.63	224.62	27.48	225.25	26.47	-3636.71	-0.27	0
226.84	28.24	224.47	27.11	224.91	26.18	-3152.17	-0.27	0
226.43	28.16	224.74	26.91	225.14	26.01	-2775.87	-0.27	0
226.87	28.07	224.42	26.91	225.12	26	-2609.97	-0.27	0
226.49	27.58	224.78	26.3	224.96	25.47	-1807.23	-0.17	0
226.66	27.57	224.3	26.42	225.12	25.45	-1893.52	-0.17	0
226.49	27.18	224.63	25.97	224.68	25.08	-1270.42	-0.17	0
226.51	26.94	224.4	25.75	224.49	24.8	-723.45	-0.17	0
226.13	26.67	224.23	25.41	224.85	24.43	-93.96	-0.17	0
226.55	26.69	224.2	25.46	224.51	24.53	14.85	-0.17	0
226.13	26.61	224.41	25.29	224.79	24.4	446.99	-0.17	0
226.52	26.27	224.07	24.99	224.63	24.11	1205.98	-0.04	0
226.12	26.23	224.43	24.87	224.56	24.03	1475.52	-0.04	0
226.36	26.05	223.96	24.73	224.67	23.84	2063.04	-0.04	0
226.19	26.02	224.37	24.63	224.37	23.84	2452.41	-0.04	0
226.22	25.83	224.16	24.39	224.18	23.64	3692.77	-0.04	0
225.93	25.91	223.97	24.41	224.58	23.62	3805.33	-0.04	0
226.27	25.85	223.97	24.4	224.16	23.63	4185.07	-0.04	0
225.81	25.89	224.05	24.35	224.43	23.6	4429.24	0.15	0
226.22	25.87	223.78	24.41	224.2	23.59	4523.56	0.15	0
225.77	25.91	224.08	24.31	224.2	23.64	5413.57	0.15	0
226.15	26.06	223.72	24.53	224.35	23.76	5278.22	0.15	0
225.98	26.09	224.2	24.51	224.16	23.85	5653.41	0.15	0
226.09	26.04	224.09	24.54	224	23.73	5209.01	0.15	0
225.76	26.02	223.71	24.4	224.24	23.51	6041.31	0.15	0
225.94	26.12	223.66	24.49	223.6	23.52	6848.38	0.29	0
225.28	27.21	223.42	25.25	223.67	24.61	9320.5	0.29	0
225.51	29.01	223.04	26.89	223.26	26.51	12197.6	0.29	0
225.11	29.28	223.37	27.13	223.46	26.93	12453.7	0.29	0
225.61	28.78	223.12	26.77	223.66	26.42	11325.3	0.29	0
225.54	28.11	223.76	26.24	223.68	25.75	9322.42	0.29	0
225.85	26.92	223.86	25.25	223.64	24.34	7309.24	0.29	0
225.8	26.76	223.66	25.1	224.13	24.02	6699.29	0.49	0
226.16	26.58	223.9	24.97	223.78	23.91	6644.71	0.49	0
225.8	26.54	223.9	24.83	224.21	23.85	6804.27	0.49	0
226.1	26.85	223.65	25.07	223.79	24.23	8339.95	0.49	0
225.52	28.04	223.76	26	223.83	25.5	10737.1	0.49	0
225.88	28.96	223.37	26.82	223.73	26.29	12097.1	0.49	0
225.55	29.21	223.77	27.03	223.58	26.55	12518.2	0.49	0
225.8	28.62	223.84	26.58	223.55	25.9	10938.2	0.49	0
225.71	28.17	223.52	26.13	223.98	25.39	10428.5	0.49	0
225.93	27.75	223.74	25.84	223.55	25.04	9834.07	0.49	0
225.55	27.93	223.6	25.89	223.91	25.2	10399.5	0.49	0
225.86	28.93	223.44	26.81	223.47	26.22	12254	0.49	0
225.38	29.63	223.59	27.36	223.66	26.95	13235.2	0.49	0
225.71	30.35	223.18	28.02	223.46	27.62	14263.2	0.49	0
225.28	30.67	223.51	28.31	223.36	28.04	14691.4	0.49	0
225.39	30.91	223.47	28.58	223.23	28.32	15027.8	0.59	0
225.38	31.06	223.11	28.63	223.62	28.36	15090.8	0.59	0
225.51	31.07	223.35	28.71	223.13	28.38	15194.3	0.59	0
225.14	31.32	223.1	28.79	223.43	28.53	15484.1	0.59	0
225.4	31.8	222.98	29.27	222.92	28.97	16114.2	0.59	0
224.85	32.87	222.98	30.19	223.08	30.11	17304.7	0.59	0
225.21	33.3	222.63	30.62	222.85	30.48	17674.1	0.59	0
224.67	33.65	222.84	30.95	222.72	30.93	18130	0.71	0
224.64	34.36	222.69	31.61	222.41	31.59	18726.3	0.71	0
224.66	34.55	222.25	31.66	222.71	31.65	18835.1	0.71	0
224.72	34.5	222.52	31.7	222.25	31.64	18799.3	0.71	0
224.48	33.96	222.3	31.09	222.65	31.02	18071.6	0.71	0
224.74	34.19	222.29	31.35	222.16	31.24	18468.1	0.71	0
224.3	33.73	222.32	30.84	222.45	30.77	17830.9	0.71	0
224.58	33.69	221.95	30.78	222.05	30.64	17915	0.77	0
223.97	34.37	222.04	31.36	221.91	31.39	18752.2	0.77	0
223.89	34.84	221.86	31.74	221.52	31.74	19113	0.77	0
223.94	34.97	221.36	31.73	221.74	31.73	19109.5	0.77	0
223.92	34.8	221.65	31.64	221.27	31.58	18954.8	0.77	0
223.71	34.74	221.36	31.45	221.65	31.43	18809.5	0.77	0
224.06	34.2	221.52	31.04	221.27	30.86	18146.4	0.77	0
223.68	33.96	221.53	30.7	221.62	30.6	17895.1	0.78	0
224.04	33.93	221.29	30.67	221.25	30.48	17947.2	0.78	0
223.51	34.31	221.46	30.98	221.28	30.94	18427	0.78	0
223.51	35.95	221.41	32.55	221.05	32.64	20007.8	0.78	0
223.71	36.73	221.03	33.22	221.37	33.36	20672.8	0.78	0
223.75	36.92	221.48	33.52	221.07	33.64	20865.1	0.78	0
223.72	36.44	221.27	32.97	221.58	33.06	20187.7	0.78	0
223.99	36.22	221.46	32.85	221.15	32.86	20109.8	0.79	0
223.64	36.2	221.42	32.74	221.55	32.85	20053.1	0.79	0
224.06	36.16	221.33	32.76	221.25	32.76	20049.4	0.79	0
223.57	37.15	221.52	33.69	221.42	33.92	21111.7	0.79	0
223.62	37.84	221.57	34.43	221.28	34.66	21782.4	0.79	0
223.8	38.72	221.1	35.17	221.46	35.44	22525.7	0.79	0
223.75	38.49	221.55	35.07	221.16	35.28	22278.8	0.79	0
223.72	38.69	221.23	35.14	221.59	35.43	22434	0.82	0
223.97	38.15	221.53	34.77	221.22	34.91	21903.4	0.82	0
223.67	37.88	221.44	34.43	221.66	34.68	21677.3	0.82	0
224.07	38.32	221.41	34.93	221.33	35.11	22183	0.82	0
223.65	38.43	221.61	35.04	221.61	35.33	22296.6	0.82	0
223.7	38.85	221.71	35.52	221.49	35.81	22730.8	0.82	0
223.91	38.93	221.23	35.51	221.59	35.77	22768.4	0.82	0
223.69	39.02	221.57	35.69	221.22	35.94	22916.5	0.83	0
223.71	38.42	221.22	35	221.6	35.23	22167.7	0.83	0
223.92	37.77	221.56	34.5	221.24	34.62	21580.8	0.83	0
223.75	37.25	221.51	33.91	221.77	34.07	21024.4	0.83	0
224.27	36.59	221.69	33.4	221.54	33.39	20362.5	0.83	0
223.87	36.97	221.84	33.69	221.87	33.85	20887.7	0.83	0
223.85	36.6	221.86	33.32	221.64	33.43	20553.8	0.83	0
224.11	37.01	221.37	33.6	221.67	33.71	20940.6	0.82	0
223.99	36.27	221.87	32.99	221.49	33.02	20085.2	0.82	0
224.09	36.25	221.51	32.85	221.88	32.91	20067.4	0.82	0
224.22	36.19	221.87	32.9	221.5	32.91	20097.7	0.82	0
224.04	35.8	221.71	32.43	221.98	32.48	19623.2	0.82	0
224.37	35.77	221.78	32.49	221.57	32.45	19727.2	0.82	0
223.96	35.43	221.85	32.09	221.9	32.12	19320.5	0.82	0
224.07	35.21	222.04	31.91	221.84	31.92	19143.5	0.79	0
224.49	34.91	221.71	31.6	221.97	31.5	18740.6	0.79	0
224.23	34.87	222.13	31.61	221.77	31.59	18863.5	0.79	0
224.32	35.06	221.69	31.7	222.06	31.71	19035.1	0.79	0
224.33	35.14	222.03	31.89	221.66	31.88	19206.2	0.79	0
224.16	35.43	221.78	32.07	222.09	32.14	19431.8	0.79	0
224.49	35.18	221.95	31.94	221.71	31.88	19159.3	0.79	0
224.15	35.27	222.02	31.97	222.14	32.04	19262.4	0.79	0
224.34	35.03	222.35	31.86	222.24	31.89	18957.3	0.78	0
224.74	35.32	222.02	32.16	222.3	32.16	19365.3	0.78	0
224.49	35.06	222.5	32.02	222.23	32.06	19122.7	0.78	0
224.66	34.91	222.09	31.83	222.52	31.85	18971.7	0.78	0
224.59	34.97	222.44	32	222.13	32.03	19164.5	0.78	0
224.5	34.2	222.18	31.22	222.6	31.19	18135.8	0.78	0
224.75	33.81	222.37	30.96	222.17	30.86	17902	0.78	0
224.45	33.47	222.39	30.59	222.65	30.56	17488.2	0.78	0
224.55	32.78	222.68	30.04	222.72	29.98	16860.3	0.78	0
225.05	32.25	222.44	29.62	222.77	29.41	16147.1	0.78	0
224.73	32	222.88	29.41	222.71	29.27	16054.5	0.78	0
224.96	32.07	222.46	29.43	222.95	29.27	16181	0.78	0
224.94	31.75	222.93	29.22	222.68	29.03	15786.5	0.78	0
224.89	31.6	222.6	28.99	223.1	28.81	15601.6	0.78	0
225.09	31.03	222.84	28.57	222.66	28.28	14900.4	0.72	0
224.74	30.63	222.7	28.09	223.04	27.81	14414.6	0.72	0
224.76	30.07	222.9	27.62	222.99	27.29	13664.4	0.72	0
225.21	29.97	222.64	27.58	222.92	27.16	13605.7	0.72	0
224.89	29.71	223.07	27.34	222.94	26.97	13233.1	0.72	0
225.21	29.3	222.69	26.99	223.17	26.47	12478.3	0.72	0
225.05	29.28	223.1	26.97	222.86	26.54	12741.7	0.72	0
225.05	29.04	222.73	26.73	223.24	26.2	12180.8	0.65	0
225.19	28.79	223	26.57	222.79	26.02	11974.5	0.65	0
224.92	28.7	222.86	26.41	223.23	25.86	11702.6	0.65	0
224.94	28.3	223.08	26.08	223.23	25.51	11122.6	0.65	0
225.38	28.32	222.82	26.16	223.06	25.51	11221.3	0.65	0
225.02	28.16	223.22	25.99	223.12	25.38	10899.1	0.65	0
225.39	28.09	222.86	25.96	223.3	25.25	10723.5	0.65	0
225.27	27.84	223.37	25.78	223.14	25.09	10181.4	0.57	0
225.33	27.79	222.98	25.69	223.5	24.98	10240	0.57	0
225.4	27.73	223.29	25.68	223.07	25	10351.1	0.57	0
225.17	27.7	223.07	25.58	223.5	24.89	10187.3	0.57	0
225.12	27.52	223.24	25.44	223.47	24.76	9798.22	0.57	0
225.51	27.5	222.99	25.49	223.2	24.78	10079.8	0.57	0
225.08	27.46	223.31	25.41	223.29	24.77	9773.02	0.57	0
225.44	27.24	222.92	25.3	223.36	24.53	9222.25	0.52	0
225.21	27.11	223.38	25.17	223.2	24.49	9029.68	0.52	0
225.37	27.04	223.01	25.14	223.59	24.36	8667.47	0.52	0
225.43	26.87	223.4	25.03	223.22	24.29	8415.41	0.52	0
225.23	26.98	223.11	25.03	223.65	24.36	8801.93	0.52	0
225.03	26.72	223.14	24.79	223.5	24.15	8434.1	0.52	0
225.47	26.67	222.99	24.86	223.23	24.14	8101.9	0.52	0
225.05	26.59	223.29	24.76	223.4	24.06	7587.39	0.45	0
225.35	26.59	222.83	24.74	223.31	24.04	8188.5	0.45	0
225.01	26.52	223.21	24.68	223.12	23.99	7748.25	0.45	0
225.1	26.37	222.69	24.55	223.29	23.75	7488.29	0.45	0
224.92	26.17	222.92	24.36	222.77	23.6	7296.93	0.45	0
224.69	26.07	222.48	24.26	223.06	23.4	6782.6	0.45	0
224.48	26.08	222.52	24.24	222.94	23.42	6648.01	0.45	0
224.88	25.97	222.41	24.24	222.6	23.37	6384.04	0.4	0
224.39	25.95	222.58	24.12	222.76	23.33	6479.74	0.4	0
224.72	25.87	222.16	24.11	222.59	23.23	6414.45	0.4	0
224.23	25.88	222.41	24.02	222.37	23.28	6963.75	0.4	0
224.39	25.96	221.9	24.11	222.49	23.28	7064.27	0.4	0
224.23	26.03	222.25	24.15	222.11	23.43	7395.85	0.4	0
224.15	26.24	221.87	24.29	222.48	23.56	7784.86	0.4	0
224.04	26.49	222	24.47	222.46	23.81	8304.46	0.39	0
224.47	26.63	222.02	24.68	222.14	24	8590.59	0.39	0
224.09	26.68	222.24	24.67	222.44	24.03	8469.6	0.39	0
224.48	26.84	221.92	24.83	222.28	24.18	9141.98	0.39	0
224.1	26.83	222.29	24.8	222.26	24.2	8945.62	0.39	0
224.38	26.94	221.86	24.89	222.42	24.25	9230.73	0.39	0
224.23	27.19	222.3	25.11	222.15	24.62	9871.89	0.39	0
224.29	27.3	221.97	25.19	222.57	24.63	9806.73	0.39	0
224.3	27.56	222.24	25.42	222.73	24.93	10155	0.48	0
224.71	27.57	222.32	25.51	222.4	25.01	10353.4	0.48	0
224.32	28.05	222.48	25.85	222.75	25.53	11245	0.48	0
224.81	28.48	222.29	26.31	222.63	25.97	11920.4	0.48	0
224.41	28.95	222.64	26.72	222.69	26.56	12701.8	0.48	0
224.68	29.48	222.17	27.19	222.74	27.03	13458.2	0.48	0
224.32	29.86	222.45	27.56	222.35	27.5	14129	0.48	0
224.18	30.59	221.82	28.11	222.45	28.12	15059.3	0.59	0
223.87	31.26	221.74	28.71	222.27	28.76	15677	0.59	0
224.2	31.33	221.83	28.87	221.85	28.83	15721	0.59	0
223.81	31.06	221.89	28.54	222.21	28.55	15251.2	0.59	0
224.21	31.17	221.67	28.71	221.95	28.67	15528.6	0.59	0
223.8	31.11	221.99	28.64	222.08	28.69	15385.6	0.59	0
224.15	30.87	221.59	28.41	222.1	28.35	15044.6	0.59	0
223.78	30.78	221.9	28.34	221.81	28.34	15092.3	0.71	0
223.88	29.99	221.45	27.58	222.06	27.39	13699.1	0.71	0
223.76	28.93	221.55	26.59	222.1	26.27	12232.7	0.71	0
224.21	28.29	221.89	26.15	221.84	25.67	10842.9	0.71	0
223.95	27.85	222	25.69	222.35	25.18	10169.7	0.71	0
224.44	27.38	221.93	25.36	222.12	24.72	9424.5	0.71	0
223.95	27.13	222.13	25.04	222.23	24.46	9358.49	0.71	0
224.23	27.09	221.65	24.99	222.07	24.36	9688.29	0.59	0
223.87	27.01	222	24.89	221.87	24.28	9506.55	0.59	0
224.09	27.08	221.6	24.96	222.14	24.24	9414.78	0.59	0
223.99	27.09	221.72	24.93	222.23	24.23	9443.05	0.59	0
224.25	27.13	221.96	25.03	221.84	24.36	9597.04	0.59	0
224	27.17	221.99	25.02	222.35	24.37	9377.27	0.59	0
224.49	27.2	221.99	25.14	222.11	24.44	9535.72	0.59	0
224.07	27.23	222.23	25.11	222.35	24.49	9641.46	0.5	0
224.48	27.2	221.9	25.12	222.25	24.41	9666.88	0.5	0
224.11	27.51	222.28	25.34	222.17	24.8	10409.7	0.5	0
224.46	27.65	221.96	25.51	222.49	24.87	10210.3	0.5	0
224.52	28.07	222.24	25.87	222.82	25.39	10948.2	0.5	0
224.81	27.96	222.62	25.87	222.51	25.38	10748.8	0.5	0
224.55	28.35	222.53	26.12	222.98	25.77	11524.8	0.5	0
224.94	28.51	222.51	26.34	222.6	25.91	11864.5	0.54	0
224.45	28.71	222.61	26.42	222.8	26.1	12216.5	0.54	0
224.82	29.15	222.25	26.84	222.57	26.49	12921.3	0.54	0
224.43	29.22	222.62	26.89	222.56	26.6	12928.7	0.54	0
224.73	29.5	222.21	27.13	222.72	26.82	13279.9	0.54	0
224.73	29.66	222.41	27.32	223	27.04	13348.4	0.54	0
224.91	29.64	222.78	27.4	222.64	27.11	13415.9	0.54	0
224.66	29.6	222.6	27.26	223.06	26.98	13321.4	0.63	0
224.97	29.63	222.59	27.35	222.6	27.01	13514.5	0.63	0
224.5	29.61	222.63	27.24	222.84	26.96	13430.7	0.63	0
224.88	29.48	222.35	27.18	222.59	26.79	13262.5	0.63	0
224.35	29.43	222.56	27.07	222.52	26.78	13290	0.63	0
224.56	29.4	222.01	27.02	222.46	26.64	13221.5	0.63	0
224.27	29.6	221.87	27.14	222.41	26.83	13479.2	0.63	0
224.37	29.49	222.24	27.13	222.02	26.75	13202.4	0.64	0
224.17	29.88	222.01	27.38	222.45	27.07	13709.3	0.64	0
224.55	29.81	222.17	27.43	222.08	27.01	13489.6	0.64	0
224.22	29.59	222.28	27.14	222.49	26.74	13047.7	0.64	0
224.69	29.97	222.13	27.54	222.29	27.14	13742.8	0.64	0
224.38	30.03	222.56	27.59	222.53	27.27	13687.4	0.64	0
224.87	30.1	222.29	27.68	222.69	27.28	13750.9	0.64	0
224.97	30.14	222.54	27.72	223.04	27.31	13726.6	0.65	0
225.05	30.37	222.99	27.99	222.73	27.63	14202.8	0.65	0
224.94	30.66	222.74	28.15	223.19	27.84	14516.4	0.65	0
225.26	30.79	222.95	28.37	222.81	28.01	14745.9	0.65	0
224.96	31.13	223	28.59	223.26	28.35	15098.3	0.65	0
225.48	31.24	222.97	28.77	223.06	28.44	15180.9	0.65	0
225.08	31.75	223.27	29.2	223.28	29.03	15866.2	0.65	0
225.51	31.9	222.94	29.35	223.28	29.1	15975.5	0.65	0
225.47	32	222.99	29.4	223.46	29.13	16031.6	0.68	0
225.49	31.76	223.46	29.25	223.16	28.94	15660.6	0.68	0
225.42	31.83	223.16	29.19	223.58	28.9	15738.6	0.68	0
225.68	32.1	223.39	29.53	223.16	29.2	16128.2	0.68	0
225.42	31.89	223.4	29.25	223.64	28.94	15681.4	0.68	0
225.8	32.18	223.29	29.56	223.27	29.22	16217.8	0.68	0
225.33	32.11	223.47	29.45	223.46	29.19	16075.4	0.68	0
225.72	32.2	223.1	29.52	223.32	29.18	16191.4	0.71	0
225.58	32.93	223.03	30.12	223.41	29.86	16919	0.71	0
225.45	33.07	223.42	30.31	223.07	30.08	17187.7	0.71	0
225.39	33.33	223.03	30.43	223.42	30.24	17397.2	0.71	0
225.57	33.26	223.28	30.46	222.98	30.21	17358.7	0.71	0
225.23	33.58	223.1	30.65	223.37	30.53	17706.4	0.71	0
225.54	33.67	223.01	30.8	222.92	30.59	17854.2	0.71	0
224.99	33.86	223.03	30.9	223.06	30.83	18103.6	0.74	0
225.33	34.27	222.66	31.28	222.81	31.15	18510.5	0.74	0
225.14	35.16	222.49	32.06	222.84	32.03	19355.4	0.74	0
224.95	35.2	222.9	32.19	222.56	32.18	19406.4	0.74	0
224.93	35.52	222.48	32.4	222.9	32.45	19689.2	0.74	0
225.01	35.95	222.74	32.94	222.45	32.99	20210.7	0.74	0
224.73	36.1	222.54	33.02	222.88	33.17	20290.9	0.74	0
225.03	36.53	222.54	33.55	222.46	33.62	20791.1	0.78	0
224.59	37.01	222.63	33.97	222.77	34.2	21226.7	0.78	0
225.06	36.79	222.43	33.8	222.62	33.9	20911.8	0.78	0
224.94	36.77	222.32	33.81	222.74	33.94	20884.9	0.78	0
224.64	36.64	222.67	33.78	222.45	33.96	20935.8	0.78	0
224.63	37.26	222.18	34.28	222.72	34.55	21547.3	0.78	0
224.71	37.02	222.54	34.22	222.35	34.42	21291.4	0.78	0
224.43	37.31	222.25	34.4	222.74	34.73	21618.6	0.81	0
224.67	37.34	222.26	34.53	222.24	34.74	21685	0.81	0
224.16	37.37	222.19	34.48	222.47	34.81	21728.2	0.81	0
224.46	37.79	221.87	34.89	222.09	35.15	22142.3	0.81	0
224.22	38.42	221.61	35.48	222.09	35.83	22707.5	0.81	0
223.9	38.63	221.97	35.8	221.86	36.19	22947.1	0.81	0
223.95	38.92	221.47	35.97	222.1	36.42	23152.8	0.81	0
223.85	39.47	221.73	36.64	221.61	37.06	23745.7	0.83	0
223.61	39.66	221.37	36.7	221.94	37.21	23815.5	0.83	0
223.79	40.04	221.4	37.13	221.39	37.53	24179.3	0.83	0
223.34	40.43	221.31	37.39	221.67	37.93	24467.7	0.83	0
223.77	40.24	221.17	37.23	221.38	37.63	24186.1	0.83	0
223.59	40.85	220.93	37.77	221.38	38.24	24754.8	0.83	0
223.15	40.78	221.2	37.77	221.1	38.27	24754.1	0.83	0
223.14	41.64	220.58	38.45	221.17	39.02	25466	0.85	0
223	41.21	220.86	38.15	220.69	38.62	25037	0.85	0
222.73	41.58	220.37	38.32	220.9	38.93	25335.5	0.85	0
222.81	42.76	220.4	39.56	220.3	40.08	26383	0.85	0
222.46	42.93	220.34	39.64	220.7	40.29	26407	0.85	0
222.91	43.06	220.28	39.82	220.43	40.35	26492.4	0.85	0
222.92	42.42	220.21	39.13	220.59	39.68	25905.6	0.85	0
222.58	42.82	220.6	39.62	220.51	40.23	26369.1	0.87	0
222.89	42.88	220.27	39.58	220.84	40.18	26297.3	0.87	0
222.91	42.62	220.78	39.48	220.61	40.03	26135.7	0.87	0
222.89	42.62	220.49	39.35	221.06	39.99	26113.8	0.87	0
223.12	42.55	220.75	39.41	220.67	39.94	26116.8	0.87	0
222.77	43.12	220.62	39.89	221.07	40.6	26646.2	0.87	0
223.2	43	220.6	39.85	220.77	40.43	26498.5	0.87	0
223.18	43.03	220.49	39.89	220.94	40.52	26560.7	0.87	0
222.83	42.56	220.89	39.53	220.91	40.19	26186.3	0.87	0
223.05	42.8	220.44	39.66	221.07	40.33	26390	0.87	0
222.92	42.41	220.85	39.43	220.77	40.05	26069.6	0.87	0
222.89	41.84	220.48	38.74	221.15	39.42	25504.3	0.87	0
223.03	42.2	220.72	39.23	220.71	39.83	25945.9	0.87	0
222.8	41.77	220.65	38.74	221.21	39.45	25475.5	0.87	0
223.21	41.83	220.67	38.89	220.89	39.5	25605.5	0.87	0
223.17	41.68	220.53	38.74	221.01	39.38	25477.7	0.87	0
222.73	41.79	220.83	38.9	220.94	39.62	25697.6	0.87	0
222.99	41.77	220.38	38.79	221.06	39.47	25582.7	0.87	0
222.81	41.53	220.78	38.67	220.77	39.34	25450	0.87	0
222.83	41.98	220.42	38.98	221.16	39.75	25807	0.87	0
223.03	41.83	220.78	39.01	220.83	39.68	25700.4	0.87	0
222.77	41.89	220.61	38.97	221.27	39.78	25765.3	0.87	0
223.06	42.01	220.56	39.17	220.82	39.86	25919.4	0.87	0
222.96	42.1	220.33	39.19	220.83	39.92	25983.2	0.87	0
222.62	41.93	220.73	39.09	220.91	39.86	25829.7	0.87	0
222.97	41.98	220.35	39.04	221.06	39.78	25805	0.87	0
222.8	41.95	220.8	39.13	220.84	39.85	25855.9	0.87	0
222.91	41.66	220.48	38.72	221.25	39.47	25494	0.87	0
223.11	41.67	220.89	38.88	220.94	39.54	25582.8	0.87	0
222.98	41.72	220.81	38.82	221.49	39.59	25564.2	0.87	0
223.43	41.38	220.97	38.59	221.19	39.21	25283.1	0.87	0
223.82	41	221.22	38.24	221.68	38.82	24792.4	0.87	0
223.58	40.55	221.73	37.84	221.92	38.49	24515.8	0.87	0
224.01	40.71	221.44	37.94	222.13	38.57	24708.3	0.87	0
223.94	40.13	222.02	37.5	222.06	38.11	24217.2	0.87	0
224.06	40.39	221.65	37.64	222.46	38.32	24509.2	0.87	0
224.17	40.25	222.03	37.66	222.1	38.27	24456	0.86	0
223.96	40.15	221.81	37.45	222.54	38.17	24365	0.86	0
224.24	40.25	221.85	37.64	222.09	38.25	24532	0.86	0
224.26	39.3	221.69	36.66	222.18	37.25	23580.2	0.86	0
223.71	38.62	221.86	35.99	222.13	36.67	23044	0.86	0
223.86	38.24	221.26	35.54	221.97	36.17	22720.9	0.86	0
223.5	38.46	221.56	35.83	221.65	36.51	23019.6	0.86	0
223.67	38.51	221.23	35.78	222.05	36.48	22886.7	0.85	0
223.87	38.39	221.74	35.83	221.84	36.47	22797.1	0.85	0
223.84	38.26	221.67	35.62	222.45	36.34	22615.1	0.85	0
224.3	37.69	221.93	35.19	222.18	35.77	22080	0.85	0
224.35	37.79	221.8	35.25	222.31	35.85	22295.9	0.85	0
223.91	37.38	222.08	34.86	222.4	35.55	21944	0.85	0
224.22	37.57	221.65	35.01	222.42	35.69	22162.8	0.85	0
224.04	37.04	222.15	34.61	222.37	35.38	21660.8	0.83	0
224.24	37.35	221.79	34.86	222.82	35.78	22006.2	0.83	0
224.37	37.86	222.27	35.55	222.59	36.48	22585.9	0.83	0
224.31	37.75	222.12	35.34	223.12	36.31	22382.9	0.83	0
224.63	37.89	222.3	35.57	222.7	36.37	22594.4	0.83	0
224.82	37.09	222.31	34.73	222.89	35.38	21711	0.83	0
224.48	37.05	222.7	34.7	223.13	35.46	21729	0.83	0
225.02	36.58	222.49	34.24	223.34	34.95	21167.7	0.82	0
224.88	36.32	223.05	34.09	223.36	34.89	21052.5	0.82	0
225.12	36.43	222.72	34.12	223.77	34.96	21179.2	0.82	0
225.21	36.39	223.19	34.22	223.48	35.01	21235.4	0.82	0
225.12	36.62	222.98	34.32	223.96	35.17	21417	0.82	0
225.5	36.1	223.24	33.93	223.62	34.63	20860.1	0.82	0
225.73	35.99	223.28	33.81	223.92	34.51	20796.1	0.82	0
225.41	35.84	223.66	33.67	224.19	34.49	20660.6	0.8	0
225.82	36.13	223.31	33.95	224.24	34.75	21000.5	0.8	0
225.56	35.76	223.77	33.65	224.14	34.5	20630.2	0.8	0
225.75	35.41	223.37	33.21	224.45	34.03	20209.5	0.8	0
225.77	35.19	223.79	33.11	224.09	33.9	20068.9	0.8	0
225.68	34.27	223.55	32.09	224.55	32.84	18852.6	0.8	0
225.91	33.84	223.67	31.75	224.06	32.4	18607.3	0.8	0
226	33.27	223.55	31.17	224.2	31.82	17982	0.78	0
225.62	33.33	223.87	31.2	224.44	32.01	18149	0.78	0
226.1	33.12	223.6	31.01	224.53	31.73	17801.2	0.78	0
225.8	32.86	224.03	30.8	224.4	31.56	17655.9	0.78	0
225.95	32.86	223.56	30.73	224.62	31.44	17671.2	0.78	0
225.93	32.62	223.97	30.58	224.27	31.28	17425.5	0.78	0
225.83	32.56	223.68	30.41	224.73	31.18	17298.8	0.78	0
226.05	32.38	223.82	30.34	224.27	31.07	17207.2	0.78	0
225.98	32.6	223.53	30.53	224.25	31.31	17543.3	0.74	0
225.52	32.51	223.76	30.41	224.39	31.26	17400.5	0.74	0
225.86	32.53	223.36	30.42	224.28	31.15	17414.5	0.74	0
225.52	32.35	223.74	30.28	224.12	31.04	17200.7	0.74	0
225.75	31.8	223.35	29.68	224.42	30.37	16330.9	0.74	0
225.74	31.49	223.78	29.45	224.11	30.17	16092.2	0.74	0
225.71	31.09	223.55	28.96	224.63	29.71	15412.8	0.74	0
226	30.83	223.78	28.82	224.24	29.53	15260	0.73	0
226.2	30.53	223.77	28.53	224.46	29.18	14762.9	0.73	0
225.78	30.74	224.04	28.69	224.67	29.45	15205.6	0.73	0
226.22	30.92	223.71	28.88	224.66	29.58	15438.3	0.73	0
225.96	30.62	224.2	28.6	224.64	29.37	14984.5	0.73	0
226.2	30.4	223.8	28.34	224.93	29.07	14666.2	0.73	0
226.24	29.84	224.3	27.85	224.68	28.57	13776	0.73	0
226.22	29.6	224.06	27.54	225.18	28.26	13470.4	0.68	0
226.56	29.41	224.36	27.45	224.84	28.13	13276.2	0.68	0
226.81	28.79	224.41	26.87	225.1	27.43	12248.6	0.68	0
226.46	28.48	224.73	26.5	225.38	27.09	11562.2	0.68	0
226.88	28.22	224.4	26.29	225.32	26.76	11302.1	0.68	0
226.53	27.96	224.79	26.01	225.18	26.53	10976	0.68	0
226.77	27.77	224.38	25.82	225.45	26.24	10441.7	0.68	0
226.77	27.57	224.85	25.65	225.17	26.1	9977.36	0.58	0
226.72	27.4	224.56	25.44	225.63	25.83	9474.71	0.58	0
226.99	27.17	224.8	25.3	225.22	25.65	9116.47	0.58	0
227.06	27.06	224.65	25.19	225.29	25.48	8876.94	0.58	0
226.59	27	224.85	25.05	225.47	25.42	8890.32	0.58	0
227.03	26.93	224.53	25.07	225.43	25.31	8458.22	0.58	0
226.73	26.8	224.98	24.9	225.37	25.19	7896.44	0.58	0
226.9	26.73	224.5	24.83	225.56	25.08	8183.87	0.46	0
226.84	26.67	224.91	24.8	225.22	25.06	7741.83	0.46	0
226.74	26.58	224.58	24.71	225.6	24.85	7338.45	0.46	0
226.93	26.41	224.76	24.62	225.11	24.72	7067.53	0.46	0
226.91	26.24	224.51	24.48	225.08	24.49	6817.79	0.46	0
226.51	26.36	224.78	24.52	225.33	24.59	6817.47	0.46	0
227	26.38	224.52	24.63	225.34	24.61	6539.68	0.46	0
226.67	26.32	224.94	24.52	225.26	24.58	6515.42	0.38	0
226.8	26.18	224.42	24.43	225.38	24.36	6349.92	0.38	0
226.61	26.06	224.71	24.3	224.91	24.27	6369.1	0.38	0
226.47	26.09	224.31	24.34	225.24	24.18	6051.93	0.38	0
226.64	26.02	224.48	24.32	224.75	24.18	5934.33	0.38	0
226.67	26.14	224.27	24.5	224.76	24.25	4904.86	0.38	0
226.36	26.83	224.63	25.24	225.1	24.79	2810.34	0.38	0
226.94	27.46	224.47	26.1	225.18	25.46	773.48	0.3	0
226.72	27.89	225.01	26.56	225.2	25.82	-615.92	0.3	0
226.93	27.15	224.56	25.88	225.39	25.08	64.4	0.3	0
226.78	26.63	224.91	25.29	224.98	24.6	939.83	0.3	0
226.55	26.17	224.41	24.76	225.22	24.09	2238.34	0.3	0
226.59	25.88	224.45	24.42	224.6	23.87	3556.84	0.3	0
226.66	26.46	224.29	25.13	224.64	24.37	1872.79	0.3	0
226.29	27.43	224.57	26.18	224.89	25.22	-124.96	0.08	0
226.78	28.2	224.32	27.18	224.87	26.05	-1895.93	0.08	0
226.5	28.37	224.78	27.33	224.83	26.15	-2595.12	0.08	0
226.75	28.41	224.37	27.52	225.06	26.21	-3038.27	0.08	0
226.66	27.98	224.77	27	224.7	25.78	-2569.34	0.08	0
226.56	27.54	224.41	26.54	225.1	25.28	-1867.26	0.08	0
226.73	27.28	224.58	26.26	224.62	25.07	-1510.84	0.08	0
226.64	27.51	224.24	26.55	224.48	25.25	-2064.78	-0.09	0
226.16	28.07	224.41	27.14	224.63	25.71	-2907.56	-0.09	0
226.6	28.67	224.11	27.89	224.57	26.39	-3822.73	-0.09	0
226.33	29.43	224.59	28.63	224.55	27.09	-4759.83	-0.09	0
226.59	29.33	224.19	28.64	224.8	27.03	-4797.52	-0.09	0
226.53	29.25	224.61	28.49	224.46	26.94	-4748.73	-0.09	0
226.36	29.01	224.18	28.4	224.73	26.64	-4678.85	-0.09	0
226.45	28.78	224.25	28.23	224.07	26.37	-4587.65	-0.09	0
226.32	29.18	223.85	28.8	223.83	26.67	-5225.24	-0.2	0
225.8	29.54	223.98	29.08	223.99	26.94	-5570.42	-0.2	0
226.2	30.07	223.64	29.67	223.95	27.62	-6187.64	-0.2	0
225.89	30.39	224.09	29.87	223.93	27.9	-6468.82	-0.2	0
226.15	30.7	223.7	30.33	224.17	28.29	-6876.16	-0.2	0
226.05	30.41	224.08	30.02	223.77	27.94	-6632.31	-0.2	0
225.96	30.18	223.71	29.92	224.1	27.63	-6438.05	-0.2	0
226.21	30.5	223.95	30.23	223.67	27.98	-6745.27	-0.28	0
226.33	30.9	223.85	30.65	223.83	28.45	-7186.29	-0.28	0
225.85	30.83	224.04	30.56	224.01	28.29	-7166.8	-0.28	0
226.28	31.27	223.73	31.16	223.93	28.85	-7684.3	-0.28	0
225.98	31.63	224.16	31.52	223.82	29.09	-8033.89	-0.28	0
226.23	31.6	223.74	31.63	224.04	29.09	-8064.75	-0.28	0
226.19	31.84	224.18	31.78	223.73	29.28	-8257.67	-0.28	0
226.13	31.95	223.88	31.97	224.18	29.41	-8415.28	-0.33	0
226.44	31.82	224.18	31.74	223.85	29.33	-8208.13	-0.33	0
226.73	32.01	224.24	31.99	224.13	29.55	-8336.7	-0.33	0
226.37	32.43	224.53	32.43	224.38	29.86	-8724.24	-0.33	0
226.8	32.67	224.21	32.78	224.33	30.2	-9085.07	-0.33	0
226.5	32.48	224.64	32.48	224.26	29.91	-8872.04	-0.33	0
226.78	32.64	224.29	32.73	224.59	30.15	-9009.08	-0.33	0
226.82	32.64	224.81	32.59	224.37	30.13	-8900.09	-0.37	0
226.88	32.78	224.65	32.82	224.96	30.3	-8976.53	-0.37	0
227.27	33.02	225.01	33.01	224.66	30.58	-9170.74	-0.37	0
227.49	32.82	225.01	32.92	224.86	30.39	-9064.78	-0.37	0
227.09	32.96	225.27	33.05	225.07	30.41	-9198.13	-0.37	0
227.55	32.96	224.97	33.12	225.07	30.51	-9232.96	-0.37	0
227.23	32.81	225.4	32.87	224.98	30.27	-9035.57	-0.37	0
227.32	32.26	224.85	32.41	225.11	29.77	-8648.65	-0.38	0
227.13	32.02	225.11	32.09	224.61	29.48	-8462.46	-0.38	0
227	31.81	224.76	31.93	224.98	29.22	-8180.3	-0.38	0
227.37	32.15	225.07	32.23	224.66	29.59	-8326.04	-0.38	0
227.6	32.23	225.07	32.37	224.89	29.68	-8385.4	-0.38	0
227.14	32.07	225.3	32.17	225.05	29.41	-8249.07	-0.38	0
227.46	31.82	224.85	32	224.91	29.25	-8136.77	-0.38	0
227.08	31.61	225.21	31.69	224.72	28.92	-7870.66	-0.36	0
227.27	31.78	224.77	31.98	224.96	29.14	-8041.42	-0.36	0
227.17	31.38	225.09	31.48	224.52	28.67	-7612.09	-0.36	0
226.94	30.93	224.65	31.09	224.8	28.15	-7187.22	-0.36	0
227.13	30.85	224.75	30.96	224.27	28.06	-7088.49	-0.36	0
227.2	30.73	224.57	30.85	224.32	27.87	-6793.61	-0.36	0
226.73	30.31	224.79	30.33	224.46	27.29	-6232.01	-0.36	0
227.06	29.88	224.34	29.95	224.33	26.88	-5818.15	-0.32	0
226.71	29.96	224.71	29.95	224.14	26.85	-5830.19	-0.32	0
226.9	29.8	224.27	29.86	224.39	26.7	-5609.17	-0.32	0
226.88	29.84	224.68	29.8	224.05	26.73	-5559	-0.32	0
226.75	29.4	224.37	29.34	224.48	26.24	-4961.94	-0.32	0
226.99	29.24	224.53	29.12	224.03	26.12	-4748.68	-0.32	0
226.79	28.53	224.1	28.38	223.83	25.32	-4013.06	-0.32	0
226.31	28.51	224.3	28.27	223.93	25.17	-3802.97	-0.24	0
226.68	28.39	223.91	28.19	223.9	25.09	-3567.54	-0.24	0
226.37	28.08	224.32	27.67	223.78	24.73	-2901.63	-0.24	0
226.56	28.1	223.93	27.75	224.1	24.79	-2839.37	-0.24	0
226.52	27.8	224.3	27.32	223.72	24.51	-2356.61	-0.24	0
226.37	27.9	224	27.48	224.14	24.57	-2477.74	-0.24	0
226.53	27.55	224.04	27.08	223.59	24.24	-2093.85	-0.24	0
226.34	27.04	223.62	26.44	223.4	23.61	-1127.58	-0.13	0
225.83	26.92	223.82	26.17	223.49	23.42	-715.02	-0.13	0
226.15	26.79	223.39	26.09	223.45	23.34	-448.42	-0.13	0
225.78	26.62	223.75	25.77	223.25	23.17	16.63	-0.13	0
225.85	26.35	223.25	25.44	223.46	22.87	761.53	-0.13	0
225.82	26.32	223.59	25.35	223.05	22.88	1010.83	-0.13	0
225.59	26.21	223.23	25.17	223.39	22.67	1434.98	-0.13	0
225.76	26.02	223.26	24.93	222.85	22.52	1961.85	-0.13	0
225.55	25.82	222.84	24.5	222.68	22.22	3281.95	0.02	0
225.07	25.96	223.07	24.55	222.78	22.33	3353.7	0.02	0
225.37	25.89	222.62	24.48	222.72	22.27	3712.13	0.02	0
225.02	25.88	222.98	24.36	222.5	22.27	4073.09	0.02	0
225.16	25.96	222.54	24.46	222.76	22.28	4136.15	0.02	0
225.17	26	222.91	24.4	222.38	22.36	4703.51	0.02	0
225.04	26.16	222.66	24.45	222.83	22.4	5099.84	0.02	0
225.31	26.12	222.76	24.42	222.36	22.41	5367.33	0.21	0
225.25	26.14	222.49	24.47	222.33	22.36	5095.29	0.21	0
224.75	26.15	222.71	24.32	222.39	22.36	5639.68	0.21	0
225.07	26.27	222.27	24.37	222.36	22.43	6263.72	0.21	0
224.74	26.45	222.63	24.42	222.12	22.65	6881.11	0.21	0
224.68	27.52	222	25.07	222.23	23.7	9279.16	0.21	0
224.54	28.73	222.19	26.06	221.68	25.04	11433.7	0.21	0
224.31	29.35	221.88	26.49	222.07	25.6	12250	0.38	0
224.73	29.02	222.13	26.39	221.78	25.32	11330.4	0.38	0
225.1	27.64	222.33	25.55	222.21	23.9	7754.49	0.38	0
224.76	27.16	222.72	25.1	222.4	23.41	7081.97	0.38	0
225.12	26.79	222.33	24.83	222.45	23.03	6870.45	0.38	0
224.82	26.57	222.72	24.59	222.23	22.85	6740.86	0.38	0
224.85	26.62	222.23	24.55	222.48	22.87	7281.9	0.38	0
224.74	27.15	222.44	24.92	221.97	23.57	8985.98	0.45	0
224.4	28.17	222.06	25.62	222.27	24.61	10795.2	0.45	0
224.63	28.57	222.08	26.04	221.79	25.08	11543.7	0.45	0
224.6	28.57	221.88	26.08	221.86	25.09	11311.9	0.45	0
224.18	28.19	222.2	25.72	221.97	24.74	10680.8	0.45	0
224.51	27.81	221.8	25.45	222.02	24.34	10072.8	0.45	0
224.28	27.64	222.22	25.3	221.84	24.27	9923	0.45	0
224.31	28.36	221.77	25.84	222.15	25.02	11308.9	0.55	0
224.29	28.99	222.05	26.48	221.71	25.83	12460.8	0.55	0
223.96	29.69	221.7	27	222.03	26.56	13477	0.55	0
224.19	30.16	221.69	27.52	221.54	27.09	14143.6	0.55	0
224.14	30.43	221.48	27.76	221.61	27.39	14468.2	0.55	0
223.72	30.66	221.79	27.96	221.69	27.73	14781.2	0.55	0
224.07	30.83	221.41	28.12	221.8	27.83	14917	0.55	0
223.88	31.11	221.87	28.43	221.62	28.24	15323	0.66	0
223.96	31.4	221.48	28.64	221.98	28.47	15586.5	0.66	0
223.94	32.11	221.71	29.39	221.47	29.29	16565.2	0.66	0
223.59	32.82	221.37	29.92	221.77	29.98	17306.6	0.66	0
223.87	33.24	221.38	30.41	221.32	30.4	18056.9	0.66	0
223.83	33.76	221.17	30.89	221.39	30.92	18209.1	0.66	0
223.37	33.93	221.45	31.05	221.39	31.2	18445	0.66	0
223.68	34.41	221.03	31.47	221.48	31.6	18864.5	0.75	0
223.55	34.02	221.54	31.2	221.33	31.29	18364.9	0.75	0
223.63	34.21	221.17	31.29	221.71	31.42	18567.7	0.75	0
223.83	33.84	221.59	31.06	221.4	31.11	18139.1	0.75	0
223.69	33.69	221.5	30.83	221.93	30.93	17936	0.75	0
224.08	34.23	221.58	31.45	221.6	31.52	18676.8	0.75	0
224.12	34.41	221.49	31.6	221.77	31.7	18841.4	0.75	0
223.72	34.39	221.84	31.6	221.79	31.78	18853.3	0.77	0
224.07	34.24	221.47	31.42	221.97	31.52	18598.4	0.77	0
223.95	34.15	221.95	31.42	221.77	31.55	18582.4	0.77	0
224.01	33.99	221.6	31.18	222.17	31.3	18328.4	0.77	0
224.15	33.55	221.92	30.87	221.77	30.92	17938.7	0.77	0
223.87	33.64	221.74	30.87	222.2	31.04	18081.6	0.77	0
224.21	33.86	221.73	31.18	221.81	31.3	19238.4	0.77	0
224	35.14	221.38	32.38	221.75	32.62	19752.2	0.77	0
223.49	35.61	221.61	32.85	221.62	33.21	20280.6	0.77	0
223.72	36.04	221.14	33.21	221.72	33.54	20581.5	0.77	0
223.66	35.7	221.67	33.01	221.55	33.32	20147.2	0.77	0
223.74	35.39	221.38	32.63	222.03	32.96	19758.8	0.77	0
223.89	35.46	221.65	32.83	221.62	33.13	19998.7	0.77	0
223.58	35.36	221.49	32.64	222.04	33.07	19897.2	0.77	0
223.85	35.94	221.37	33.28	221.57	33.65	20713.9	0.8	0
223.7	36.61	221.09	33.88	221.56	34.31	21204.7	0.8	0
223.25	37.64	221.39	34.94	221.47	35.49	22226.3	0.8	0
223.5	37.77	220.96	34.99	221.63	35.5	22177.8	0.8	0
223.33	37.86	221.32	35.18	221.29	35.69	22351.3	0.8	0
223.27	37.66	220.92	34.86	221.64	35.42	22062.9	0.8	0
223.45	37.3	221.19	34.64	221.23	35.1	21774.6	0.8	0
223.16	37.68	221.09	34.92	221.68	35.53	22152.7	0.8	0
223.6	37.72	221.11	35.05	221.38	35.53	22303.8	0.83	0
223.57	38.21	220.98	35.49	221.51	36.02	22670.3	0.83	0
223.25	38.2	221.4	35.56	221.49	36.14	22684.6	0.83	0
223.47	38.59	220.96	35.84	221.68	36.42	23008.2	0.83	0
223.38	38.14	221.38	35.53	221.37	36.06	22588.1	0.83	0
223.33	37.68	221.04	34.96	221.77	35.52	22085.3	0.83	0
223.56	37.01	221.29	34.41	221.36	34.85	21474.8	0.83	0
223.27	36.24	221.25	33.57	221.79	34.04	20642.5	0.83	0
223.64	35.95	221.14	33.33	221.4	34.03	20831.8	0.83	0
223.52	36.19	220.93	33.49	221.44	33.87	20743.5	0.83	0
223.25	36.3	221.4	33.66	221.42	34.1	20872.9	0.83	0
223.64	35.77	221.15	33.1	221.83	33.45	20111.9	0.83	0
223.61	35.4	221.59	32.85	221.53	33.18	19911.9	0.83	0
223.42	35.68	221.17	33	221.83	33.42	20294.6	0.83	0
223.56	35.26	221.28	32.69	221.3	32.98	19899.7	0.81	0
223.14	35.14	221.14	32.45	221.6	32.85	19783.7	0.81	0
223.58	34.81	221.06	32.2	221.31	32.28	19138.1	0.81	0
223.54	34.77	220.95	32.12	221.47	32.41	19382.4	0.81	0
223.21	34.45	221.35	31.88	221.35	32.21	19093.4	0.81	0
223.38	34.29	220.9	31.65	221.58	31.95	18894.8	0.81	0
223.37	34.37	221.32	31.83	221.25	32.13	19057.3	0.81	0
223.31	34.53	221.08	31.88	221.73	32.23	19130.5	0.79	0
223.57	34.82	221.26	32.26	221.31	32.53	19496.3	0.79	0
223.25	34.61	221.29	31.98	221.72	32.3	19168.2	0.79	0
223.73	34.32	221.22	31.76	221.48	32.04	18911.8	0.79	0
223.87	34.25	221.31	31.69	221.83	31.87	18751.1	0.79	0
223.68	34.36	221.84	31.88	221.8	32.13	18968	0.79	0
223.92	34.46	221.51	31.92	222.18	32.16	19007.1	0.79	0
223.99	34.23	221.95	31.81	221.87	32	18833	0.78	0
223.85	34.41	221.69	31.85	222.29	32.1	19000.7	0.78	0
224.19	33.88	221.89	31.44	221.91	31.52	18382.4	0.78	0
223.84	33.8	221.94	31.26	222.3	31.45	18326.6	0.78	0
224.35	33.65	221.85	31.18	222.39	30.68	17320.3	0.78	0
224.56	32.75	222.03	30.32	222.56	30.35	17077.4	0.78	0
224.41	32.07	222.57	29.73	222.49	29.75	16265.6	0.78	0
224.55	31.79	222.18	29.39	222.81	29.37	16040.2	0.76	0
224.63	31.7	222.57	29.38	222.43	29.33	16068.3	0.76	0
224.46	31.42	222.34	29.01	222.88	28.95	15639.4	0.76	0
224.8	31.22	222.47	28.9	222.47	28.76	15510.1	0.76	0
224.49	31.01	222.61	28.64	222.91	28.55	15116.8	0.76	0
225.02	30.57	222.52	28.31	222.93	27.84	14205.2	0.76	0
225	29.84	222.49	27.6	222.98	27.32	13639.8	0.76	0
224.69	29.63	222.83	27.4	222.67	27.16	13609.2	0.69	0
224.73	29.6	222.38	27.3	222.95	27	13495.9	0.69	0
224.84	29.21	222.74	27.03	222.56	26.65	12835.7	0.69	0
224.61	29.2	222.52	26.93	222.99	26.6	12883.9	0.69	0
224.96	29.08	222.61	26.92	222.62	26.53	12743.2	0.69	0
224.57	28.92	222.72	26.7	222.97	26.37	12451.6	0.69	0
225.01	28.68	222.49	26.13	222.83	25.67	11249.5	0.69	0
224.9	28.11	222.39	26.01	222.87	25.45	11267	0.62	0
224.66	28.13	222.78	26.02	222.57	25.52	11445.8	0.62	0
224.74	28.07	222.41	25.94	222.94	25.35	11118	0.62	0
224.87	27.88	222.74	25.83	222.54	25.22	10847.5	0.62	0
224.61	27.64	222.54	25.56	222.93	24.87	10245.7	0.62	0
224.84	27.43	222.44	25.41	222.4	24.68	10319.3	0.62	0
224.3	27.52	222.43	25.38	222.57	24.74	10565.9	0.62	0
224.76	27.53	222.2	25.51	222.56	24.82	10233	0.55	0
224.85	27.49	222.33	25.46	222.77	24.65	9964.56	0.55	0
224.67	27.39	222.74	25.36	222.47	24.62	10039.9	0.55	0
224.61	27.36	222.28	25.28	222.76	24.49	10033.9	0.55	0
224.7	27.11	222.5	25.12	222.27	24.29	9553.07	0.55	0
224.38	27.02	222.31	24.97	222.64	24.12	9250.57	0.55	0
224.74	26.83	222.3	24.91	222.26	23.96	8844.83	0.55	0
224.33	26.72	222.47	24.77	222.55	23.82	8403.37	0.55	0
224.77	26.77	222.2	24.82	222.48	23.85	8324.52	0.5	0
224.79	26.68	222.26	24.79	222.68	23.72	8241.26	0.5	0
224.72	26.59	222.74	24.72	222.43	23.67	7848.37	0.5	0
224.72	26.46	222.4	24.63	222.82	23.44	7325.83	0.5	0
224.77	26.32	222.52	24.48	222.25	23.35	7771.84	0.5	0
224.35	26.33	222.27	24.4	222.53	23.25	7742.94	0.5	0
224.69	26.22	222.17	24.4	222.11	23.15	7343.27	0.5	0
224.25	26.2	222.35	24.35	222.33	23.08	6934.23	0.43	0
224.69	26.13	222.4	24.24	222.13	22.92	6722.75	0.43	0
224.51	26.07	221.94	24.28	222.3	22.86	6676.41	0.43	0
224.43	26.03	222.37	24.28	221.99	22.87	6264.65	0.43	0
224.38	26.03	222.04	24.26	222.4	22.79	6261.67	0.43	0
224.62	26	222.28	24.28	221.99	22.84	6296.18	0.43	0
224.25	26.09	222.17	24.23	222.36	22.86	6762.44	0.43	0
224.57	26.04	222	24.22	221.92	22.81	6900.6	0.36	0
224.03	26.11	222.09	24.14	221.99	22.81	7237.3	0.36	0
224.31	26.15	221.91	24.17	221.55	22.82	7557.82	0.36	0
223.99	26.32	221.38	24.24	221.68	22.84	7817.91	0.36	0
223.92	26.5	221.75	24.39	221.31	23.09	8202.78	0.36	0
223.89	26.68	221.51	24.53	221.8	23.18	8160.5	0.36	0
224.17	26.75	221.73	24.63	221.4	23.34	8522.67	0.36	0
223.83	26.78	221.71	24.61	221.8	23.3	8383.7	0.43	0
224.2	26.78	221.54	24.64	221.45	23.3	8678.31	0.43	0
223.73	27.13	221.76	24.81	221.56	23.65	9417.18	0.43	0
224.1	27.22	221.73	24.97	221.31	23.82	9805.84	0.43	0
223.89	27.44	221.27	25.05	221.54	23.84	9866.94	0.43	0
223.83	27.43	221.59	25.07	221.12	23.91	9966.34	0.43	0
223.62	27.78	221.24	25.25	221.47	24.19	10607.1	0.43	0
223.87	28.01	221.36	25.52	221.03	24.49	11014.2	0.51	0
223.5	28.32	221.37	25.71	221.41	24.79	11362.4	0.51	0
223.88	28.75	221.17	26.12	221.09	25.23	12123.8	0.51	0
223.38	29.27	221.39	26.53	221.17	25.85	12887.1	0.51	0
223.65	30.33	221.26	27.52	220.88	27.04	14329	0.51	0
223.37	30.89	220.8	27.98	221.15	27.57	14948.2	0.51	0
223.38	31.13	221.14	28.32	220.76	27.93	15269.9	0.51	0
223.23	31.08	220.94	28.22	221.24	27.84	15045.9	0.65	0
223.54	31.15	221.06	28.38	220.84	27.96	15241.4	0.65	0
223.16	31.35	221.13	28.49	221.22	28.21	15427	0.65	0
223.65	31.32	221	28.55	221.07	28.16	15369.4	0.65	0
223.3	31.39	221.39	28.61	221.25	28.36	15462.4	0.65	0
223.81	30.26	221.77	27.74	221.48	27.32	13854.7	0.65	0
223.93	29.92	221.5	27.41	221.95	26.92	13419.6	0.65	0
224.16	29.14	221.98	26.83	221.7	26.22	12141.5	0.69	0
224.06	28.56	221.91	26.27	222.26	25.56	11176.4	0.69	0
224.55	27.91	222.12	25.84	222.01	24.97	9970.36	0.69	0
224.24	27.57	222.32	25.47	222.44	24.62	9581.7	0.69	0
224.76	27.45	222.19	25.42	222.37	24.54	9695.06	0.69	0
224.5	27.38	222.68	25.34	222.57	24.53	9463.7	0.69	0
224.89	27.18	222.81	25.21	222.54	24.38	9439.97	0.69	0
224.78	27.31	222.44	25.26	222.92	24.41	9733.02	0.52	0
224.95	27.41	222.78	25.4	222.53	24.58	9971.47	0.52	0
224.74	27.43	222.68	25.37	223.01	24.53	9784.03	0.52	0
225.2	27.41	222.78	25.45	222.73	24.55	9789.39	0.52	0
224.88	27.42	223.03	25.4	223.11	24.56	9628.62	0.52	0
225.37	27.31	222.83	25.39	223.04	24.45	9439.17	0.52	0
224.97	27.44	223.17	25.41	223.01	24.64	10002.3	0.52	0
225.25	27.6	223.17	25.57	222.88	24.8	10265.1	0.51	0
225.09	27.72	222.8	25.62	223.25	24.82	10369.8	0.51	0
225.24	27.63	223.04	25.62	222.79	24.8	10353.6	0.51	0
224.85	28.04	222.83	25.86	223.13	25.18	11162.2	0.51	0
225.19	28.34	222.74	26.2	222.71	25.5	11675.4	0.51	111
224.69	28.44	222.86	26.22	222.9	25.61	11764.3	0.51	0
224.94	28.63	222.37	26.39	222.61	25.75	12246.5	0.51	0
224.37	28.64	222.53	26.35	222.32	25.79	12386.3	0.51	0
224.2	29.31	222.18	26.93	221.87	26.45	13292.6	0.57	0
224.24	29.5	221.97	27.07	222.4	26.58	13198	0.57	0
224.63	29.6	222.37	27.29	222.16	26.79	13290.3	0.57	0
224.44	29.7	222.45	27.32	222.74	26.89	13319.7	0.57	0
224.93	29.7	222.45	27.41	222.51	26.93	13457	0.57	0
224.54	29.62	222.73	27.29	222.78	26.91	13338.6	0.57	0
224.94	29.42	222.39	27.16	222.74	26.7	13139.4	0.57	0
224.57	29.35	222.76	27.1	222.6	26.74	13182.6	0.64	0
224.61	29.23	222.62	27.03	222.4	26.66	13115.9	0.64	0
224.53	29.65	222.35	27.34	222.87	27.06	13611.1	0.64	0
224.93	29.64	222.69	27.48	222.62	27.15	13470.4	0.64	0
224.69	29.81	222.8	27.57	223.17	27.36	13680.6	0.64	0
225.23	29.57	222.78	27.45	223	27.14	13304.4	0.64	0
224.88	29.28	223.13	27.15	223.25	26.9	12882.8	0.64	0
225.25	29.53	222.76	27.39	223.25	27.13	13458.5	0.64	0
225.01	29.59	223.23	27.47	223.15	27.29	13538.3	0.64	0
225.26	29.68	223.27	27.6	223.15	27.41	13692.7	0.64	0
225.12	29.66	223.03	27.49	223.62	27.32	13571.2	0.64	0
225.41	29.93	223.16	27.83	223.2	27.66	14118.9	0.64	0
225.08	30.26	223.25	28.07	223.64	28.03	14448.3	0.64	0
225.62	30.38	223.18	28.27	223.51	28.17	14554.3	0.64	0
225.31	30.68	223.61	28.55	223.76	28.58	14953.2	0.66	0
225.77	30.87	223.32	28.75	223.92	28.72	15126.9	0.66	0
225.53	31.18	223.76	29.09	223.75	29.15	15673.9	0.66	0
225.72	31.46	223.73	29.37	223.69	29.41	15988.8	0.66	0
225.57	31.61	223.56	29.42	224.19	29.52	16047.3	0.66	0
226.02	31.44	223.76	29.37	223.91	29.37	15768.5	0.66	0
225.71	31.4	223.95	29.27	224.34	29.35	15691	0.66	0
226.23	31.59	223.81	29.5	224.21	29.49	15971.2	0.7	0
225.9	31.46	224.23	29.37	224.35	29.42	15790.3	0.7	0
226.22	31.7	223.81	29.57	224.44	29.57	16144.8	0.7	0
226.05	31.54	224.28	29.48	224.23	29.5	15942.2	0.7	0
226.22	32.39	224.21	30.31	224.18	30.37	17035.4	0.7	0
226.04	32.57	224.1	30.4	224.7	30.54	17079.2	0.7	0
226.48	32.53	224.21	30.47	224.41	30.55	17056.6	0.7	0
226.13	32.44	224.42	30.34	224.8	30.53	16920.5	0.72	0
226.59	32.42	224.19	30.37	224.68	30.47	16952	0.72	0
226.15	32.79	224.5	30.73	224.64	30.96	17535.6	0.72	0
226.41	33.11	224.05	31	224.77	31.2	17846.5	0.72	0
226.25	33.09	224.46	31.06	224.48	31.27	17842.5	0.72	0
226.33	33.67	224.29	31.64	224.37	31.86	18521.4	0.72	0
226.01	34.37	224.13	32.22	224.78	32.58	19230.1	0.72	0
226.47	34.57	224.18	32.52	224.5	32.78	19387.5	0.75	0
226.13	34.8	224.47	32.74	224.89	33.13	19595.4	0.75	0
226.64	35.17	224.26	33.14	224.88	33.47	19976.6	0.75	0
226.33	35.29	224.71	33.32	224.9	33.72	20154.2	0.75	0
226.53	35.77	224.22	33.71	225.05	34.1	20650.4	0.75	0
226.33	36.24	224.55	34.28	224.64	34.68	21226.1	0.75	0
226.37	36.5	224.31	34.56	224.57	35.07	21497.1	0.75	0
226.09	36.19	224.26	34.18	225.09	34.89	21086.2	0.79	0
226.53	36.12	224.22	34.22	224.83	34.88	21090.2	0.79	0
226.13	36.4	224.48	34.5	225.09	35.28	21429.7	0.79	0
226.57	36.24	224.18	34.33	225.02	34.94	21167.7	0.79	0
226.19	36.51	224.55	34.63	224.86	35.25	21554.3	0.79	0
226.4	36.79	224.12	34.8	225.08	35.37	21725.4	0.79	0
226.34	36.99	224.53	35.13	224.75	35.7	22002.9	0.79	0
226.44	37.49	224.35	35.65	224.74	36.29	22514.7	0.81	0
226.08	37.68	224.31	35.77	225.15	36.55	22687.3	0.81	0
226.52	37.92	224.21	36.07	224.87	36.74	22909.2	0.81	0
226.07	37.95	224.45	36.08	225.03	36.84	22951.3	0.81	0
226.37	38.51	223.99	36.58	224.89	37.26	23495.6	0.81	0
226.04	38.78	224.38	36.92	224.71	37.63	23760	0.81	0
226.2	39.23	223.95	37.25	224.99	38	24096.3	0.81	0
226.24	39.43	224.38	37.61	224.69	38.33	24330	0.81	0
226.54	39.31	224.41	37.53	224.91	38.27	24177.6	0.83	0
226.16	39.68	224.42	37.83	225.29	38.73	24572.3	0.83	0
226.56	39.99	224.23	38.17	225	38.94	24856.9	0.83	0
226.05	40.41	224.44	38.6	225.03	39.45	25291.7	0.83	0
226.37	40.23	224	38.33	224.99	39.1	25004.2	0.83	0
226.03	40.55	224.36	38.76	224.74	39.55	25402.8	0.83	0
226.09	41.6	223.88	39.67	225.01	40.53	26279.7	0.83	0
226.15	41.62	224.25	39.86	224.64	40.65	26297.8	0.85	0
226.31	41.49	224.14	39.72	224.7	40.49	26115.7	0.85	0
225.91	41.28	224.21	39.45	225.04	40.33	25947.7	0.85	0
226.3	41.66	223.96	39.83	224.77	40.6	26304.6	0.85	0
225.83	41.62	224.23	39.84	224.81	40.71	26327.8	0.85	0
226.1	41.7	223.75	39.85	224.84	40.71	26369.6	0.85	0
225.84	41.85	224.14	40.13	224.59	41.03	26582.8	0.85	0
225.9	41.93	223.72	40.08	224.94	41.06	26569.2	0.86	0
225.9	42.29	223.96	40.58	224.44	41.46	26975.1	0.86	0
225.83	42.06	223.63	40.29	224.26	41.13	26708.2	0.86	0
225.39	41.86	223.7	40.05	224.55	41.02	26515.9	0.86	0
225.81	41.44	223.44	39.62	224.36	40.51	26077.2	0.86	0
225.35	41.47	223.72	39.71	224.33	40.7	26226.1	0.86	0
225.6	41.57	223.24	39.71	224.4	40.67	26248.5	0.86	0
225.41	41.23	223.66	39.49	224.11	40.42	25978.2	0.86	0
225.41	41.15	223.27	39.28	224.46	40.25	25843.7	0.86	0
225.55	40.46	223.55	38.72	224.02	39.58	25233.1	0.86	0
225.57	41.07	223.31	39.3	224.01	40.18	25859.4	0.86	0
225.09	40.74	223.41	38.93	224.24	39.95	25549.2	0.86	0
225.43	40.98	223.02	39.14	224.01	40.09	25790.4	0.86	0
225.05	40.78	223.4	39.01	223.99	40.02	25604.2	0.86	0
225.33	40.85	222.99	38.97	224.18	39.97	25611	0.86	0
225.18	40.98	223.39	39.24	223.86	40.21	25815.7	0.86	0
225.11	40.79	222.99	38.91	224.21	39.95	25561.4	0.86	0
225.19	40.45	223.13	38.68	223.66	39.6	25326	0.86	0
225.06	40.87	222.75	39.01	223.48	39.92	25674.9	0.86	0
224.52	41.11	222.83	39.22	223.59	40.24	25910	0.86	0
224.85	41.09	222.43	39.15	223.41	40.09	25809.2	0.86	0
224.47	41.07	222.78	39.2	223.31	40.19	25830.5	0.86	0
224.69	41.1	222.35	39.12	223.52	40.11	25765.2	0.86	0
224.63	40.65	222.78	38.81	223.2	39.74	25379.4	0.86	0
224.52	40.78	222.41	38.78	223.56	39.8	25484.4	0.86	0
224.71	40.81	222.58	38.93	223.09	39.82	25544.4	0.86	0
224.9	40.98	222.54	39.06	223.3	39.98	25610	0.86	0
224.58	40.25	222.91	38.35	223.62	39.36	24902	0.86	0
224.98	40.2	222.56	38.26	223.57	39.18	24910.9	0.86	0
224.63	40.13	222.94	38.27	223.41	39.22	24951.4	0.86	0
224.85	39.69	222.55	37.72	223.7	38.64	24412.5	0.86	0
224.85	39.61	222.98	37.76	223.36	38.62	24435.4	0.86	0
224.8	39.38	222.76	37.41	223.86	38.33	24137.1	0.86	0
225.12	39.46	222.98	37.61	223.48	38.41	24294.9	0.86	0
225.28	39.63	222.95	37.75	223.68	38.52	24409.3	0.86	0
224.86	39.4	223.24	37.53	223.83	38.38	24252.9	0.85	0
225.28	39.11	222.91	37.19	223.87	37.95	23899.1	0.85	0
225.07	38.48	223.4	36.64	223.77	37.41	23337.5	0.85	0
225.24	38.29	223.01	36.35	224.09	37.11	23143.7	0.85	0
225.27	37.87	223.39	36.05	223.71	36.75	22815	0.85	0
225.09	37.8	223.13	35.86	224.13	36.65	22757	0.85	0
225.46	37.54	223.31	35.71	223.77	36.37	22514.6	0.85	0
225.61	37.17	223.28	35.31	223.97	35.93	22157.8	0.83	0
225.19	37.28	223.59	35.42	224.06	36.11	22299.9	0.83	0
225.55	37.23	223.21	35.31	224.12	35.92	22190.7	0.83	0
225.37	36.91	223.7	35.08	223.96	35.68	21877.7	0.83	0
225.5	36.46	223.33	34.52	224.31	35.1	21349.1	0.83	0
225.48	36.68	223.57	34.84	223.8	35.37	21752.5	0.83	0
225.16	37.36	223.24	35.36	224.11	35.98	22372.5	0.83	0
225.43	37.4	223.25	35.48	223.62	35.95	22383.2	0.83	0
225.46	37.02	223.12	35.05	223.72	35.48	21843.3	0.82	0
225.03	36.71	223.43	34.75	223.72	35.23	21623.7	0.82	0
225.27	36.64	222.93	34.59	223.72	35	21532.6	0.82	0
224.99	36.07	223.28	34.1	223.38	34.49	20997.8	0.82	0
224.93	35.88	222.77	33.77	223.61	34.19	20793.1	0.82	0
224.95	35.88	222.99	33.88	223.1	34.23	20884.1	0.82	0
224.64	36.19	222.74	34.05	223.46	34.51	21137.3	0.82	0
224.97	36.57	222.74	34.52	223.04	34.87	21509.8	0.81	0
224.87	36.05	222.48	33.94	223.03	34.26	20911	0.81	0
224.4	35.82	222.76	33.72	222.94	34.11	20750.3	0.81	0
224.63	35.62	222.28	33.43	223	33.74	20456.7	0.81	0
224.37	35.87	222.59	33.72	222.57	33.99	20793.3	0.81	0
224.31	35.88	222.14	33.54	222.79	33.73	20607.1	0.81	0
224.41	35.69	222.34	33.37	222.24	33.43	20400	0.81	0
224.09	35.37	222.16	32.93	222.6	33.05	19954.6	0.81	0
224.46	34.59	222.12	32.28	222.24	32.29	19146.4	0.81	0
224.45	34.02	222.01	31.77	222.45	31.84	18642.8	0.81	0
224.21	33.42	222.52	31.22	222.52	31.28	17947.9	0.81	0
224.53	33.18	222.16	30.91	222.73	30.86	17664.5	0.81	0
224.37	32.75	222.51	30.52	222.31	30.4	17301.6	0.81	0
224.14	32.88	221.96	30.47	222.48	30.41	17554	0.81	0
224.2	32.85	222.06	30.53	221.91	30.42	17583.2	0.77	0
223.88	32.77	221.97	30.37	222.35	30.34	17341.1	0.77	0
224.35	32.73	221.98	30.43	222.09	30.3	17289.6	0.77	0
224.36	32.78	221.88	30.37	222.18	30.17	17316.1	0.77	0
224.04	32.76	222.29	30.35	222.1	30.19	17275.8	0.77	0
224.24	32.64	221.84	30.17	222.29	29.95	17077.9	0.77	0
224.12	32.52	222.18	30.12	221.9	29.93	17046.8	0.77	0
223.96	32.3	221.79	29.82	222.25	29.63	16735	0.75	0
224.16	31.75	221.95	29.41	221.77	29.11	16130.2	0.75	0
223.79	31.55	221.86	29.11	222.12	28.85	15875.4	0.75	0
224.18	31.08	221.74	28.73	221.76	28.31	15287.6	0.75	0
224.05	30.82	221.51	28.4	221.78	27.96	15012	0.75	0
223.71	30.51	221.9	28.14	221.64	27.74	14666.5	0.75	0
223.82	30.86	221.4	28.4	221.84	28.04	15171.6	0.75	0
223.75	30.91	221.75	28.53	221.45	28.19	15263.8	0.71	0
223.63	30.73	221.46	28.28	221.87	27.92	14904.3	0.71	0
223.9	30.31	221.63	27.99	221.42	27.5	14361.5	0.71	0
223.51	29.73	221.57	27.36	221.73	26.81	13481.1	0.71	0
223.85	29.43	221.34	27.1	221.33	26.44	13279.6	0.71	0
223.7	28.92	221.12	26.59	221.35	25.82	12470	0.71	0
223.4	28.6	221.51	26.3	221.16	25.56	12076.2	0.71	0
223.57	28.43	221.12	26.13	221.47	25.28	11690.4	0.66	0
223.59	28.21	221.49	25.98	221.08	25.12	11477.5	0.66	0
223.39	28.04	221.19	25.75	221.46	24.83	11131.9	0.66	0
223.68	27.77	221.3	25.59	221.01	24.57	10773.9	0.66	0
223.31	27.58	221.33	25.36	221.36	24.29	10193.7	0.66	0
223.8	27.25	221.21	25.2	221.15	23.95	9486.4	0.66	0
223.79	26.92	221.17	24.89	221.34	23.54	8975.19	0.66	0
223.57	26.8	221.6	24.77	221.14	23.43	8727.59	0.54	0
223.66	26.81	221.18	24.73	221.43	23.33	8756.66	0.54	0
223.74	26.62	221.54	24.66	221.04	23.18	8139.76	0.54	0
223.53	26.53	221.28	24.52	221.45	22.99	7951.12	0.54	0
223.82	26.49	221.33	24.51	220.98	22.99	8203.62	0.54	0
223.42	26.48	221.39	24.47	221.3	22.89	7745.71	0.54	0
223.85	26.32	221.17	24.43	221.05	22.69	7369.62	0.54	0
223.72	26.06	220.99	24.23	221.08	22.27	6486.3	0.44	0
223.47	26.05	221.37	24.13	220.8	22.29	6732.56	0.44	0
223.53	26.1	220.98	24.2	221.15	22.27	6586.77	0.44	0
223.67	26.04	221.34	24.24	220.79	22.3	6215.33	0.44	0
223.45	26.02	221.16	24.19	221.23	22.2	6075.65	0.44	0
223.79	25.9	221.2	24.16	220.8	22.12	5969.02	0.44	0
223.31	25.89	221.22	24.03	221.02	22	6012.37	0.44	0
223.7	25.83	220.92	24.1	220.77	21.94	5712.5	0.44	0
223.56	25.79	220.82	24.09	220.9	21.91	5400.82	0.35	0
223.43	25.8	221.3	24.14	220.71	22.03	5104.88	0.35	0
223.54	25.89	221.03	24.42	221.18	22.12	4242.87	0.35	0
223.88	26.54	221.53	25.42	220.95	22.96	2125.43	0.35	0
223.83	27.33	221.59	26.61	221.58	23.8	-67.07	0.35	0
224.3	27.16	221.69	26.59	221.29	23.73	-809.61	0.35	0
223.86	26.69	221.82	26.01	221.56	23.16	-423.53	0.35	0
224.16	26.03	221.43	25.16	221.31	22.47	1128.16	0.15	0
223.91	25.73	221.24	24.53	221.34	22.08	2923.66	0.15	0
223.84	25.9	221.73	24.72	221.12	22.32	2439.48	0.15	0
223.98	26.58	221.53	25.74	221.66	23.08	802.38	0.15	0
224.32	27.32	221.96	26.73	221.4	24	-991.74	0.15	0
224.14	27.83	221.97	27.46	221.93	24.5	-2302.16	0.15	0
224.62	28.18	222.01	27.98	221.64	25	-3318.47	0.15	0
224.21	28.01	222.21	27.78	221.91	24.76	-3353.44	0.02	0
224.62	27.43	221.91	27.17	221.82	24.2	-2669.42	0.02	0
224.54	26.8	221.91	26.35	222.01	23.47	-1393.55	0.02	0
224.47	27.01	222.34	26.53	221.72	23.69	-1727.89	0.02	0
224.48	27.37	222.06	27.04	222.17	24.05	-2324.86	0.02	0
224.83	28.16	222.44	27.93	221.87	24.97	-3412.44	0.02	0
224.66	29	222.52	28.95	222.44	25.82	-4550.18	0.02	0
225.18	29.09	222.56	29.1	222.22	26.02	-4895.99	-0.14	0
224.79	29.1	222.81	29.09	222.46	25.94	-5023.09	-0.14	0
225.17	28.77	222.44	28.83	222.35	25.66	-4858.26	-0.14	0
224.98	28.98	222.34	29.1	222.4	25.83	-5238.93	-0.14	0
224.88	28.85	222.69	28.86	222.01	25.67	-5070.27	-0.14	0
224.84	29.17	222.43	29.27	222.48	25.98	-5343.69	-0.14	0
225.17	29.67	222.72	29.77	222.15	26.58	-5877.42	-0.14	0
224.86	30.01	222.71	30.19	222.59	26.88	-6331.82	-0.25	0
225.29	30.2	222.63	30.44	222.3	27.2	-6679.71	-0.25	0
224.84	30.04	222.86	30.21	222.47	26.94	-6511.23	-0.25	0
225.26	30.03	222.54	30.29	222.47	27.05	-6566.08	-0.25	0
225.32	30.64	222.74	30.92	222.84	27.72	-7103.65	-0.25	0
225.37	30.79	223.21	30.97	222.57	27.9	-7244.89	-0.25	0
225.25	30.64	222.95	30.89	223.03	27.77	-7172.73	-0.25	0
225.53	31	223.12	31.22	222.62	28.22	-7594.88	-0.31	0
225.14	31.12	223.11	31.38	223	28.29	-7784.82	-0.31	0
225.56	31.34	222.95	31.63	222.72	28.64	-8087.76	-0.31	0
225.12	31.65	223.23	31.91	222.86	28.87	-8385.84	-0.31	0
225.54	31.64	222.9	31.96	222.94	28.99	-8403.82	-0.31	0
225.53	31.66	223.08	31.92	223.28	29.07	-8326.35	-0.31	0
225.62	31.78	223.53	31.91	222.99	29.2	-8394.05	-0.31	0
225.5	32.26	223.34	32.52	223.49	29.73	-8913.24	-0.36	0
225.83	32.27	223.5	32.48	223.1	29.81	-8988.17	-0.36	0
225.42	32.16	223.51	32.38	223.46	29.63	-8919.13	-0.36	0
225.85	32.33	223.33	32.55	223.22	29.92	-9133.06	-0.36	0
225.41	32.44	223.64	32.61	223.33	29.95	-9221	-0.36	0
225.8	32.56	223.28	32.79	223.43	30.2	-9354.17	-0.36	0
225.74	32.26	223.4	32.43	223.68	29.9	-8986.6	-0.36	0
225.87	32.5	223.83	32.57	223.37	30.14	-9137.79	-0.39	0
225.72	32.61	223.65	32.78	223.85	30.23	-9278.93	-0.39	0
226.07	32.57	223.76	32.7	223.46	30.26	-9280.58	-0.39	0
225.67	32.28	223.84	32.4	223.81	29.88	-8972.07	-0.39	0
226.11	32.09	223.64	32.22	223.6	29.78	-8818.12	-0.39	0
225.66	32.06	223.93	32.14	223.64	29.66	-8765.72	-0.39	0
225.91	31.69	223.44	31.83	223.64	29.37	-8517.31	-0.39	0
225.8	32.06	223.52	32.21	223.8	29.73	-8747.3	-0.38	0
225.97	32.12	223.93	32.19	223.47	29.79	-8720.67	-0.38	0
225.78	31.86	223.76	31.98	223.94	29.5	-8471.42	-0.38	0
226.13	31.52	223.83	31.56	223.56	29.22	-8142.35	-0.38	0
225.71	31.74	223.93	31.78	223.89	29.37	-8325.95	-0.38	222
226.14	31.56	223.68	31.62	223.71	29.3	-8207.81	-0.38	0
225.75	31.11	224.05	31.04	223.78	28.75	-7630.56	-0.38	0
226.11	30.81	223.69	30.78	223.96	28.53	-7261.92	-0.38	0
225.96	30.67	223.72	30.63	224.07	28.36	-7148.29	-0.35	0
226.02	30.55	223.98	30.43	223.6	28.25	-7039.07	-0.35	0
225.72	30.02	223.75	29.87	223.99	27.65	-6409.99	-0.35	0
226.07	29.78	223.77	29.58	223.61	27.49	-6082.66	-0.35	0
225.66	29.93	223.92	29.68	223.94	27.56	-6134.88	-0.35	0
226.13	29.77	223.69	29.54	223.83	27.51	-5959.39	-0.35	0
225.73	29.6	224.05	29.27	223.85	27.27	-5713.89	-0.35	0
225.98	29.09	223.59	28.8	223.96	26.81	-5165.44	-0.29	0
225.78	28.67	223.6	28.31	224.03	26.36	-4550.54	-0.29	0
225.9	28.42	223.86	27.95	223.6	26.15	-4179.23	-0.29	0
225.62	28.33	223.72	27.84	224.06	26.02	-3958.34	-0.29	0
225.96	28.06	223.69	27.54	223.67	25.84	-3628.37	-0.29	0
225.46	27.72	223.77	27.1	223.89	25.42	-3120.06	-0.29	0
225.87	27.58	223.47	27	223.74	25.36	-2895.74	-0.29	0
225.53	27.66	223.89	26.97	223.77	25.38	-2807.66	-0.2	0
225.84	27.69	223.5	27.1	223.98	25.46	-2838.03	-0.2	0
225.63	26.91	223.5	26.18	224.04	24.63	-1491.98	-0.2	0
225.8	26.85	223.77	26.08	223.61	24.63	-1310.96	-0.2	0
225.48	26.67	223.63	25.85	224.02	24.37	-898.13	-0.2	0
225.87	26.57	223.59	25.78	223.66	24.36	-741.55	-0.2	0
225.39	26.33	223.72	25.42	223.86	24.04	-126.65	-0.2	0
225.7	25.95	223.3	25.06	223.64	23.68	616.06	-0.08	0
225.26	25.91	223.61	24.91	223.5	23.59	867.18	-0.08	0
225.48	25.81	223.16	24.84	223.67	23.48	1288.97	-0.08	0
225.42	25.79	223.32	24.69	223.88	23.47	2296.45	-0.08	0
225.61	25.62	223.55	24.49	223.45	23.38	2941.59	-0.08	0
225.25	25.62	223.41	24.42	223.82	23.29	3187.98	-0.08	0
225.58	25.49	223.28	24.33	223.4	23.22	3478.17	-0.08	0
225.09	25.51	223.42	24.25	223.56	23.17	3712.13	0.11	0
225.49	25.52	223.08	24.31	223.45	23.17	3898.23	0.11	0
225.1	25.5	223.43	24.17	223.32	23.16	4565.21	0.11	0
225.31	25.58	222.99	24.25	223.52	23.19	5018.09	0.11	0
225.23	25.78	223.14	24.41	223.68	23.37	5249.86	0.11	0
225.51	25.76	223.41	24.44	223.3	23.43	5133.77	0.11	0
225.14	25.79	223.31	24.33	223.68	23.39	5845.05	0.11	0
225.5	25.77	223.17	24.36	223.29	23.41	6270.45	0.27	0
225.03	25.86	223.37	24.36	223.47	23.47	6478.36	0.27	0
225.38	26.21	222.97	24.64	223.36	23.81	7741.07	0.27	0
224.92	27.32	223.24	25.58	223.15	25.08	10139.8	0.27	0
224.98	28.65	222.66	26.7	223.27	26.37	12238.8	0.27	0
224.96	28.12	222.88	26.32	223.46	25.79	10186.9	0.27	0
225.33	27.37	223.19	25.77	223.13	25.09	8257.23	0.27	0
225.04	26.85	223.22	25.25	223.58	24.47	7424.92	0.48	0
225.49	26.45	223.14	24.96	223.29	24.08	7177.28	0.48	0
225.11	26.31	223.44	24.77	223.51	23.9	6883.74	0.48	0
225.51	26.18	223.1	24.7	223.49	23.76	6952.38	0.48	0
225.13	26.32	223.44	24.73	223.3	23.95	7832.27	0.48	0
225.12	27.09	222.83	25.29	223.38	24.67	9765.93	0.48	0
224.57	28.45	222.51	26.42	223.04	26.05	12240.1	0.48	0
224.7	28.41	222.54	26.46	222.46	26.03	12211.9	0.46	0
224.31	28.16	222.49	26.16	222.8	25.69	11464	0.46	0
224.84	27.64	222.46	25.85	222.61	25.16	10030	0.46	0
224.47	27.28	222.78	25.47	222.83	24.82	9493.49	0.46	0
224.81	27.46	222.37	25.61	222.79	25	10351.9	0.46	0
224.46	28.01	222.74	26.09	222.61	25.67	11528.3	0.46	0
224.56	28.97	222.25	26.9	222.82	26.58	12931.7	0.46	0
224.43	30.12	222.37	27.95	222.9	27.75	14351.7	0.58	0
224.75	30.58	222.56	28.48	222.51	28.24	14976	0.58	0
224.46	30.7	222.66	28.51	222.97	28.34	14975.7	0.58	0
225	30.53	222.62	28.45	222.82	28.17	14707.2	0.58	0
224.65	30.64	222.99	28.52	223.05	28.35	14923.9	0.58	0
225.09	30.92	222.68	28.79	223.13	28.57	15264.5	0.58	0
224.85	31.59	223.14	29.48	223.01	29.37	16179.1	0.58	0
225.02	32.26	222.75	30.03	223.34	29.95	16849.5	0.58	0
224.91	33.22	222.89	30.95	223.43	30.96	17884.9	0.7	0
225.24	33.35	223.06	31.18	223.05	31.11	18028.6	0.7	0
224.84	33.77	223.07	31.51	223.4	31.57	18502.2	0.7	0
225.32	34.33	222.95	32.1	223.2	32.07	19041.8	0.7	0
225.02	34.3	223.37	32.08	223.44	32.13	18919.3	0.7	0
225.47	34.37	223.08	32.13	223.57	32.1	18950.8	0.7	0
225.38	33.9	223.68	31.74	223.55	31.71	18390.1	0.7	0
225.65	33.79	223.41	31.57	224.02	31.53	18221.7	0.77	0
225.52	34.01	223.55	31.75	224.07	31.76	18614	0.77	0
225.8	34.05	223.61	31.88	223.6	31.79	18748.6	0.77	0
225.41	33.97	223.66	31.71	223.95	31.7	18564.5	0.77	0
225.83	34.08	223.45	31.84	223.68	31.73	18697.4	0.77	0
225.39	34.32	223.74	32.05	223.75	32.05	18978.2	0.77	0
225.75	34.26	223.35	31.97	223.81	31.87	18821	0.77	0
225.52	33.86	223.79	31.64	223.61	31.55	18399.9	0.77	0
225.6	33.74	223.36	31.44	223.91	31.33	18252.4	0.77	0
225.41	34.5	223.42	32.11	223.89	32.1	19110.1	0.77	0
225.76	34.86	223.53	32.58	223.51	32.48	19463.8	0.77	0
225.32	35.34	223.56	32.97	223.81	33.03	19976.4	0.77	0
225.7	35.8	223.29	33.42	223.53	33.39	20428	0.77	0
225.25	35.84	223.58	33.47	223.56	33.52	20460.2	0.77	0
225.56	35.82	223.14	33.39	223.6	33.38	20370	0.78	0
225.33	35.67	223.56	33.32	223.37	33.32	20247.8	0.78	0
225.4	35.65	223.15	33.18	223.69	33.18	20147.9	0.78	0
225.22	35.72	223.22	33.22	223.65	33.26	20241.7	0.78	0
225.45	36.46	223.17	33.99	223.13	33.97	21060.6	0.78	0
224.94	37.56	223.15	34.97	223.35	35.13	22090	0.78	0
225.35	37.92	222.89	35.33	223.11	35.37	22326.5	0.78	0
224.88	38.2	223.18	35.6	223.11	35.74	22617.1	0.81	0
225.2	38.04	222.75	35.38	223.18	35.43	22335.7	0.81	0
224.97	37.77	223.17	35.18	222.92	35.24	22120.9	0.81	0
225.03	37.94	222.75	35.22	223.24	35.32	22235.5	0.81	0
224.92	37.83	222.89	35.12	223.29	35.25	22131	0.81	0
225.3	38.04	222.98	35.43	222.93	35.44	22362.9	0.81	0
224.88	38.15	223.07	35.48	223.24	35.61	22460.8	0.81	0
225.27	38.62	222.78	35.92	222.98	35.97	22908.8	0.83	0
224.79	38.44	223.03	35.74	222.93	35.85	22726.4	0.83	0
224.91	38.17	222.41	35.35	222.79	35.4	22421	0.83	0
224.42	37.54	222.53	34.76	222.23	34.8	21916.7	0.83	0
224.21	36.86	221.84	33.95	222.27	33.98	21163.6	0.83	0
223.97	36.81	221.84	33.84	222.15	33.9	21029.6	0.83	0
224.47	37.12	222.04	34.24	221.9	34.19	21277.2	0.83	0
224.26	36.91	222.36	34	222.42	34.01	20930.1	0.82	0
224.86	36.26	222.28	33.4	222.38	33.24	20210.9	0.82	0
224.45	36.16	222.61	33.29	222.39	33.22	20317	0.82	0
224.71	36.27	222.14	33.3	222.43	33.19	20427.5	0.82	0
224.5	35.79	222.53	32.9	222.15	32.78	19958.8	0.82	0
224.46	35.45	222.05	32.47	222.41	32.34	19595.5	0.82	0
224.13	35.03	221.96	32.01	222.2	31.92	19263.5	0.82	0
224.41	35.23	221.92	32.27	221.73	32.08	19478	0.79	0
223.99	35.17	222.03	32.16	222.02	32.08	19361.2	0.79	0
224.5	35.05	221.87	32.1	221.94	31.9	19168.8	0.79	0
224.17	35.03	222.3	32.14	222.07	32.03	19206.4	0.79	0
224.49	35.17	221.91	32.25	222.23	32.12	19366.6	0.79	0
224.26	35.27	222.3	32.45	221.94	32.36	19608.3	0.79	0
224.23	35.09	221.86	32.2	222.25	32.11	19360.7	0.79	0
224.11	34.59	222.02	31.75	222.3	31.65	18822.6	0.79	0
224.53	34.41	222.1	31.7	221.99	31.49	18676.2	0.79	0
224.16	34.67	222.31	31.94	222.38	31.88	19010.3	0.79	0
224.65	34.77	222.12	32.11	222.31	31.97	19116.6	0.79	0
224.27	34.73	222.49	32.12	222.34	32.08	19180.3	0.79	0
224.56	34.6	222.07	31.97	222.49	31.86	18990.2	0.79	0
224.38	34.09	222.49	31.57	222.21	31.46	18516.6	0.79	0
224.3	34.12	222	31.49	222.49	31.43	18609.7	0.79	0
224.06	33.29	222.04	30.72	222.4	30.63	17635.3	0.78	0
224.45	32.67	222.08	30.25	222.07	30.05	16991.2	0.78	0
224.06	32.01	222.27	29.6	222.41	29.45	16205.5	0.78	0
224.46	31.85	221.96	29.48	222.22	29.25	16202.5	0.78	0
224.05	31.7	222.3	29.34	222.21	29.2	16117.1	0.78	0
224.33	31.4	221.88	29.03	222.34	28.78	15674.5	0.78	0
224.17	31.09	222.29	28.79	222.05	28.54	15398.1	0.78	0
224.17	30.94	221.91	28.57	222.4	28.27	15146.6	0.73	0
224.12	30.42	222.12	28.08	222.48	27.73	14399.6	0.73	0
224.48	29.9	222.1	27.68	222.07	27.21	13798.3	0.73	0
223.93	29.64	222.12	27.35	222.22	26.94	13616.3	0.73	0
224.27	29.45	221.76	27.2	221.97	26.69	13416.9	0.73	0
223.87	29.18	222.1	26.93	221.94	26.45	12953.9	0.73	0
224.09	29.01	221.61	26.76	222.03	26.19	12751.8	0.73	0
223.88	28.83	221.97	26.62	221.67	26.07	12595.9	0.66	0
223.83	28.84	221.54	26.56	221.99	25.99	12581.7	0.66	0
223.81	28.31	221.79	26.13	222.1	25.47	11440.7	0.66	0
224.21	28.23	221.81	26.13	221.77	25.43	11535.2	0.66	0
223.79	28.21	221.97	26.04	222.04	25.42	11523.1	0.66	0
224.21	28.02	221.68	25.94	221.89	25.19	11253.1	0.66	0
223.79	27.77	222	25.67	221.81	24.95	10860.6	0.66	0
224.04	27.58	221.56	25.52	221.94	24.67	10474.6	0.59	0
223.88	27.58	221.95	25.52	221.62	24.74	10658	0.59	0
223.83	27.69	221.54	25.55	221.97	24.76	10793.9	0.59	0
223.63	27.42	221.61	25.32	221.91	24.53	10334.4	0.59	0
224.01	27.29	221.59	25.29	221.54	24.45	10164.9	0.59	0
223.61	27.27	221.8	25.23	221.86	24.46	10006.2	0.59	0
224.08	27.18	221.56	25.23	221.81	24.39	9809.14	0.59	0
223.76	27.02	221.99	25.07	221.85	24.31	9464.9	0.54	0
224.07	26.84	221.62	24.97	222.08	24.09	8991.46	0.54	0
224.04	26.65	222.14	24.84	221.89	24	8517.09	0.54	0
224.1	26.55	221.87	24.76	222.39	23.87	8173.16	0.54	0
224.01	26.46	222.06	24.64	222.45	23.87	8393.69	0.54	0
224.37	26.33	222	24.6	222.07	23.8	8292.15	0.54	0
223.98	26.27	222.22	24.51	222.37	23.7	7665.21	0.54	0
224.46	26.18	221.98	24.53	222.32	23.63	7496.59	0.46	0
224.1	26.2	222.38	24.47	222.29	23.69	7837.4	0.46	0
224.38	26.21	221.97	24.51	222.49	23.64	7782.23	0.46	0
224.34	26.16	222.47	24.5	222.27	23.68	7373.06	0.46	0
224.42	26.13	222.23	24.51	222.78	23.59	6752.41	0.46	0
224.36	25.93	222.44	24.29	222.86	23.44	6700.27	0.46	0
224.78	25.86	222.43	24.32	222.54	23.44	6572.46	0.46	0
224.39	25.88	222.66	24.3	222.84	23.43	6090.55	0.39	0
224.86	25.8	222.4	24.3	222.78	23.37	6069.19	0.39	0
224.58	25.86	222.87	24.29	222.81	23.46	6238.65	0.39	0
224.89	25.94	222.51	24.37	223.09	23.52	6595.34	0.39	0
224.88	26.01	223.03	24.44	222.88	23.69	6746.25	0.39	0
224.89	26.1	222.73	24.47	223.34	23.71	6989.13	0.39	0
224.72	26.15	222.83	24.46	223.28	23.76	7555.72	0.39	0
225.14	26.27	222.8	24.63	222.95	23.92	7955.62	0.36	0
224.76	26.51	223.05	24.76	223.24	24.14	8358.33	0.36	0
225.27	26.64	222.83	24.95	223.23	24.27	8580.2	0.36	0
225.06	26.71	223.37	25	223.33	24.39	8413.4	0.36	0
225.45	26.68	223.09	25.02	223.68	24.32	8145.02	0.36	0
225.47	26.75	223.63	25.09	223.49	24.51	8547.73	0.36	0
225.48	26.95	223.36	25.21	223.98	24.65	9025.58	0.36	0
225.53	27.12	223.69	25.36	224.17	24.9	9353.19	0.45	0
226.06	27.1	223.75	25.45	223.97	24.96	9270.19	0.45	0
225.7	27.28	224.04	25.53	224.3	25.2	9739.26	0.45	0
226.18	27.48	223.79	25.78	224.3	25.42	10195.7	0.45	0
225.89	27.55	224.26	25.83	224.3	25.58	10341.2	0.45	0
226.13	27.68	223.84	25.93	224.54	25.63	10607.4	0.45	0
226.02	27.98	224.22	26.25	224.18	26.04	11360.5	0.45	0
225.92	28.49	223.85	26.64	224.56	26.49	12129.4	0.45	0
225.78	29.43	223.98	27.53	224.54	27.52	13485	0.53	0
226.18	29.86	223.9	28.03	224.2	27.98	14126.7	0.53	0
225.71	30.18	224.09	28.29	224.41	28.38	14537.1	0.53	0
226.1	30.28	223.74	28.4	224.32	28.43	14655.9	0.53	0
225.73	30.38	224.11	28.52	224.25	28.69	14882.8	0.53	0
225.95	30.51	223.67	28.6	224.52	28.82	14992.2	0.53	0
225.86	30.55	224.06	28.72	224.22	29.07	15173.7	0.53	0
225.8	30.45	223.73	28.54	224.67	28.95	14896	0.67	0
225.74	30.2	223.94	28.32	224.67	28.68	14611	0.67	0
226.17	30.1	223.89	28.31	224.34	28.54	14473.7	0.67	0
225.78	29.61	224.16	27.78	224.58	28.02	13575.8	0.67	0
226.26	29.03	223.89	27.27	224.59	27.38	12566.7	0.67	0
226.05	28.37	224.42	26.63	224.64	26.77	11170.9	0.67	0
226.3	27.92	224.02	26.18	224.92	26.27	10602.7	0.67	0
226.22	27.61	224.41	25.9	224.57	26.05	10424.5	0.63	0
226.13	27.44	224.07	25.68	224.96	25.77	10093.5	0.63	0
225.95	27.28	224.14	25.51	224.84	25.58	10041.9	0.63	0
226.35	27.36	224.04	25.66	224.5	25.69	10337.7	0.63	0
225.93	27.48	224.29	25.7	224.73	25.84	10444.3	0.63	0
226.41	27.45	224.02	25.73	224.77	25.8	10219.5	0.63	0
226.13	27.35	224.49	25.59	224.74	25.76	9910.24	0.63	0
226.34	27.15	224.04	25.4	224.99	25.51	9513.11	0.52	0
226.28	27.03	224.45	25.3	224.65	25.47	9431.54	0.52	0
226.23	27.18	224.17	25.39	225.11	25.56	9723.43	0.52	0
226.24	27.43	224.44	25.64	225.21	25.88	10232.1	0.52	0
226.64	27.3	224.33	25.61	224.87	25.75	10002.6	0.52	0
226.09	27.32	224.44	25.55	224.96	25.81	10344.4	0.52	0
226.34	27.72	223.95	25.95	224.76	26.21	11305.8	0.52	0
225.97	28.03	224.31	26.25	224.62	26.61	11731.1	0.51	0
226.17	28.17	223.88	26.38	224.86	26.65	11795.7	0.51	0
226.16	28.22	224.33	26.48	224.54	26.78	11846.9	0.51	0
226.09	28.31	224.05	26.5	225	26.81	11896.3	0.51	111
225.89	28.86	224.1	27.01	224.91	27.49	12980.5	0.51	0
226.3	28.8	223.99	27.05	224.61	27.46	12860.5	0.51	0
225.87	28.88	224.23	27.06	224.8	27.59	12981.8	0.51	0
226.25	29.07	223.86	27.26	224.74	27.73	13273.2	0.6	0
225.85	29.13	224.2	27.34	224.55	27.86	13478.8	0.6	0
225.96	29.22	223.68	27.37	224.7	27.84	13557.3	0.6	0
225.83	29.14	224	27.36	224.27	27.87	13526.6	0.6	0
225.67	29.15	223.61	27.27	224.64	27.81	13424.9	0.6	0
225.43	29.02	223.62	27.12	224.46	27.68	13282.9	0.6	0
225.83	29.1	223.49	27.28	224.12	27.75	13440.4	0.6	0
225.37	29.13	223.71	27.26	224.27	27.8	13439.6	0.64	0
225.65	29.1	223.24	27.24	224.1	27.68	13468	0.64	0
225.19	28.83	223.49	26.95	223.84	27.47	13144.2	0.64	0
225.24	28.84	222.91	26.89	223.94	27.39	13193.5	0.64	0
225.1	29.09	223.2	27.18	223.49	27.75	13629.7	0.64	0
225	29.21	222.89	27.21	223.92	27.8	13533.6	0.64	0
224.86	29.06	223.01	27.07	223.86	27.67	13332.5	0.64	0
225.23	29.03	222.83	27.1	223.49	27.63	13395.8	0.64	0
224.72	29.32	223.01	27.34	223.61	28	13867.5	0.64	0
225.01	29.49	222.54	27.51	223.46	28.1	14128.5	0.64	0
224.56	29.6	222.81	27.62	223.2	28.28	14351.4	0.64	0
224.56	29.9	222.19	27.83	223.24	28.48	14753.8	0.64	0
224.35	30.08	222.4	28.08	222.7	28.73	15059.1	0.64	0
224.1	30.55	221.96	28.42	222.98	29.13	15544	0.64	0
223.96	30.97	222.08	28.85	222.91	29.57	15852.5	0.68	0
224.42	30.96	222.01	28.93	222.65	29.53	15800.7	0.68	0
224	30.72	222.27	28.65	222.83	29.33	15462.6	0.68	0
224.35	30.64	221.87	28.56	222.76	29.18	15417.5	0.68	0
223.98	30.74	222.21	28.68	222.56	29.37	15668.3	0.68	0
224.12	31.06	221.74	28.93	222.78	29.6	15985.1	0.68	0
224.12	31.23	222.15	29.19	222.45	29.87	16184.8	0.68	0
224.06	31.11	221.92	28.98	222.93	29.67	15857.2	0.68	0
223.87	31.83	221.98	29.69	222.8	30.45	16876.4	0.71	0
224.22	31.92	221.78	29.83	222.43	30.49	16968.3	0.71	0
223.69	31.68	221.93	29.55	222.48	30.29	16692.1	0.71	0
223.99	31.48	221.49	29.34	222.36	29.96	16409.6	0.71	0
223.62	31.61	221.83	29.5	222.15	30.18	16655.7	0.71	0
223.77	32.14	221.38	29.93	222.37	30.6	17170.7	0.71	0
223.78	32.37	221.81	30.27	222.05	30.9	17403.9	0.71	0
223.71	32.41	221.57	30.21	222.51	30.85	17304.7	0.74	0
223.51	33.04	221.61	30.81	222.35	31.51	18112.5	0.74	0
223.86	33.63	221.42	31.45	222	32.06	18746.9	0.74	0
223.42	33.92	221.67	31.72	222.15	32.44	19001.7	0.74	0
223.85	34.32	221.35	32.08	222.18	32.73	19315.6	0.74	0
223.61	34.58	221.83	32.42	222.09	33.09	19609.4	0.74	0
223.83	34.83	221.47	32.58	222.42	33.23	19768	0.74	0
223.83	35.13	221.87	33	222.06	33.6	20158.9	0.78	0
223.66	35.72	221.55	33.44	222.44	34.12	20704.8	0.78	0
223.56	35.96	221.71	33.71	222.38	34.37	20871.8	0.78	0
224	35.73	221.58	33.53	222.1	34.05	20617.7	0.78	0
223.57	36.08	221.85	33.86	222.24	34.48	21028.4	0.78	0
223.95	36.56	221.49	34.3	222.24	34.84	21434.7	0.78	0
223.72	36.5	221.96	34.31	222.12	34.85	21369.5	0.78	0
223.91	36.7	221.58	34.4	222.43	34.92	21486.3	0.81	0
223.92	36.49	221.97	34.29	222.05	34.73	21315.2	0.81	0
223.72	37	221.64	34.64	222.41	35.19	21816.1	0.81	0
223.63	37.43	221.79	35.09	222.35	35.64	22147.8	0.81	0
224.05	37.44	221.64	35.13	222.06	35.55	22151.3	0.81	0
223.6	37.81	221.89	35.49	222.18	36.04	22560.5	0.81	0
223.97	38.17	221.51	35.8	222.19	36.29	22832.3	0.81	0
223.66	38.55	221.9	36.25	222.01	36.78	23247.5	0.83	0
223.81	38.82	221.48	36.4	222.29	36.94	23382.4	0.83	0
223.82	38.88	221.85	36.59	221.91	37.08	23485.4	0.83	0
223.64	38.95	221.55	36.52	222.3	37.09	23492.4	0.83	0
223.51	39.17	221.65	36.64	222.09	37.09	23613.9	0.83	0
223.89	39.79	221.43	37.17	221.7	37.46	24100	0.83	0
223.4	40.52	221.64	37.85	221.74	38.25	24753.8	0.83	0
223.78	40.8	221.28	38.07	221.79	38.44	24877.3	0.85	0
223.6	40.67	221.79	38.11	221.75	38.53	24821.3	0.85	0
223.8	41.05	221.45	38.41	222.15	38.89	25132.2	0.85	0
223.81	41.41	221.81	38.91	221.75	39.3	25543.4	0.85	0
223.59	41.72	221.48	39.01	222.07	39.48	25743.1	0.85	0
223.48	41.7	221.6	38.91	221.92	39.32	25592	0.85	0
223.92	41.83	221.43	39.05	221.68	39.37	25704.9	0.85	0
223.53	42.16	221.76	39.45	221.85	39.89	26068.6	0.86	0
223.95	42.34	221.44	39.57	221.95	39.95	26146.4	0.86	0
223.73	42.29	221.91	39.62	221.8	39.98	26154.4	0.86	0
223.88	42.76	221.51	39.9	222.1	40.3	26491.6	0.86	0
223.96	42.96	221.91	40.2	221.73	40.5	26689.3	0.86	0
223.81	43.49	221.68	40.56	222.17	40.99	27088.9	0.86	0
223.76	43.24	221.88	40.38	222.17	40.8	26861.6	0.86	0
224.21	42.97	221.71	40.12	221.92	40.4	26602.4	0.87	0
223.86	42.55	222.08	39.74	222.09	40.09	26248.8	0.87	0
224.27	42.56	221.75	39.66	222.18	39.95	26215.1	0.87	0
224.04	42.5	222.19	39.69	222	39.98	26246.7	0.87	0
224.15	42.52	221.77	39.57	222.3	39.9	26204.3	0.87	0
224.24	41.78	222.16	38.98	221.93	39.2	25536.1	0.87	0
224.08	41.25	221.95	38.35	222.4	38.65	25034.5	0.87	0
223.86	42.2	221.96	39.29	222.2	39.67	26021	0.87	0
224.25	42.22	221.73	39.3	221.91	39.55	25965.6	0.87	0
223.81	42.01	222.01	39.11	221.97	39.42	25787.5	0.87	0
224.2	41.64	221.64	38.66	222.05	38.91	25352.4	0.87	0
223.93	41.7	222.04	38.81	221.81	39.08	25522.6	0.87	0
224	42.06	221.59	39.01	222.09	39.34	25776.1	0.87	0
224.08	41.79	221.96	38.88	221.71	39.11	25530	0.87	0
223.93	41.5	221.78	38.47	222.19	38.79	25205	0.87	0
223.86	41.98	221.92	38.92	222.09	39.26	25693	0.86	0
224.28	42.26	221.7	39.18	221.84	39.41	25900.7	0.86	0
223.88	42.12	222.03	39.06	221.93	39.37	25770.8	0.86	0
224.26	42.12	221.67	38.97	222.03	39.22	25683	0.86	0
224.06	41.93	222.12	38.89	221.83	39.12	25568.6	0.86	0
224.13	41.86	221.68	38.64	222.1	38.91	25445.4	0.86	0
224.17	41.9	221.97	38.76	221.65	38.95	25537.5	0.86	0
223.96	42.06	221.74	38.77	222.07	39.09	25618.4	0.86	0
223.98	41.85	221.99	38.59	222.08	38.88	25366.8	0.86	0
224.49	41.5	221.85	38.25	221.93	38.41	25011	0.86	0
224.1	41.47	222.18	38.23	222	38.48	25078.4	0.86	0
224.43	41.48	221.75	38.1	222.04	38.31	25012.2	0.86	0
224.24	40.84	222.2	37.54	221.82	37.71	24422.1	0.86	0
224.34	40.58	221.81	37.14	222.16	37.34	24127	0.86	0
224.43	40.12	222.14	36.81	221.75	36.92	23779.8	0.86	0
224.11	40.51	221.84	37.04	222.09	37.31	24183	0.86	0
224.02	40.91	221.96	37.45	221.99	37.73	24490.8	0.86	0
224.49	40.74	221.77	37.29	221.81	37.44	24287	0.86	0
224.08	40.39	222.1	36.96	221.84	37.16	24003.2	0.86	0
224.36	39.97	221.64	36.46	221.87	36.59	23566.4	0.86	0
224.11	39.56	222.02	36.15	221.58	36.27	23272.7	0.86	0
224.15	39.18	221.61	35.71	221.92	35.83	22851.4	0.85	0
224.25	38.91	221.94	35.6	221.53	35.64	22693.8	0.85	0
223.99	38.66	221.73	35.26	221.94	35.38	22435.2	0.85	0
223.8	38.01	221.76	34.67	221.74	34.76	21925.3	0.85	0
224.19	38.15	221.48	34.82	221.51	34.82	22049.2	0.85	0
223.72	38.16	221.76	34.86	221.49	34.96	22119.8	0.85	0
223.96	37.7	221.29	34.38	221.53	34.38	21596.3	0.85	0
223.71	37.35	221.65	34.13	221.22	34.13	21355	0.83	0
223.68	37.68	221.19	34.33	221.52	34.41	21656.6	0.83	0
223.73	38.16	221.44	34.93	221.05	34.96	22175	0.83	0
223.37	38.51	221.14	35.13	221.35	35.3	22472.1	0.83	0
223.18	37.96	221.17	34.65	221.13	34.74	21870	0.83	0
223.59	37.83	220.91	34.54	220.94	34.53	21754.5	0.83	0
223.23	37.54	221.28	34.3	221	34.34	21489.7	0.83	0
223.61	37.01	220.96	33.77	221.2	33.7	20865.4	0.83	0
223.46	36.46	221.41	33.33	220.96	33.22	20433.4	0.83	0
223.44	36.56	220.97	33.29	221.26	33.24	20580.1	0.83	0
223.51	36.81	221.21	33.62	220.79	33.52	20903.7	0.83	0
223.19	37.37	220.98	34.04	221.16	34.09	21402.5	0.83	0
223.13	37.09	221.15	33.84	221.08	33.84	21063.6	0.83	0
223.56	36.68	220.89	33.47	220.9	33.32	20646.4	0.83	0
223.15	36.27	221.21	33.08	220.87	32.98	20306	0.81	0
223.37	36.52	220.71	33.21	220.92	33.1	20557.9	0.81	0
223.19	36.54	221.11	33.31	220.63	33.21	20620.6	0.81	0
223.23	36.54	220.76	33.19	221.01	33.11	20507	0.81	0
223.42	35.87	221.09	32.66	220.63	32.47	19798.7	0.81	0
223.11	35.33	220.88	32.03	221.01	31.89	19282.2	0.81	0
222.97	34.72	220.93	31.46	220.81	31.28	18712.9	0.81	0
223.41	34.03	220.68	30.86	220.67	30.48	17928.2	0.8	0
223	33.44	221.01	30.31	220.61	29.96	17415.8	0.8	0
223.21	33.24	220.52	30.06	220.7	29.66	17247.2	0.8	0
223.03	33.49	220.92	30.4	220.41	30.07	17655.9	0.8	0
223.02	33.63	220.56	30.48	220.81	30.17	17727.7	0.8	0
223.18	33.41	220.87	30.43	220.43	30.05	17552.1	0.8	0
222.92	33.2	220.76	30.18	220.89	29.85	17293.6	0.8	0
222.81	33.01	220.86	30.06	220.76	29.75	17249.4	0.76	0
223.21	32.99	220.56	30.07	220.61	29.66	17207.4	0.76	0
222.85	32.87	220.96	30	220.61	29.66	17100.7	0.76	0
223.14	32.83	220.57	29.97	220.83	29.58	17017.2	0.76	0
223.02	32.54	221.01	29.8	220.58	29.42	16773.5	0.76	0
223.03	32.3	220.71	29.53	221.02	29.13	16445.5	0.76	0
223.29	31.97	221.06	29.35	220.7	28.89	16117.8	0.76	0
223.13	31.75	221.09	29.09	221.28	28.67	15784.1	0.76	0
223.47	31.03	221.65	28.54	221.59	28.02	14813.8	0.74	0
224	30.89	221.46	28.45	221.6	27.86	14801.3	0.74	0
223.71	31.11	221.93	28.68	221.65	28.23	15247.5	0.74	0
224.06	31.31	221.61	28.86	221.97	28.39	15444.7	0.74	0
224.1	31.12	222.19	28.79	221.84	28.34	15202.8	0.74	0
224.21	30.83	222.02	28.48	222.41	27.99	14685.5	0.74	0
224.56	30.29	222.42	28.1	222.14	27.53	14029.6	0.74	0
224.37	30.03	222.45	27.78	222.69	27.24	13694.5	0.69	0
224.62	29.35	222.89	27.24	222.87	26.6	12677	0.69	0
225.09	29.03	222.63	27	222.85	26.26	12384.4	0.69	0
224.78	28.85	223.06	26.82	222.82	26.15	12270.6	0.69	0
225.04	28.75	222.66	26.71	223.05	25.96	12101.2	0.69	0
225.02	28.5	223.14	26.55	222.78	25.79	11713.1	0.69	0
225.06	28.43	222.91	26.44	223.3	25.64	11442.6	0.69	0
225.43	28.14	223.29	26.3	223.02	25.42	10783.5	0.61	0
225.24	27.82	223.37	26	223.58	25.04	9915.42	0.61	0
225.34	27.22	223.64	25.48	223.59	24.49	9084.58	0.61	0
225.75	27.1	223.31	25.41	223.54	24.37	9122.76	0.61	0
225.49	27.06	223.8	25.37	223.54	24.42	8890.86	0.61	0
225.79	26.91	223.46	25.32	223.88	24.22	8121.88	0.61	0
225.74	26.73	223.89	25.16	223.55	24.14	8167.41	0.61	0
225.59	26.74	223.51	25.08	223.91	24.07	8458.71	0.48	0
225.82	26.66	223.68	25.08	223.47	24.07	8308.29	0.48	0
225.5	26.64	223.67	25.02	223.91	24	7968.64	0.48	0
225.64	26.43	223.97	24.93	223.96	23.87	6971.2	0.48	0
226.01	26.31	223.59	24.86	223.9	23.74	7165.33	0.48	0
225.68	26.27	223.99	24.78	223.76	23.72	6981.41	0.48	0
225.86	26.19	223.55	24.78	224.01	23.59	6403.53	0.48	0
225.86	26.12	223.98	24.72	223.7	23.62	6289.81	0.4	0
225.8	26.19	223.75	24.74	224.2	23.64	6342.21	0.4	0
226.13	26.14	223.99	24.76	223.86	23.71	6295.65	0.4	0
225.87	26.25	224.08	24.81	224.37	23.78	6027.13	0.4	0
225.98	26.12	224.34	24.72	224.4	23.76	5602.98	0.4	0
226.37	26.03	223.98	24.69	224.4	23.67	5580.99	0.4	0
226.12	26.04	224.44	24.66	224.3	23.71	5367.77	0.4	0
226.38	26.32	224.13	25.1	224.69	23.98	4061.18	0.32	0
226.53	27.05	224.65	25.97	224.45	24.78	1754.92	0.32	0
226.48	27.67	224.48	26.81	224.98	25.39	-257.41	0.32	0
226.78	27.37	224.64	26.57	224.56	25.18	-660.3	0.32	0
226.32	26.73	224.57	25.81	224.87	24.47	394.86	0.32	0
226.09	25.96	224.47	24.81	224.5	23.66	2801.15	0.32	0
226.44	25.96	224.05	24.89	224.48	23.65	2783.58	0.32	0
226.23	26.38	224.55	25.34	224.36	24.07	1746.8	0.08	0
226.45	26.86	224.22	26.02	224.75	24.57	416	0.08	0
226.57	27.56	224.68	26.79	224.43	25.33	-1131.86	0.08	0
226.45	28.3	224.49	27.71	224.91	26.05	-2648.1	0.08	0
226.8	28.44	224.64	27.9	224.51	26.28	-3275.04	0.08	0
226.38	28.03	224.66	27.42	224.87	25.78	-2843.61	0.08	0
226.31	27.07	224.69	26.32	224.64	24.79	-1298.74	0.08	0
226.58	26.96	224.21	26.31	224.6	24.72	-1290.62	-0.07	0
226.26	27.27	224.56	26.56	224.32	24.99	-1830.33	-0.07	0
226.33	27.87	224.1	27.35	224.59	25.6	-2839.73	-0.07	0
226.42	28.65	224.49	28.14	224.21	26.41	-3906.03	-0.07	0
226.3	29.19	224.33	28.78	224.71	26.93	-4666.49	-0.07	0
226.68	29.24	224.48	28.84	224.35	27.06	-4864.41	-0.07	0
226.27	29.1	224.54	28.68	224.68	26.82	-4785.03	-0.07	0
226.12	29.04	224.47	28.66	224.34	26.76	-5035.8	-0.18	0
226.38	28.78	223.98	28.47	224.33	26.53	-4787.08	-0.18	0
226.24	29.13	224.5	28.72	224.19	26.84	-4932.33	-0.18	0
226.45	29.66	224.24	29.36	224.67	27.42	-5448.81	-0.18	0
226.65	30.13	224.68	29.78	224.38	27.93	-5995.56	-0.18	0
226.49	30.39	224.55	30.12	224.9	28.18	-6374.18	-0.18	0
226.85	30.24	224.63	29.94	224.51	28.11	-6330.17	-0.18	0
226.44	30.33	224.73	30.04	224.84	28.12	-6453.56	-0.18	0
226.51	30.84	224.87	30.56	224.7	28.62	-7044.78	-0.26	0
226.81	30.77	224.43	30.59	224.79	28.62	-7069.49	-0.26	0
226.57	30.69	224.81	30.41	224.49	28.48	-6986.67	-0.26	0
226.62	30.87	224.42	30.69	224.86	28.69	-7181.87	-0.26	0
226.8	31.22	224.8	30.98	224.5	29.07	-7463.77	-0.26	0
226.6	31.64	224.68	31.5	224.98	29.46	-7901.53	-0.26	0
226.95	31.8	224.69	31.68	224.56	29.69	-8204.51	-0.26	0
226.43	31.68	224.72	31.58	224.74	29.47	-8197.16	-0.32	0
226.21	31.39	224.54	31.26	224.31	29.15	-8044.81	-0.32	0
226.43	31.8	224.04	31.78	224.36	29.64	-8489.53	-0.32	0
226.19	32.21	224.39	32.11	224.01	30	-8861.29	-0.32	0
226.1	32.04	223.91	32.05	224.28	29.85	-8799.74	-0.32	0
226.17	32.19	224.11	32.11	223.77	29.99	-8929.03	-0.32	0
225.75	32.34	223.81	32.37	224.03	30.09	-9183.19	-0.32	0
225.9	32.28	223.56	32.31	223.4	30.08	-9318.45	-0.37	0
225.23	32.29	223.45	32.32	223.42	29.97	-9393.1	-0.37	0
224.87	31.77	223.12	31.74	222.83	29.38	-8879.57	-0.37	0
225.1	31.91	222.65	31.99	222.94	29.59	-8948.74	-0.37	0
225	32.34	223.1	32.34	222.67	29.97	-9219.71	-0.37	0
224.98	32.25	222.74	32.36	223.05	29.9	-9179.22	-0.37	0
225.15	32.06	223	32.09	222.62	29.72	-8956.37	-0.37	0
224.85	32.13	222.87	32.22	223.04	29.75	-9030.98	-0.39	0
225.19	31.92	222.79	31.96	222.64	29.61	-8856.92	-0.39	0
224.71	31.75	222.92	31.76	222.84	29.33	-8670.5	-0.39	0
224.71	31.86	222.93	31.85	222.61	29.42	-8784.49	-0.39	0
224.95	31.87	222.49	31.97	222.78	29.5	-8826.01	-0.39	0
224.87	31.65	222.93	31.63	222.49	29.22	-8510.63	-0.39	0
224.95	31.49	222.72	31.51	223.04	29.06	-8208.17	-0.39	0
225.41	32.09	223.22	32.03	222.88	29.71	-8546.84	-0.38	0
225.26	31.78	223.32	31.73	223.49	29.36	-8207.23	-0.38	0
225.79	31.23	223.38	31.16	223.28	28.89	-7674.26	-0.38	0
225.46	30.93	223.71	30.8	223.61	28.48	-7274.32	-0.38	222
225.83	31.13	224.09	31	223.74	28.71	-7382.96	-0.38	0
226.14	30.87	223.75	30.84	224.06	28.5	-7168.54	-0.38	0
226.16	30.36	224.23	30.21	223.79	27.95	-6530.36	-0.38	0
226.15	30.16	224	30.06	224.29	27.71	-6262.38	-0.33	0
226.47	30.27	224.29	30.12	223.95	27.87	-6342.7	-0.33	0
226.18	30.14	224.28	29.99	224.41	27.67	-6178.63	-0.33	0
226.61	29.7	224.19	29.56	224.09	27.3	-5751.26	-0.33	0
226.16	29.44	224.43	29.2	224.28	26.93	-5361.04	-0.33	0
226.29	28.93	224.52	28.58	224.18	26.4	-4555.76	-0.33	0
226.44	28.65	224.05	28.34	224.39	26.1	-4213.48	-0.33	0
226.38	28.5	224.41	28.12	223.99	25.95	-4011.95	-0.25	0
226.2	28.32	224.04	27.97	224.35	25.71	-3817.82	-0.25	0
226.4	28.09	224.16	27.69	223.86	25.52	-3492.09	-0.25	0
225.95	27.84	224.07	27.4	224.17	25.17	-3075.33	-0.25	0
226.33	27.94	223.88	27.56	223.82	25.36	-3273.52	-0.25	0
225.85	27.91	224.1	27.46	223.92	25.23	-3145.44	-0.25	0
225.83	27.13	224.02	26.57	223.63	24.4	-1806.56	-0.25	0
225.95	26.95	223.55	26.42	223.85	24.16	-1421.87	-0.16	0
225.93	26.88	223.9	26.28	223.44	24.09	-1197.77	-0.16	0
225.77	26.87	223.61	26.26	223.86	24	-1049.31	-0.16	0
225.97	26.47	223.66	25.79	223.35	23.65	-324.71	-0.16	0
225.48	26.24	223.57	25.4	223.61	23.28	409.22	-0.16	0
225.84	26.1	223.33	25.3	223.26	23.17	718.49	-0.16	0
225.4	26.13	223.6	25.22	223.36	23.12	970.64	-0.16	0
225.6	26.03	223.73	24.98	223.3	22.99	2092.2	0	0
225.76	26	223.35	24.9	223.65	22.89	2655.81	0	0
225.89	26.02	223.8	24.86	223.36	22.99	3067.48	0	0
225.83	26.15	223.68	24.95	223.93	23.05	3263.66	0	0
226.28	26.15	223.93	24.99	223.65	23.15	3421.04	0	0
225.98	26.18	224.07	24.9	224.1	23.1	3831.38	0	0
226.5	26.15	223.96	24.88	223.94	23.08	4384.33	0	0
226.11	26.2	224.31	24.76	224.04	23.07	5035.48	0	0
226.38	26.42	224.47	24.96	224.01	23.24	5132.3	0.19	0
226.58	26.48	224.18	25	224.48	23.24	5313.45	0.19	0
226.76	26.5	224.62	25	224.19	23.37	5832.96	0.19	0
226.58	26.57	224.45	24.98	224.67	23.35	6101.48	0.19	0
226.94	26.48	224.53	24.96	224.26	23.33	6160.21	0.19	0
226.56	26.6	224.65	24.96	224.63	23.39	6423.24	0.19	0
226.97	27.27	224.39	25.45	224.41	24.09	8345.13	0.19	0
226.48	29.05	224.66	26.89	224.42	26.07	11496.7	0.33	0
226.68	29.39	224.78	27.27	224.41	26.46	11618.3	0.33	0
226.8	28.56	224.47	26.66	224.85	25.56	9625.09	0.33	0
226.96	27.81	224.85	26.1	224.49	24.89	8249.96	0.33	0
226.74	27.37	224.69	25.66	224.95	24.38	7751.41	0.33	0
227.18	27.1	224.81	25.51	224.64	24.18	7396.83	0.33	0
226.87	27.05	225.06	25.41	225.09	24.13	7119.97	0.33	0
227.38	26.9	224.89	25.37	225.01	24.04	6929.1	0.48	0
226.9	27.1	225.18	25.42	224.98	24.34	8217.31	0.48	0
226.78	28.89	224.96	26.95	224.68	26.33	12019.3	0.48	0
226.71	29.51	224.48	27.43	224.98	26.91	12970.5	0.48	0
226.86	29.27	224.79	27.31	224.57	26.74	12346.8	0.48	0
226.68	28.67	224.73	26.77	225.09	26.04	10746.4	0.48	0
227.13	28.09	224.81	26.35	224.8	25.53	9917.11	0.48	0
[truncated: 3,622 more rows]
