# Supplementary material for: Electric parameter prediction of rod pumping units based on N-HiTS model
Source: PLoS One. 2025 Jul 3;20(7):e0326973. doi: 10.1371/journal.pone.0326973 (PMC12225844; doi:10.1371/journal.pone.0326973)
Supplement: S1 Data — The data comprises dynamometer card sensor measurements and electrical parameters monitored by oil well production sensors. (ZIP) [file pone.0326973.s001.zip › data/ED3.xlsx]

## Sheet: 电参数
A相电压	A相电流	B相电压	B相电流	C相电压	C相电流	功率	功率因数	备注
224.99	39.32	222.33	40.11	223.17	38.77	-605.4	0.02	0
224.77	39.5	222.86	40.2	223.13	38.92	-740.93	0.02	0
224.58	39.22	222.55	39.9	223.13	38.67	-638.67	0.02	0
224.87	38.99	222.22	39.71	222.69	38.58	-564.64	0.02	0
224.42	38.95	222.1	39.58	222.98	38.41	-424.16	0.02	0
224.71	38.93	222.3	39.59	222.57	38.5	-427.55	0.02	0
224.67	39.22	222.12	39.91	223.09	38.67	-665.02	-0.02	0
224.69	39.36	222.54	40	222.76	38.89	-823.07	-0.02	0
224.84	39.32	222.07	40.04	223.02	38.83	-860.04	-0.02	0
224.48	39.3	222.4	39.87	222.8	38.8	-857.81	-0.02	0
224.25	39.13	222.05	39.65	222.73	38.6	-753.9	-0.02	0
224.67	39.07	221.93	39.7	222.46	38.65	-751.41	-0.02	0
224.32	39.33	221.95	39.9	222.86	38.77	-986.39	-0.02	0
224.66	39.71	222.16	40.31	222.49	39.28	-1500.76	-0.03	0
224.52	39.83	221.88	40.43	222.93	39.28	-1653.59	-0.03	0
224.52	39.97	222.22	40.49	222.54	39.52	-1895.62	-0.03	0
224.62	39.98	221.74	40.57	222.78	39.48	-1940.89	-0.03	0
224.29	39.86	222.11	40.33	222.56	39.35	-1767.81	-0.03	0
224.21	39.85	222	40.33	222.68	39.3	-1728.74	-0.03	0
224.54	39.84	221.73	40.43	222.31	39.4	-1904.85	-0.03	0
224.05	39.84	221.62	40.33	222.56	39.27	-1935.62	-0.06	0
224.35	39.99	221.73	40.49	222.14	39.56	-2178.59	-0.06	0
224.24	40.36	221.47	40.82	222.59	39.81	-2471	-0.06	0
224.26	40.29	221.81	40.68	222.2	39.84	-2405.31	-0.06	0
224.37	40.14	221.35	40.6	222.46	39.63	-2230.18	-0.06	0
224.02	39.97	221.68	40.3	222.19	39.46	-1992.22	-0.06	0
223.82	39.79	221.44	40.1	222.2	39.25	-1860.61	-0.06	0
224.28	40.03	221.27	40.44	221.96	39.6	-2210.61	-0.07	0
223.88	40.39	221.25	40.67	222.3	39.83	-2556.14	-0.07	0
224.15	40.57	221.3	40.88	221.83	40.15	-2923.35	-0.07	0
223.9	40.79	220.93	41.04	222.16	40.24	-3190.44	-0.07	0
223.86	40.79	221.2	40.99	221.69	40.34	-3229.32	-0.07	0
223.94	40.52	220.74	40.81	221.95	40.01	-2910.55	-0.07	0
223.69	40.4	221.16	40.57	221.77	39.91	-2685.07	-0.07	0
223.65	40.23	221.07	40.37	221.92	39.71	-2382.84	-0.09	0
224.04	40.21	220.81	40.44	221.62	39.79	-2569.3	-0.09	0
223.61	40.74	220.79	40.84	221.92	40.19	-3127.82	-0.09	0
223.85	40.57	220.81	40.72	221.43	40.15	-3051.56	-0.09	0
223.62	40.6	220.52	40.72	221.81	40.05	-3065.12	-0.09	0
223.6	40.42	220.79	40.49	221.34	39.97	-2911.44	-0.09	0
223.64	40.17	220.29	40.3	221.58	39.67	-2609.57	-0.09	0
223.41	40.03	220.72	40.03	221.39	39.53	-2375.75	-0.09	0
223.37	40.14	220.68	40.14	221.56	39.59	-2446.21	-0.09	0
223.8	40.18	220.49	40.31	221.33	39.74	-2596.23	-0.09	0
223.45	40.36	220.58	40.4	221.72	39.8	-2722.53	-0.09	0
223.81	40.45	220.71	40.54	221.35	40.02	-2851.99	-0.09	0
223.61	40.42	220.47	40.49	221.78	39.87	-2725.56	-0.09	0
223.67	40.38	220.83	40.42	221.39	39.93	-2714.86	-0.09	0
223.8	40.32	220.46	40.45	221.75	39.8	-2623.21	-0.09	0
223.62	40.48	220.99	40.54	221.63	39.98	-2687.43	-0.09	0
223.6	40.52	221	40.61	221.85	39.97	-2724.63	-0.09	0
224.05	40.5	220.81	40.72	221.64	40.07	-2776.27	-0.09	0
223.62	40.41	220.83	40.53	221.94	39.85	-2585.08	-0.09	0
223.89	40.25	220.86	40.41	221.47	39.82	-2559.75	-0.09	0
223.62	40.3	220.58	40.44	221.84	39.74	-2624.24	-0.09	0
223.65	40.2	220.89	40.31	221.4	39.74	-2530.27	-0.09	0
223.76	40.05	220.53	40.26	221.77	39.53	-2328.79	-0.09	0
223.63	40.1	221.08	40.23	221.66	39.6	-2273.58	-0.09	0
223.66	40.04	221.1	40.16	221.91	39.49	-2110.04	-0.09	0
224.08	39.86	220.87	40.1	221.67	39.42	-2059.25	-0.09	0
223.64	39.84	220.88	39.97	221.96	39.27	-1995.25	-0.09	0
223.91	39.52	220.92	39.7	221.49	39.08	-1657.65	-0.09	0
223.69	39.39	220.7	39.57	221.92	38.83	-1445.95	-0.09	0
223.8	39.33	221.08	39.49	221.54	38.86	-1353.1	-0.07	0
223.96	39.44	220.75	39.69	221.95	38.92	-1413.4	-0.07	0
223.76	39.43	221.21	39.56	221.76	38.92	-1340.08	-0.07	0
223.73	39.71	221.14	39.81	221.96	39.17	-1706.93	-0.07	0
224.16	39.51	220.91	39.72	221.74	39.07	-1520.12	-0.07	0
223.72	39.31	220.95	39.43	222.03	38.75	-1198	-0.07	0
224.07	39.13	221.04	39.3	221.64	38.7	-966.36	-0.07	0
223.84	38.91	220.83	39.09	222.06	38.37	-533.46	-0.05	0
223.96	38.85	221.21	38.99	221.7	38.39	-449.49	-0.05	0
224.07	38.92	220.84	39.14	222.07	38.41	-544.48	-0.05	0
223.88	39.03	221.29	39.13	221.88	38.54	-578.6	-0.05	0
223.91	39	221.34	39.12	222.14	38.46	-516.83	-0.05	0
224.38	38.83	221.17	39.08	221.96	38.4	-285.11	-0.05	0
223.89	38.58	221.19	38.78	222.23	38.04	147.12	-0.05	0
224.13	38.19	221.18	38.43	221.73	37.77	575.12	-0.01	0
223.84	38.06	220.92	38.34	222.11	37.54	808.8	-0.01	0
223.89	37.99	221.23	38.22	221.68	37.55	944.06	-0.01	0
223.94	37.93	220.83	38.27	222.01	37.45	965.74	-0.01	0
223.73	38.01	221.28	38.25	221.79	37.52	821.83	-0.01	0
223.75	38.16	221.34	38.44	222.05	37.64	792.53	-0.01	0
224.27	38.14	221.22	38.55	221.95	37.74	787.49	-0.01	0
223.87	38.09	221.34	38.44	222.29	37.57	1048.11	0.03	0
224.17	37.87	221.37	38.27	221.85	37.48	1274.21	0.03	0
223.89	37.75	221.15	38.18	222.25	37.25	1487.61	0.03	0
223.93	37.64	221.45	38.04	221.8	37.22	1669.52	0.03	0
223.91	37.42	220.98	37.94	222.06	36.98	2011.44	0.03	0
223.69	37.41	221.42	37.84	221.83	36.96	2099.92	0.03	0
223.79	37.51	221.59	38.01	222.19	37.04	2291.41	0.03	0
224.25	37.33	221.4	37.95	222.03	36.99	2583.48	0.06	0
223.81	37.31	221.48	37.88	222.32	36.84	2687.74	0.06	0
224.07	37.07	221.48	37.68	221.84	36.72	3043.54	0.06	0
223.82	37.06	221.3	37.71	222.27	36.62	3195.34	0.06	0
223.95	37.03	221.67	37.64	221.9	36.65	3325.25	0.06	0
224.02	36.99	221.3	37.72	222.27	36.6	3443.7	0.06	0
223.83	36.99	221.75	37.61	222.04	36.58	3892.74	0.06	0
223.88	37.04	221.81	37.67	222.34	36.61	3813.32	0.12	0
224.39	37	221.64	37.71	222.21	36.69	3909.78	0.12	0
223.97	37	221.73	37.67	222.51	36.57	4021.72	0.12	0
224.27	36.92	221.74	37.59	222.07	36.59	3990.63	0.12	0
223.93	36.81	221.45	37.53	222.4	36.4	4126.07	0.12	0
224	36.77	221.74	37.44	221.95	36.42	4290.23	0.12	0
224.05	36.69	221.37	37.48	222.32	36.34	4539.3	0.12	0
223.83	36.68	221.78	37.36	222.05	36.26	5219.49	0.15	0
223.68	36.56	221.68	37.28	222.14	36.17	5473.29	0.15	0
224.13	36.51	221.46	37.32	221.97	36.24	5484.04	0.15	0
223.75	36.57	221.63	37.37	222.32	36.19	5737.21	0.15	0
224.2	36.61	221.81	37.44	222.04	36.34	5867.48	0.15	0
224.07	36.69	221.75	37.58	222.59	36.34	5814.85	0.15	0
224.23	36.7	222.12	37.52	222.22	36.4	5888.04	0.15	0
224.28	36.65	221.75	37.59	222.6	36.36	6022.72	0.15	0
224.1	36.67	222.19	37.49	222.36	36.34	6226.79	0.21	0
223.99	36.63	222.13	37.5	222.5	36.29	6343.01	0.21	0
224.44	36.54	221.91	37.52	222.34	36.33	6511.45	0.21	0
224.09	36.64	222.14	37.61	222.73	36.31	6585.75	0.21	0
224.53	36.67	222.29	37.66	222.43	36.45	6636.59	0.21	0
224.32	36.72	222.17	37.78	222.92	36.42	6599.17	0.21	0
224.44	36.69	222.47	37.67	222.49	36.43	6543.87	0.21	0
224.41	36.56	222.04	37.68	222.8	36.34	6934.9	0.24	0
224.09	36.65	222.38	37.71	222.41	36.84	10258	0.24	0
223.78	37.2	222.21	38.44	222.37	37.1	11252.5	0.24	0
224.31	37.25	222.07	38.55	222.3	37.27	10836.5	0.24	0
224.06	37.29	222.34	38.52	222.77	37.12	9599.9	0.24	0
224.6	37.24	222.51	38.43	222.55	37.13	8284.16	0.24	0
224.39	37.09	222.37	38.3	223.03	36.89	7867.77	0.24	0
224.53	36.97	222.66	38.08	222.61	36.79	7662.67	0.33	0
224.56	36.84	222.29	38.06	222.99	36.66	7462.47	0.33	0
224.27	36.76	222.61	37.88	222.44	36.77	9876.17	0.33	0
223.6	37.17	222.06	38.44	222.19	37.09	11498.2	0.33	0
223.93	37.35	221.72	38.67	221.93	37.43	12166.5	0.33	0
223.57	37.49	221.91	38.81	222.28	37.44	11954.7	0.33	0
224.12	37.44	222.09	38.71	222.08	37.45	11037.9	0.33	0
224.05	37.36	222.1	38.65	222.7	37.24	9910.2	0.36	0
224.3	37.24	222.48	38.42	222.38	37.11	9359.43	0.36	0
224.33	37.08	222.13	38.39	222.77	36.99	9497.77	0.36	0
224.11	37.12	222.52	38.34	222.47	37.24	11248.8	0.36	0
223.71	37.57	222.2	38.88	222.3	37.52	12329.8	0.36	0
224.02	37.67	221.81	39.01	222.03	37.77	12741.1	0.36	0
223.58	37.67	221.9	38.98	222.28	37.64	12420.2	0.36	0
223.93	37.53	221.86	38.77	221.88	37.55	11832.8	0.39	0
223.63	37.35	221.66	38.62	222.27	37.27	11100.1	0.39	0
223.8	37.21	221.95	38.36	221.87	37.13	10636.5	0.39	0
223.83	37.14	221.61	38.42	222.27	37.09	10782	0.39	0
223.66	37.36	222.04	38.56	221.99	37.66	12584.4	0.39	0
223.25	38	221.72	39.29	221.8	37.98	13569.9	0.39	0
223.52	38.27	221.29	39.59	221.51	38.41	14250.2	0.39	0
223.09	38.48	221.45	39.82	221.79	38.52	14361.8	0.43	0
223.61	38.41	221.58	39.69	221.55	38.5	13834.7	0.43	0
223.44	38.26	221.55	39.63	222.1	38.28	13299.1	0.43	0
223.66	38.14	221.88	39.39	221.72	38.14	12921.6	0.43	0
223.65	37.95	221.52	39.33	222.11	37.99	12779.2	0.43	0
223.37	38.01	221.8	39.49	221.62	38.25	13876.8	0.43	0
222.83	38.44	221.31	39.73	221.37	38.46	14564.6	0.43	0
223.15	38.55	220.9	39.85	221.14	38.7	14844.1	0.47	0
222.67	38.72	221.01	40.04	221.36	38.77	14958.2	0.47	0
223.04	38.7	220.96	39.94	220.97	38.81	14772.5	0.47	0
222.74	38.51	220.81	39.83	221.38	38.55	14344.7	0.47	0
222.88	38.38	221.05	39.58	220.92	38.4	14009.3	0.47	0
222.83	38.25	220.65	39.57	221.27	38.32	13933.8	0.47	0
222.65	38.39	221.02	39.86	220.99	38.7	14842.4	0.47	0
222.31	39.03	220.73	40.27	220.82	39.05	15615.2	0.5	0
222.63	39.34	220.35	40.61	220.61	39.51	16180.9	0.5	0
222.2	39.49	220.53	40.79	220.87	39.56	16245	0.5	0
222.66	39.58	220.58	40.83	220.58	39.73	16255.9	0.5	0
222.46	39.49	220.57	40.84	221.11	39.6	15919.9	0.5	0
222.68	39.28	220.85	40.49	220.72	39.35	15443	0.5	0
222.55	39.09	220.37	40.41	221	39.22	15452.1	0.5	0
222.31	39.27	220.64	40.65	220.68	39.56	16163.6	0.54	0
222.11	39.66	220.5	40.86	220.61	39.7	16471.3	0.54	0
222.45	39.85	220.13	41.07	220.43	40.03	16822	0.54	0
221.98	40.02	220.28	41.29	220.63	40.1	16973.8	0.54	0
222.38	39.95	220.25	41.15	220.29	40.09	16774.8	0.54	0
222.07	39.89	220.14	41.19	220.7	40	16681.8	0.54	0
222.25	39.95	220.36	41.11	220.25	40.04	16677.8	0.54	0
222.2	39.84	220	41.13	220.65	39.99	16598.2	0.54	0
222.04	40.01	219.85	41.37	220.38	40.3	17131.6	0.56	0
221.78	40.36	220.2	41.58	220.28	40.42	17410.1	0.56	0
222.13	40.51	219.82	41.75	220.1	40.71	17715	0.56	0
221.62	40.73	219.93	42	220.26	40.83	17960.7	0.56	0
221.95	40.76	219.8	41.94	219.84	40.92	17941.5	0.56	0
221.6	40.64	219.64	41.91	220.21	40.76	17758.5	0.56	0
221.74	40.72	219.81	41.84	219.72	40.8	17831.6	0.56	0
221.69	40.73	219.46	41.96	220.11	40.87	17867.2	0.58	0
221.62	40.8	219.47	41.98	220.02	40.95	17899.7	0.58	0
221.46	41.03	219.81	42.17	219.91	41.06	18172.2	0.58	0
221.79	41.11	219.41	42.26	219.73	41.27	18345.7	0.58	0
221.26	41.17	219.5	42.35	219.86	41.23	18424	0.58	0
221.6	41.33	219.39	42.42	219.47	41.45	18609.8	0.58	0
221.35	41.42	219.36	42.63	219.95	41.53	18621.2	0.58	0
221.66	41.49	219.69	42.56	219.63	41.57	18513	0.6	0
221.62	41.47	219.36	42.67	220.04	41.63	18585	0.6	0
221.48	41.67	219.27	42.91	219.84	41.93	18954	0.6	0
221.36	41.92	219.69	43.05	219.81	41.98	19066.5	0.6	0
221.82	41.99	219.42	43.12	219.76	42.18	19139.5	0.6	0
221.42	42.01	219.65	43.18	220.03	42.09	19075.8	0.6	0
221.88	41.9	219.63	42.97	219.74	42.03	18900.3	0.6	0
221.58	41.88	219.54	43.05	220.16	42	18955.5	0.61	0
221.8	41.92	219.78	42.93	219.76	41.99	18911.4	0.61	0
221.76	41.78	219.45	42.92	220.17	41.93	18830.8	0.61	0
221.63	42.02	219.32	43.13	219.95	42.2	19273.5	0.61	0
221.41	42.15	219.67	43.2	219.84	42.18	19337	0.61	0
221.85	42.13	219.37	43.17	219.78	42.28	19330.2	0.61	0
221.46	42.27	219.61	43.36	220.04	42.33	19449	0.61	0
221.9	42.53	219.59	43.52	219.75	42.65	19727.8	0.61	0
221.66	42.51	219.57	43.61	220.23	42.61	19661.3	0.61	0
221.88	42.48	219.81	43.44	219.83	42.54	19551.4	0.61	0
221.75	42.4	219.4	43.49	220.15	42.54	19590	0.61	0
221.58	41.99	219.21	43.02	219.87	42.12	19146	0.61	0
221.31	42.09	219.49	43.05	219.71	42.07	19286.2	0.61	0
221.66	42.21	219.1	43.16	219.56	42.32	19520.8	0.61	0
221.26	42.3	219.31	43.27	219.8	42.3	19562.5	0.62	0
221.67	42.38	219.23	43.24	219.46	42.42	19607.5	0.62	0
221.3	42.38	219.09	43.34	219.82	42.4	19630.1	0.62	0
221.48	42.37	219.26	43.17	219.35	42.33	19520.8	0.62	0
221.38	42.22	218.89	43.14	219.72	42.25	19420.7	0.62	0
221.36	42.23	218.66	43.08	219.42	42.26	19478.8	0.62	0
220.91	42.29	218.93	43.07	219.23	42.16	19518.9	0.62	0
221.18	42.48	218.45	43.23	219	42.47	19866.8	0.62	0
220.66	42.79	218.56	43.59	219.11	42.68	20185.9	0.62	0
221.09	42.84	218.52	43.53	218.82	42.76	20114.4	0.62	0
220.86	42.78	218.53	43.61	219.31	42.71	20011	0.62	0
221.17	42.82	218.86	43.52	219	42.72	19893.1	0.62	0
221.19	42.52	218.61	43.36	219.49	42.5	19553.5	0.62	0
221.48	42.1	218.74	42.9	219.54	42.1	19038.1	0.62	0
221.23	42.09	219.24	42.84	219.57	41.96	18934.3	0.63	0
221.77	41.83	219.04	42.61	219.62	41.83	18626.1	0.63	0
221.41	41.67	219.34	42.5	219.92	41.58	18425.2	0.63	0
221.87	41.71	219.37	42.5	219.66	41.71	18531.8	0.63	0
221.66	41.64	219.42	42.57	220.19	41.63	18442.2	0.63	0
221.96	41.64	219.77	42.46	219.87	41.62	18374.3	0.63	0
221.89	41.61	219.45	42.6	220.27	41.69	18493.7	0.63	0
222.05	41.42	219.48	42.41	220.19	41.52	18274.8	0.6	0
221.73	41.43	219.9	42.38	220.14	41.4	18229.3	0.6	0
222.18	41.28	219.64	42.27	220.11	41.39	18073.7	0.6	0
221.82	41.2	219.95	42.25	220.42	41.22	17944	0.6	0
222.27	41.23	219.96	42.23	220.13	41.33	18058	0.6	0
221.99	41.2	219.94	42.33	220.6	41.29	18037.1	0.6	0
222.22	41.24	220.19	42.26	220.2	41.31	18067.7	0.6	0
222.17	41.13	219.89	42.3	220.62	41.29	18070	0.6	0
222.33	40.95	219.92	42.12	220.54	41.14	17776.9	0.59	0
222.03	40.79	220.35	41.89	220.51	40.83	17465	0.59	0
222.5	40.67	220.1	41.82	220.49	40.85	17417.2	0.59	0
222.13	40.63	220.36	41.8	220.78	40.7	17269.2	0.59	0
222.54	40.42	220.3	41.51	220.46	40.55	17009.8	0.59	0
222.14	40.29	220.12	41.47	220.78	40.39	17017.4	0.59	0
222.24	40.36	220.23	41.39	220.23	40.43	17161.1	0.59	0
222.11	40.31	219.81	41.46	220.56	40.45	17220.3	0.57	0
222.22	40.41	219.77	41.54	220.41	40.57	17396.9	0.57	0
221.88	40.51	220.16	41.58	220.35	40.54	17400.4	0.57	0
222.31	40.35	219.86	41.44	220.28	40.5	17212.5	0.57	0
221.92	40.24	220.11	41.35	220.56	40.28	16971.6	0.57	0
222.39	40.08	220.11	41.12	220.29	40.19	16656.6	0.57	0
222.15	39.85	220.08	40.96	220.78	39.91	16275.2	0.57	0
222.38	39.78	220.33	40.76	220.37	39.82	16193	0.57	0
222.33	39.67	219.99	40.78	220.77	39.78	16176.1	0.57	0
222.49	39.49	219.98	40.57	220.67	39.6	15931.8	0.57	0
222.21	39.54	220.45	40.55	220.69	39.52	15881.5	0.57	0
222.74	39.45	220.25	40.5	220.71	39.56	15704.8	0.57	0
222.4	39.34	220.53	40.4	221.02	39.33	15427	0.57	0
222.81	39.15	220.49	40.15	220.7	39.22	15199.6	0.57	0
222.47	39.06	220.36	40.15	221.08	39.09	15172	0.54	0
222.69	38.93	220.61	39.9	220.67	38.94	14839.6	0.54	0
222.67	38.66	220.31	39.76	221.11	38.71	14478.3	0.54	0
222.79	38.45	220.3	39.58	220.97	38.54	14299.1	0.54	0
222.49	38.42	220.78	39.49	220.98	38.37	14042.1	0.54	0
222.92	38.29	220.5	39.42	220.9	38.37	14011.9	0.54	0
222.46	38.33	220.68	39.49	221.12	38.31	14104.1	0.54	0
222.88	38.27	220.67	39.39	220.8	38.33	13961.5	0.5	0
222.6	38.13	220.59	39.32	221.24	38.13	13643.4	0.5	0
222.74	38.01	220.78	39.09	220.76	38.01	13416.3	0.5	0
222.6	37.78	220.34	38.99	221.06	37.8	13164.8	0.5	0
222.73	37.51	220.33	38.71	220.92	37.53	12597	0.5	0
222.43	37.57	220.79	38.7	220.93	37.47	12531.2	0.5	0
222.9	37.49	220.55	38.67	220.89	37.52	12479.6	0.5	0
222.43	37.49	220.7	38.67	221.09	37.41	12509.3	0.46	0
222.67	37.47	220.49	38.6	220.59	37.47	12757.9	0.46	0
222.23	37.47	220.27	38.69	220.87	37.43	12946.7	0.46	0
222.39	37.53	220.48	38.65	220.41	37.49	12964.7	0.46	0
222.35	37.47	220.15	38.72	220.8	37.46	12802	0.46	0
222.56	37.26	220.21	38.5	220.75	37.24	12041.1	0.46	0
222.32	37.26	220.71	38.4	220.82	37.11	11663.5	0.46	0
222.8	37.14	220.46	38.34	220.78	37.12	11511.3	0.45	0
222.41	37.12	220.7	38.3	221.08	36.98	11366.8	0.45	0
222.83	37.02	220.67	38.17	220.75	36.97	11284.1	0.45	0
222.48	36.99	220.53	38.21	221.12	36.89	11358.1	0.45	0
222.6	36.97	220.71	38.09	220.63	36.89	11385.8	0.45	0
222.53	36.85	220.32	38.08	220.99	36.78	11229.3	0.45	0
222.75	36.8	220.38	38.01	220.96	36.74	10722.5	0.45	0
222.38	36.76	220.73	37.85	220.88	36.57	10461.4	0.41	0
222.74	36.56	220.35	37.69	220.71	36.48	10222.5	0.41	0
222.29	36.57	220.5	37.66	220.93	36.36	10080.6	0.41	0
222.75	36.52	220.53	37.6	220.64	36.41	9835.95	0.41	0
222.54	36.52	220.52	37.67	221.15	36.33	9705.59	0.41	0
222.73	36.5	220.79	37.57	220.73	36.34	9557.39	0.41	0
222.64	36.4	220.39	37.59	221.07	36.25	9585.13	0.41	0
222.72	36.31	220.32	37.49	220.88	36.18	9444.43	0.36	0
222.32	36.34	220.67	37.41	220.8	36.08	9189.7	0.36	0
222.68	36.18	220.29	37.3	220.62	36.03	8999.89	0.36	0
222.27	36.21	220.48	37.28	220.89	35.92	8660.74	0.36	0
222.75	36.21	220.54	37.29	220.63	36.02	8338.04	0.36	0
222.52	36.24	220.49	37.35	221.11	35.96	7978.14	0.36	0
222.69	36.16	220.73	37.19	220.67	35.91	7861.75	0.36	0
222.62	36.07	220.34	37.2	221.03	35.81	7730.14	0.36	0
222.71	35.99	220.32	37.15	220.84	35.74	7734.56	0.32	0
222.39	36.09	220.8	37.18	220.84	35.72	7742.94	0.32	0
222.81	36.03	220.54	37.24	220.71	35.75	7809.08	0.32	0
222.41	36.1	220.77	37.29	221	35.7	7787.14	0.32	0
222.85	36.08	220.79	37.27	220.69	35.78	7612.9	0.32	0
222.58	36.1	220.69	37.32	221.14	35.73	7571.15	0.32	0
222.8	36.14	220.97	37.27	220.77	35.82	7461.71	0.32	0
222.82	36.11	220.66	37.34	221.21	35.78	7345.5	0.29	0
223.06	36.14	220.79	37.4	221.18	35.83	7171.84	0.29	0
222.81	36.26	221.3	37.43	221.27	35.83	7021.1	0.29	0
223.35	36.24	221.14	37.5	221.26	35.92	6906.49	0.29	0
223	36.33	221.4	37.56	221.61	35.9	6923.26	0.29	0
223.42	36.28	221.4	37.5	221.28	35.96	6857.7	0.29	0
223.16	36.29	221.3	37.53	221.74	35.88	6682.26	0.29	0
223.38	36.3	221.61	37.47	221.36	35.94	6733.81	0.26	0
223.46	36.33	221.35	37.61	221.85	35.97	6724.58	0.26	0
223.88	36.46	221.66	37.77	222	36.11	6590.03	0.26	0
223.6	36.57	222.16	37.79	222.07	36.12	6626.02	0.26	0
224.08	36.5	221.93	37.82	221.99	36.15	6534.02	0.26	0
223.69	36.57	222.15	37.83	222.3	36.09	6425.16	0.26	0
224.09	36.5	222.13	37.77	221.94	36.13	6385.06	0.26	0
223.86	36.62	222.06	37.9	222.43	36.14	5996.76	0.24	0
224.14	36.74	222.43	37.94	222.12	36.3	5514.76	0.24	0
224.2	36.75	222.13	38.04	222.58	36.29	5348.77	0.24	0
224.39	36.73	222.18	38.02	222.51	36.29	5126.42	0.24	0
224.07	36.85	222.61	38.01	222.54	36.31	4940.23	0.24	0
224.58	36.8	222.42	38.07	222.5	36.38	5038.61	0.24	0
224.26	36.9	222.71	38.13	222.89	36.36	5142.43	0.24	0
224.75	36.89	222.82	38.16	222.63	36.46	5140.06	0.19	0
224.54	36.92	222.78	38.23	223.13	36.4	5266.81	0.19	0
224.78	36.95	223.14	38.21	222.78	36.49	5280.99	0.19	0
224.85	36.93	222.85	38.29	223.25	36.45	5305.25	0.19	0
225.13	37.01	223.02	38.39	223.26	36.56	5233.67	0.19	0
224.8	37.12	223.46	38.39	223.3	36.56	5060.37	0.19	0
225.25	37.07	223.19	38.43	223.17	36.6	4884.03	0.19	0
224.79	37.07	223.33	38.37	223.42	36.48	4982.24	0.19	0
225.21	37.03	223.36	38.36	223.09	36.57	4972.47	0.19	0
225.05	37.16	223.34	38.51	223.65	36.6	4837.88	0.19	0
225.3	37.18	223.71	38.49	223.32	36.71	4944.69	0.19	0
225.32	37.09	223.38	38.52	223.74	36.63	5281.17	0.19	0
225.56	37.07	223.5	38.53	223.71	36.65	5433.69	0.19	0
225.22	37.17	223.93	38.53	223.75	36.65	5490.86	0.19	0
225.69	37.08	223.69	38.53	223.64	36.69	5592.63	0.19	0
225.29	37.15	223.87	38.55	223.96	36.63	5545.76	0.19	0
225.7	37.12	223.9	38.53	223.61	36.72	5523.95	0.19	0
225.47	37.17	223.81	38.62	224.09	36.67	5536.35	0.19	0
225.67	37.19	224.16	38.58	223.71	36.74	5545.8	0.19	0
225.69	37.14	223.81	38.64	224.1	36.67	5675.09	0.19	0
225.9	37.14	223.9	38.67	224.06	36.74	5811.42	0.19	0
225.52	37.22	224.26	38.62	224.07	36.72	5692.26	0.2	0
225.92	37.1	223.94	38.58	223.88	36.73	5835.37	0.2	0
225.49	37.12	224.08	38.55	224.17	36.64	5979.28	0.2	0
225.88	37.08	224.11	38.52	223.8	36.71	6016.25	0.2	0
225.57	37.07	223.92	38.56	224.2	36.63	6137.42	0.2	0
225.66	37.03	224.16	38.45	223.71	36.65	6268.13	0.2	0
225.66	37.02	223.75	38.52	224.07	36.61	6140.54	0.2	0
225.92	37.11	223.9	38.64	224.08	36.77	6234.28	0.22	0
225.59	37.23	224.33	38.64	224.15	36.77	6184.51	0.22	0
225.96	37.1	223.98	38.59	223.92	36.75	6033.29	0.22	0
225.37	37.04	223.95	38.47	224.05	36.57	5998.23	0.22	0
225.71	37.01	223.91	38.43	223.61	36.63	5818.2	0.22	0
225.5	37.13	223.82	38.57	224.12	36.64	5654.22	0.22	0
225.7	37.17	224.17	38.54	223.75	36.75	5694.22	0.22	0
225.68	37.08	223.75	38.57	224.09	36.67	5943.56	0.22	0
225.74	36.96	223.67	38.45	223.9	36.62	6160.97	0.21	0
225.39	37.09	224.07	38.47	223.95	36.65	6173.41	0.21	0
225.81	36.99	223.79	38.45	223.78	36.68	6275.89	0.21	0
225.35	37	223.89	38.42	224.05	36.59	6381.32	0.21	0
225.7	36.95	223.87	38.37	223.64	36.66	6530.23	0.21	0
225.39	36.96	223.67	38.41	224.04	36.59	6562.02	0.21	0
225.5	36.93	223.93	38.31	223.59	36.62	6612.69	0.21	0
225.49	36.88	223.52	38.37	223.94	36.59	6705.49	0.23	0
225.61	36.88	223.52	38.37	223.81	36.64	6821.49	0.23	0
225.25	36.97	223.92	38.37	223.86	36.63	6881.16	0.23	0
225.64	36.91	223.61	38.37	223.65	36.69	6922.99	0.23	0
225.09	36.84	223.6	38.26	223.81	36.52	7105.52	0.23	0
225.32	36.71	223.46	38.11	223.3	36.51	7434.51	0.23	0
224.93	36.69	223.19	38.17	223.62	36.48	8164.24	0.23	0
225.01	36.78	223.43	38.19	223.14	36.64	8772.85	0.26	0
225	36.79	223.02	38.31	223.49	36.69	9055.51	0.26	0
225.2	36.91	223.05	38.39	223.42	36.81	8396.41	0.26	0
224.84	37	223.42	38.33	223.47	36.76	7730.94	0.26	0
225.28	36.87	223.15	38.25	223.31	36.74	7502.74	0.26	0
224.89	36.94	223.29	38.27	223.64	36.68	7372.97	0.26	0
225.26	36.89	223.3	38.19	223.25	36.74	7212.82	0.26	0
224.93	36.81	223.05	38.15	223.62	36.59	7167.73	0.29	0
224.94	36.72	223.21	37.96	223.07	36.54	7349.78	0.29	0
224.86	36.63	222.71	37.99	223.33	36.49	7804.75	0.29	0
224.75	36.63	222.51	38.01	222.96	36.59	9100.24	0.29	0
224.22	36.73	222.73	38.03	222.84	36.58	9471.72	0.29	0
224.66	36.73	222.46	38.07	222.67	36.69	9222.25	0.29	0
224.27	36.81	222.6	38.1	223	36.62	8813.12	0.29	0
224.63	36.77	222.61	38.02	222.6	36.67	8405.91	0.3	0
224.31	36.71	222.34	37.97	222.96	36.52	8082.14	0.3	0
224.37	36.64	222.53	37.77	222.48	36.48	7920.35	0.3	0
224.36	36.56	222.04	37.75	222.8	36.44	8213.21	0.3	0
224.27	36.63	221.76	37.73	222.44	36.6	9579.56	0.3	0
223.72	36.75	221.98	37.81	222.3	36.62	10215.4	0.3	0
224.01	36.8	221.64	37.95	222	36.81	10679.4	0.3	0
223.58	36.9	221.78	38.08	222.29	36.8	10592.1	0.33	0
224.04	36.91	221.9	38.05	222.01	36.89	10144.2	0.33	0
223.88	36.92	221.76	38.06	222.53	36.83	9571.93	0.33	0
224	36.87	222.01	37.85	222.1	36.78	9281.61	0.33	0
224.03	36.74	221.57	37.8	222.44	36.66	9135.2	0.33	0
224.07	36.79	221.55	37.89	222.22	36.78	10083.5	0.33	0
223.66	36.98	221.92	38.04	222.25	36.87	10621.1	0.33	0
224.1	37.03	221.68	38.13	222.08	37.06	10947.6	0.36	0
223.66	37.15	221.74	38.23	222.36	37.08	11154.9	0.36	0
224.02	37.15	221.74	38.14	221.96	37.16	11078.5	0.36	0
223.82	37.14	221.59	38.18	222.44	37.08	10862.3	0.36	0
224.01	37.17	221.97	38.1	222.09	37.1	10579.9	0.36	0
224.12	37.13	221.65	38.19	222.51	37.1	10540.5	0.36	0
224.11	37.09	221.54	38.15	222.25	37.12	11053.9	0.36	0
223.53	37.26	221.7	38.24	222.11	37.18	11700.4	0.39	0
223.82	37.34	221.3	38.33	221.77	37.39	12206.1	0.39	0
223.28	37.5	221.28	38.5	221.95	37.46	12615.7	0.39	0
223.56	37.63	221.25	38.57	221.48	37.65	12827.7	0.39	0
223.32	37.65	221.06	38.68	221.92	37.63	12666.5	0.39	0
223.46	37.61	221.41	38.52	221.54	37.57	12316.9	0.39	0
223.54	37.47	221.04	38.5	221.92	37.46	11914.9	0.39	0
223.58	37.36	220.94	38.33	221.67	37.37	11958.4	0.44	0
223.06	37.47	221.14	38.35	221.6	37.35	12321	0.44	0
223.33	37.67	220.74	38.55	221.23	37.68	13065	0.44	0
222.75	37.9	220.66	38.81	221.37	37.82	13614.6	0.44	0
222.94	38.02	220.55	38.84	220.81	37.99	13910.1	0.44	0
222.61	38.15	220.24	39.06	221.13	38.11	14151.9	0.44	0
222.73	38.28	220.56	39.04	220.74	38.19	14035.8	0.44	0
222.83	38.18	220.18	39.06	221.12	38.16	13839.4	0.44	0
222.76	38.13	219.97	38.92	220.78	38.1	13859	0.47	0
222.21	38.27	220.14	39	220.67	38.11	14196.5	0.47	0
222.57	38.51	219.84	39.23	220.39	38.48	14745.1	0.47	0
222.13	38.84	219.9	39.6	220.68	38.72	15163.3	0.47	0
222.45	39.15	219.94	39.81	220.26	39.07	15570.3	0.47	0
222.23	39.35	219.72	40.12	220.68	39.28	15905.5	0.47	0
222.34	39.59	220.07	40.22	220.3	39.46	16044.9	0.47	0
222.5	39.59	219.74	40.35	220.72	39.55	15989.1	0.52	0
222.72	39.51	219.85	40.21	220.68	39.47	15769.1	0.52	0
222.33	39.57	220.17	40.21	220.75	39.39	15758.9	0.52	0
222.82	39.54	219.99	40.13	220.58	39.44	15714.4	0.52	0
222.41	39.66	220.05	40.31	220.9	39.49	15975.3	0.52	0
222.66	39.93	220.05	40.48	220.41	39.79	16442.9	0.52	0
222.31	40.16	219.71	40.85	220.71	40.05	16917.8	0.52	0
222.19	40.38	219.85	40.94	220.1	40.2	17231.8	0.55	0
222.13	40.41	219.31	41.09	220.29	40.33	17362.1	0.55	0
222.34	40.36	219.4	40.97	220.22	40.25	16916.8	0.55	0
222.06	40.34	219.84	40.93	220.43	40.11	16730.2	0.55	0
222.52	40.4	219.68	40.98	220.24	40.28	16863.6	0.55	0
222.06	40.53	219.71	41.21	220.53	40.37	17144	0.55	0
222.24	40.88	219.69	41.48	220	40.76	17743.8	0.55	0
221.88	41.22	219.35	41.99	220.29	41.17	18313.7	0.57	0
221.83	41.53	219.58	42.17	219.78	41.4	18563.7	0.57	0
221.83	41.59	219.09	42.34	220.01	41.57	18702.1	0.57	0
221.82	41.8	218.99	42.51	219.74	41.78	18821.8	0.57	0
221.45	41.71	219.35	42.41	219.86	41.55	18515.1	0.57	0
221.94	41.41	219.21	42.08	219.69	41.35	18099.3	0.57	0
221.58	41.26	219.3	42.01	220.07	41.13	17922.5	0.57	0
221.97	41.05	219.45	41.68	219.72	40.93	17526.2	0.6	0
221.73	40.65	219.15	41.38	220.1	40.54	17133.1	0.6	0
221.59	40.63	219.29	41.21	219.5	40.43	17284.2	0.6	0
221.48	40.74	218.67	41.44	219.61	40.66	17739.2	0.6	0
221.53	40.95	218.65	41.61	219.4	40.87	17959.1	0.6	0
221.16	41.12	219.01	41.78	219.55	40.92	18027.3	0.6	0
221.62	40.93	218.85	41.56	219.34	40.83	17695.8	0.6	0
221.21	40.59	218.86	41.27	219.66	40.41	17233.6	0.59	0
221.44	40.46	218.87	41.02	219.17	40.28	17123.2	0.59	0
221.22	40.45	218.6	41.13	219.56	40.31	17248.5	0.59	0
221.25	40.68	218.94	41.24	219.16	40.46	17525.8	0.59	0
221.29	40.96	218.46	41.63	219.39	40.87	18084.6	0.59	0
221.21	41.47	218.29	42.09	219.04	41.37	18690.3	0.59	0
220.8	41.41	218.58	42.01	219.16	41.17	18472.5	0.59	0
221.25	41.24	218.41	41.79	218.93	41.09	18206.1	0.59	0
220.93	41	218.51	41.62	219.35	40.78	17805.9	0.59	0
221.26	40.77	218.65	41.27	218.97	40.56	17481.5	0.59	0
221.03	40.75	218.36	41.39	219.34	40.59	17667.8	0.59	0
220.96	40.99	218.63	41.5	218.87	40.75	17985.7	0.59	0
221	41.06	218.14	41.7	219.08	40.95	18238.7	0.59	0
220.92	41.8	218.04	42.44	218.77	41.73	19198.9	0.59	0
220.42	42.07	218.29	42.75	218.82	41.89	19427.4	0.6	0
220.78	42.05	218.08	42.7	218.52	41.97	19388	0.6	0
220.28	42.26	218.02	43.04	218.76	42.17	19705.6	0.6	0
220.49	42.56	218.1	43.24	218.29	42.48	19981.9	0.6	0
220.33	42.41	217.87	43.26	218.73	42.4	19804.5	0.6	0
220.34	42.41	218.22	43.13	218.35	42.31	19698.5	0.6	0
220.53	42.26	217.88	43.11	218.71	42.3	19543	0.6	0
220.66	41.83	217.97	42.65	218.6	41.87	19014.1	0.63	0
220.14	41.77	218.17	42.62	218.64	41.71	19007.7	0.63	0
220.49	41.69	217.95	42.51	218.31	41.72	18963.4	0.63	0
220	41.58	217.87	42.52	218.56	41.58	18936.2	0.63	0
220.19	41.59	217.92	42.41	218.05	41.59	18921.2	0.63	0
219.97	41.59	217.62	42.56	218.43	41.65	18993.9	0.63	0
220.03	41.55	218.02	42.39	218.09	41.51	18758.1	0.63	0
220.25	41.31	217.69	42.27	218.47	41.39	18470.3	0.63	0
220.52	40.75	217.93	41.7	218.5	40.83	17615.8	0.62	0
220.14	40.62	218.26	41.58	218.68	40.58	17488.7	0.62	0
220.54	40.6	218.11	41.52	218.4	40.66	17606.8	0.62	0
220.18	40.64	218.13	41.67	218.77	40.67	17727.5	0.62	0
220.52	40.73	218.33	41.63	218.43	40.75	17788.2	0.62	0
220.49	40.75	218.17	41.78	218.96	40.83	17856.5	0.62	0
220.62	40.83	218.66	41.72	218.72	40.82	17767.8	0.62	0
220.9	40.54	218.37	41.55	219.13	40.63	17381.7	0.59	0
221.13	40.14	218.55	41.11	219.12	40.23	16894.6	0.59	0
220.74	40.12	218.87	41.1	219.3	40.09	16873	0.59	0
221.17	40.05	218.73	40.99	219.03	40.11	16900.3	0.59	0
220.79	40.16	218.72	41.18	219.39	40.19	17147.6	0.59	0
221.02	40.48	218.83	41.39	218.92	40.51	17579.3	0.59	0
220.83	40.64	218.52	41.69	219.29	40.74	17917.2	0.59	0
220.77	40.87	218.86	41.81	218.89	40.88	18131.5	0.58	0
220.93	40.88	218.47	41.96	219.17	41.03	18177.7	0.58	0
221.05	40.98	218.61	42.07	219.07	41.15	18284.7	0.58	0
220.65	41.17	218.9	42.3	219.25	41.24	18480.3	0.58	0
221.05	41.21	218.76	42.29	218.95	41.37	18532.2	0.58	0
220.62	41.05	218.68	42.22	219.26	41.17	18387.3	0.58	0
220.77	41.05	218.72	42.09	218.73	41.15	18417.3	0.58	0
220.62	41	218.43	42.18	219.13	41.16	18395.2	0.6	0
220.69	40.86	218.91	41.93	218.86	40.93	17996.8	0.6	0
220.93	40.6	218.56	41.79	219.19	40.79	17737.5	0.6	0
221.03	40.55	218.66	41.73	219.07	40.74	17693	0.6	0
220.58	40.41	218.9	41.6	219.21	40.49	17524.3	0.6	0
220.96	40.32	218.74	41.46	218.88	40.47	17461.3	0.6	0
220.6	40.27	218.74	41.53	219.26	40.39	17410.1	0.6	0
220.98	40.11	219.05	41.27	218.96	40.22	17040.1	0.59	0
221.04	39.91	218.96	41.23	219.57	40.06	16747.8	0.59	0
221.17	39.98	219.53	41.2	219.38	40.06	16744.5	0.59	0
221.51	39.86	219.28	41.22	219.8	40.07	16672.5	0.59	0
221.98	39.92	219.74	41.25	220.05	40.16	16681.2	0.59	0
221.8	40.01	220.24	41.37	220.49	40.14	16646.6	0.59	0
222.45	39.92	220.38	41.23	220.43	40.14	16421.2	0.59	0
222.3	39.79	220.53	41.19	221.02	39.96	16182.8	0.56	0
222.76	39.67	220.95	40.96	220.82	39.84	15792	0.56	0
222.93	39.36	220.9	40.79	221.5	39.55	15200.7	0.56	0
223.1	39.25	221.52	40.55	221.38	39.35	14894.1	0.56	0
223.47	39.1	221.27	40.52	221.8	39.31	14792.7	0.56	0
223.75	39.06	221.53	40.44	221.84	39.29	14901.9	0.56	0
223.3	39.25	221.76	40.65	222.03	39.38	15315.4	0.56	0
223.71	39.38	221.67	40.74	221.72	39.61	15571	0.52	0
223.44	39.39	221.69	40.84	222.19	39.57	15521.4	0.52	0
223.74	39.45	221.98	40.81	221.83	39.64	15506.7	0.52	0
223.71	39.47	221.72	40.96	222.3	39.71	15583.5	0.52	0
223.73	39.58	222.22	40.95	222.06	39.74	15570.9	0.52	0
224.01	39.59	221.85	41.07	222.35	39.88	15728.1	0.52	0
224	39.8	221.82	41.22	222.11	40.1	16128.1	0.52	0
223.48	39.82	221.94	41.23	222.23	40	16162.5	0.53	0
223.81	39.73	221.77	41.08	221.81	39.98	16050	0.53	0
223.42	39.65	221.64	41.08	222.16	39.85	15917.8	0.53	0
223.56	39.6	221.78	40.91	221.65	39.78	15848.3	0.53	0
223.45	39.48	221.41	40.92	222.02	39.7	15751.7	0.53	0
223.32	39.57	221.76	40.88	221.62	39.7	15828	0.53	0
223.48	39.45	221.26	40.86	221.78	39.7	15764.1	0.53	0
223.54	39.39	221.29	40.73	221.6	39.62	15613	0.53	0
223.13	39.3	221.53	40.64	221.85	39.4	15304.5	0.53	0
223.53	39.15	221.47	40.45	221.51	39.32	15139.8	0.53	0
223.22	39.05	221.4	40.45	221.93	39.18	15023.1	0.53	0
223.43	38.97	221.62	40.23	221.5	39.08	14759	0.53	0
223.36	38.8	221.26	40.17	221.89	38.95	14623.4	0.53	0
223.28	38.81	221.67	40.05	221.57	38.87	14585.6	0.53	0
223.59	38.73	221.3	40.07	221.85	38.9	14482.9	0.53	0
223.82	38.54	221.54	39.83	221.86	38.69	13991.9	0.51	0
223.45	38.48	221.79	39.77	222.16	38.51	13774.2	0.51	0
223.89	38.39	221.78	39.63	221.86	38.5	13625.3	0.51	0
223.59	38.22	221.68	39.53	222.29	38.27	13341.2	0.51	0
223.77	38.13	221.89	39.31	221.84	38.18	13211.2	0.51	0
223.74	38.08	221.55	39.37	222.25	38.17	13232.6	0.51	0
223.68	38.13	222	39.29	221.98	38.13	13199.5	0.51	0
223.99	38.03	221.63	39.31	222.23	38.15	13145	0.47	0
224.14	37.99	221.83	39.26	222.18	38.11	12952.7	0.47	0
223.77	37.95	222.07	39.21	222.49	37.95	12749.4	0.47	0
224.22	37.9	222.1	39.11	222.2	37.98	12631.9	0.47	0
223.92	37.92	221.97	39.21	222.62	37.97	12793.3	0.47	0
224.04	37.99	222.16	39.16	222.13	38.04	13041.9	0.47	0
223.87	38	221.66	39.28	222.38	38.12	13413.9	0.47	0
223.6	38.17	221.91	39.32	221.92	38.2	13751.5	0.45	0
223.79	38.09	221.41	39.34	222.03	38.23	13635.6	0.45	0
223.88	37.92	221.49	39.09	221.88	38.01	12965.5	0.45	0
223.45	37.86	221.65	39.02	222.13	37.82	12611.7	0.45	0
223.78	37.71	221.57	38.82	221.71	37.75	12481.5	0.45	0
223.42	37.67	221.36	38.85	222.06	37.66	12564.7	0.45	0
223.46	37.77	221.51	38.85	221.51	37.77	12896.3	0.45	0
223.31	37.68	221.01	38.86	221.76	37.72	12933.4	0.46	0
223.1	37.7	221.34	38.75	221.38	37.64	12880.2	0.46	0
223.32	37.64	220.86	38.79	221.49	37.69	12882.5	0.46	0
223.21	37.46	220.76	38.56	221.17	37.49	12525.4	0.46	0
222.65	37.43	220.79	38.52	221.3	37.35	12582.5	0.46	0
223.05	37.46	220.79	38.49	220.95	37.45	12496.4	0.46	0
222.85	37.41	220.72	38.51	221.45	37.34	12165.1	0.46	0
223	37.35	220.98	38.32	221.02	37.28	11959.5	0.45	0
222.93	37.24	220.52	38.32	221.32	37.21	11990.5	0.45	0
222.74	37.23	220.89	38.17	221	37.11	11834.6	0.45	0
223	37.06	220.43	38.1	221.13	37.04	11608.3	0.45	0
223.03	36.97	220.49	37.94	220.95	36.93	11246.8	0.45	0
222.57	36.89	220.57	37.83	221.19	36.72	10911.4	0.45	0
222.93	36.79	220.56	37.69	220.8	36.7	10810.4	0.45	0
222.66	36.78	220.4	37.75	221.22	36.63	10712.6	0.42	0
222.82	36.75	220.69	37.61	220.81	36.61	10460.1	0.42	0
222.82	36.62	220.31	37.59	221.17	36.5	10296.5	0.42	0
222.66	36.68	220.74	37.54	220.91	36.49	10339.2	0.42	0
222.98	36.64	220.35	37.61	221.07	36.56	10416.1	0.42	0
223.05	36.71	220.47	37.63	220.95	36.64	10701.2	0.42	0
222.58	36.83	220.55	37.75	221.2	36.66	11022.4	0.42	0
222.88	36.83	220.5	37.69	220.75	36.74	11155.2	0.39	0
222.59	36.8	220.28	37.73	221.13	36.66	11060	0.39	0
222.71	36.82	220.57	37.63	220.71	36.67	10796.1	0.39	0
222.74	36.71	220.18	37.63	221.07	36.58	10491.3	0.39	0
222.59	36.7	220.61	37.48	220.83	36.49	10101.7	0.39	0
222.87	36.57	220.15	37.43	220.92	36.45	10030.2	0.39	0
222.91	36.58	220.24	37.39	220.77	36.47	10148.3	0.39	0
222.56	36.65	220.41	37.47	221.14	36.44	10145.4	0.38	0
222.88	36.66	220.42	37.42	220.72	36.52	10242.1	0.38	0
222.58	36.61	220.17	37.44	221.09	36.43	10298	0.38	0
222.67	36.61	220.45	37.33	220.66	36.42	10189.1	0.38	0
222.75	36.57	220.08	37.4	221.03	36.41	9959.52	0.38	0
222.57	36.62	220.5	37.3	220.79	36.38	9836.93	0.38	0
222.86	36.48	220.05	37.25	220.87	36.34	9707.69	0.38	0
222.82	36.49	220.07	37.22	220.65	36.36	9998.9	0.37	0
222.48	36.6	220.24	37.33	221.04	36.37	10063.2	0.37	0
222.88	36.63	220.35	37.31	220.7	36.48	10054.4	0.37	0
222.68	36.66	220.16	37.42	221.15	36.48	10155.5	0.37	0
222.78	36.69	220.48	37.32	220.76	36.5	10049.9	0.37	0
222.88	36.59	220.09	37.3	221.12	36.41	9661.48	0.37	0
222.72	36.63	220.53	37.19	220.92	36.36	9240.27	0.37	0
223.08	36.51	220.15	37.17	221.03	36.34	9006.94	0.37	0
223.21	36.45	220.36	37.06	221	36.27	8425.85	0.36	0
222.85	36.48	220.47	37.07	221.37	36.18	8206.21	0.36	0
223.2	36.4	220.56	36.96	220.98	36.18	8124.29	0.36	0
222.98	36.35	220.35	36.99	221.41	36.08	8124.42	0.36	0
223.02	36.36	220.66	36.9	220.98	36.1	8244.79	0.36	0
223.11	36.31	220.26	36.97	221.31	36.09	8272.93	0.36	0
222.86	36.34	220.68	36.9	221.08	36.05	8294.11	0.36	0
223.13	36.24	220.23	36.92	221.09	36.05	8316.27	0.31	0
223.16	36.25	220.38	36.92	220.97	36.07	7992.73	0.31	0
222.9	36.36	220.59	37.05	221.45	36.07	7850.91	0.31	0
223.36	36.44	220.84	37.11	221.2	36.24	7673.32	0.31	0
223.23	36.42	220.7	37.18	221.71	36.17	7577.17	0.31	0
223.32	36.41	221.11	37.09	221.35	36.18	7582.13	0.31	0
223.45	36.36	220.76	37.19	221.71	36.17	7652.63	0.31	0
223.25	36.43	221.24	37.16	221.56	36.17	7681.75	0.29	0
223.63	36.33	220.9	37.2	221.65	36.18	7685.77	0.29	0
223.75	36.41	221.17	37.28	221.63	36.26	7620.08	0.29	0
223.44	36.49	221.3	37.35	222.07	36.22	7331.45	0.29	0
223.79	36.45	221.48	37.3	221.7	36.26	7216.21	0.29	0
223.68	36.48	221.31	37.42	222.21	36.24	7121.67	0.29	0
223.8	36.53	221.78	37.39	221.9	36.3	7056.91	0.29	0
224.03	36.5	221.5	37.51	222.33	36.31	7042.06	0.27	0
223.92	36.65	222.09	37.56	222.31	36.39	7094.37	0.27	0
224.43	36.65	221.86	37.68	222.49	36.51	7113.37	0.27	0
224.59	36.65	222.13	37.64	222.52	36.52	7097.45	0.27	0
224.27	36.72	222.19	37.69	222.94	36.49	7084.38	0.27	0
224.64	36.75	222.39	37.66	222.59	36.59	6831.7	0.27	0
224.55	36.73	222.2	37.73	223.1	36.52	6885.13	0.27	0
224.62	36.78	222.64	37.69	222.78	36.59	7010.89	0.26	0
224.8	36.77	222.25	37.79	223.11	36.6	6843.96	0.26	0
224.5	36.78	222.64	37.67	222.91	36.53	6690.28	0.26	0
224.81	36.61	222.19	37.6	222.85	36.48	6883.79	0.26	0
224.92	36.74	222.43	37.7	222.83	36.61	6709.59	0.26	0
224.64	36.87	222.53	37.81	223.31	36.62	6415.93	0.26	0
225.04	36.99	222.79	37.89	223	36.82	5930.67	0.26	0
225.1	37.39	222.68	38.31	223.62	37.1	4773.61	0.24	0
225.28	37.74	223.24	38.55	223.44	37.46	3773.13	0.24	0
225.54	37.75	222.91	38.68	223.81	37.47	3465.11	0.24	0
225.2	37.51	223.3	38.35	223.63	37.2	3970.12	0.24	0
225.5	37.16	222.86	38.12	223.54	36.96	4568.29	0.24	0
225.37	36.88	222.9	37.83	223.3	36.74	5702.83	0.24	0
225.09	37.04	222.97	37.98	223.78	36.77	5502.1	0.24	0
225.47	37.21	223.25	38.12	223.46	37.02	4944.51	0.17	0
225.43	37.44	223.05	38.41	223.97	37.15	4297.99	0.17	0
225.47	37.72	223.5	38.59	223.67	37.43	3509.93	0.17	0
225.64	37.68	223.07	38.67	223.92	37.38	3163.23	0.17	0
225.32	37.7	223.5	38.58	223.79	37.34	3137.59	0.17	0
225.74	37.54	223.19	38.56	223.78	37.28	3375.96	0.17	0
225.55	37.1	223.2	38.15	223.5	36.89	4380.94	0.17	0
225.11	37.05	223.1	38.11	223.81	36.73	4631.75	0.14	0
225.36	37.1	223.31	38.12	223.38	36.85	4460.63	0.14	0
225.3	37.19	223.04	38.29	223.84	36.86	4233.5	0.14	0
225.35	37.5	223.54	38.49	223.59	37.17	3680.15	0.14	0
225.7	37.85	223.24	38.95	223.97	37.5	2879.78	0.14	0
225.45	38.16	223.72	39.1	223.95	37.73	2249.05	0.14	0
225.89	38.18	223.4	39.23	223.92	37.83	1976.88	0.14	0
225.78	37.94	223.45	38.96	223.7	37.6	2196.47	0.12	0
225.35	37.74	223.3	38.75	224.01	37.3	2608.32	0.12	0
225.45	37.44	223.42	38.44	223.47	37.11	3251.44	0.12	0
225.3	37.32	223.02	38.41	223.8	36.93	3514.25	0.12	0
225.16	37.37	223.37	38.35	223.4	36.99	3346.03	0.12	0
225.35	37.44	222.91	38.53	223.58	37.06	3057.54	0.12	0
225.11	37.78	223.41	38.73	223.6	37.33	2600.69	0.12	0
225.69	38.16	223.23	39.22	223.68	37.77	1880.06	0.12	0
225.73	38.37	223.43	39.38	223.64	37.97	1396.59	0.1	0
225.35	38.28	223.29	39.26	224	37.77	1506.16	0.1	0
225.5	38.05	223.47	39	223.51	37.64	1849.82	0.1	0
225.36	37.78	223.04	38.82	223.83	37.34	2367.99	0.1	0
225.28	37.82	223.47	38.76	223.53	37.41	2399.87	0.1	0
225.59	37.97	223.09	39.01	223.79	37.57	2092.38	0.1	0
225.31	38.5	223.54	39.37	223.8	38.01	1318.1	0.1	0
225.77	38.83	223.25	39.8	223.73	38.4	586.62	0.06	0
225.83	39.43	223.47	40.34	223.71	38.97	-422.46	0.06	0
225.45	39.24	223.31	40.14	224.07	38.68	-114.35	0.06	0
225.5	38.78	223.44	39.68	223.51	38.33	455.2	0.06	0
225.3	38.39	222.94	39.37	223.74	37.89	951.15	0.06	0
225	38.13	223.19	39.02	223.26	37.66	1340.75	0.06	0
225.2	38.19	222.68	39.2	223.36	37.73	1085.48	0.06	0
224.88	38.7	223.11	39.54	223.38	38.16	410.6	0.02	0
225.39	39.14	222.87	40.09	223.33	38.66	-289.39	0.02	0
225.41	39.63	223.07	40.51	223.28	39.14	-1035.4	0.02	0
225.11	39.66	222.93	40.5	223.7	39.03	-993.16	0.02	0
225.19	39.37	223.12	40.2	223.18	38.85	-659.32	0.02	0
224.99	38.98	222.57	39.88	223.38	38.4	-263.7	0.02	0
224.68	38.73	222.85	39.54	222.92	38.16	-17.48	0.02	0
224.91	38.69	222.41	39.64	223.01	38.09	8.03	-0.02	0
224.56	39.14	222.86	39.96	223.03	38.43	-455.96	-0.02	0
224.96	39.4	222.57	40.34	222.84	38.74	-998.47	-0.02	0
224.71	39.55	222.48	40.42	222.54	38.91	-1408.22	-0.02	0
224.43	39.63	222.29	40.46	222.96	38.88	-1469.72	-0.02	0
224.51	39.43	222.53	40.26	222.48	38.79	-1253.16	-0.02	0
224.45	39.33	222.09	40.23	222.77	38.61	-1111.35	-0.02	0
224.19	39.11	222.44	39.91	222.4	38.4	-840.6	-0.03	0
224.47	39.18	222.02	40.11	222.5	38.46	-1029.96	-0.03	0
224.05	39.45	222.36	40.23	222.49	38.65	-1283.09	-0.03	0
224.47	39.62	222.07	40.52	222.3	38.9	-1624.79	-0.03	0
224.36	40.07	222.15	40.89	222.16	39.36	-2260.11	-0.03	0
224.09	40.05	221.94	40.85	222.58	39.23	-2137.6	-0.03	0
224.19	39.98	222.25	40.76	222.15	39.26	-2072.18	-0.03	0
224.19	39.87	221.81	40.71	222.46	39.08	-1964.17	-0.06	0
223.98	39.89	222.22	40.64	222.18	39.11	-1922.42	-0.06	0
224.26	39.78	221.8	40.66	222.25	39.01	-1850.53	-0.06	0
223.85	39.96	222.14	40.71	222.28	39.11	-2012.06	-0.06	0
224.23	39.98	221.85	40.85	222.03	39.21	-2154.86	-0.06	0
224.08	39.94	221.93	40.76	221.87	39.18	-2133.1	-0.06	0
223.91	40.21	221.78	41.01	222.36	39.32	-2312.42	-0.06	0
223.99	40.39	222.09	41.15	221.94	39.6	-2554.09	-0.07	0
223.99	40.23	221.61	41.06	222.2	39.37	-2456.2	-0.07	0
223.77	40.46	222.03	41.17	221.98	39.62	-2717.71	-0.07	0
224.09	40.71	221.61	41.53	222.04	39.88	-3058.65	-0.07	0
223.63	40.65	221.87	41.33	222.06	39.75	-2953.54	-0.07	0
224.05	40.41	221.65	41.23	221.82	39.63	-2793.79	-0.07	0
224.05	40.36	221.92	41.16	221.84	39.59	-2604.84	-0.07	0
223.94	40.44	221.78	41.23	222.36	39.53	-2602.39	-0.09	0
224.07	40.65	222.2	41.4	222.04	39.83	-2862.61	-0.09	0
224.27	40.78	221.9	41.62	222.46	39.9	-2953.05	-0.09	0
224.09	40.75	222.4	41.49	222.34	39.89	-2857.48	-0.09	0
224.42	40.68	221.99	41.54	222.35	39.83	-2899.4	-0.09	0
223.87	40.53	222.16	41.25	222.31	39.59	-2741.26	-0.09	0
224.22	40.15	221.92	41	221.97	39.32	-2425.12	-0.09	0
224.24	40.14	222.2	40.97	222.03	39.32	-2252.62	-0.09	0
224.08	40.38	221.93	41.19	222.47	39.43	-2472.66	-0.09	0
224.05	40.32	222.23	41.08	222.03	39.47	-2542.23	-0.09	0
224.2	40.51	221.81	41.34	222.33	39.59	-2788.62	-0.09	0
223.99	40.96	222.31	41.66	222.24	40.03	-3153.42	-0.09	0
224.36	40.61	221.95	41.46	222.24	39.73	-2802.8	-0.09	0
223.95	40.61	222.25	41.33	222.41	39.65	-2721.28	-0.09	0
224.41	40.58	222.12	41.42	222.15	39.73	-2763.51	-0.09	0
224.39	40.35	222.39	41.17	222.2	39.5	-2393.59	-0.09	0
224.33	40.53	222.18	41.35	222.69	39.55	-2516	-0.09	0
224.35	40.63	222.6	41.41	222.36	39.73	-2638.24	-0.09	0
224.52	40.5	222.18	41.38	222.63	39.57	-2538.08	-0.09	0
224.25	40.58	222.62	41.33	222.53	39.64	-2593.11	-0.09	0
224.64	40.57	222.25	41.46	222.5	39.69	-2644.31	-0.09	0
224.18	40.49	222.49	41.25	222.66	39.52	-2481.22	-0.09	0
224.6	40.22	222.38	41.1	222.36	39.39	-2258.68	-0.08	0
224.56	40.12	222.62	40.99	222.41	39.3	-1993.91	-0.08	0
224.45	39.97	222.31	40.88	222.83	39.06	-1800.01	-0.08	0
224.37	39.96	222.67	40.8	222.45	39.13	-1827.03	-0.08	0
224.55	39.88	222.21	40.82	222.66	39.03	-1756.57	-0.08	0
224.24	39.89	222.63	40.71	222.58	39.02	-1704.39	-0.08	0
224.67	39.91	222.33	40.86	222.55	39.1	-1809.15	-0.08	0
224.27	40.11	222.6	40.94	222.8	39.19	-1884.56	-0.06	0
224.67	39.87	222.51	40.81	222.46	39.08	-1687.76	-0.06	0
224.52	39.74	222.61	40.63	222.39	38.95	-1544.82	-0.06	0
224.45	39.66	222.27	40.59	222.79	38.79	-1363.85	-0.06	0
224.36	39.4	222.68	40.26	222.47	38.59	-996.2	-0.06	0
224.59	39.34	222.25	40.32	222.68	38.54	-945.58	-0.06	0
224.17	39.2	222.57	40.06	222.55	38.38	-741.86	-0.06	0
224.55	39.14	222.21	40.11	222.42	38.39	-813.49	-0.05	0
224.1	39.16	222.38	40.02	222.64	38.31	-777.01	-0.05	0
224.47	39.03	222.3	39.97	222.26	38.32	-650.26	-0.05	0
224.21	38.67	222.29	39.56	222.12	37.98	-261.11	-0.05	0
224.2	38.63	221.95	39.59	222.55	37.89	-127.37	-0.05	0
224.16	38.61	222.47	39.5	222.34	37.91	88.43	-0.05	0
224.49	38.49	222.12	39.51	222.59	37.82	256.47	-0.05	0
224.15	38.45	222.54	39.36	222.6	37.73	448.95	-0.01	0
224.54	38.23	222.21	39.26	222.43	37.62	651.96	-0.01	0
224.07	38.26	222.32	39.19	222.65	37.54	620.11	-0.01	0
224.4	38.17	222.25	39.14	222.24	37.58	572.93	-0.01	0
224.28	38.09	222.39	39.03	222.26	37.5	815.49	-0.01	0
224.35	38.13	222.07	39.14	222.7	37.49	809.38	-0.01	0
224.23	38.16	222.53	39.06	222.47	37.53	882.39	-0.01	0
224.52	37.86	222.11	38.91	222.61	37.3	1386.19	0.02	0
224.17	37.82	222.51	38.75	222.67	37.2	1622.73	0.02	0
224.65	37.76	222.29	38.8	222.55	37.27	1628.71	0.02	0
224.21	37.75	222.38	38.71	222.83	37.15	1790.1	0.02	0
224.52	37.57	222.35	38.56	222.4	37.11	1929.78	0.02	0
224.5	37.66	222.57	38.59	222.54	37.19	2022.36	0.02	0
224.62	37.62	222.24	38.65	222.97	37.14	2178.63	0.02	0
224.41	37.5	222.67	38.43	222.73	37.02	2466.23	0.06	0
224.72	37.34	222.25	38.4	222.82	36.94	2697.73	0.06	0
224.27	37.27	222.54	38.22	222.83	36.79	3013.12	0.06	0
224.67	37.08	222.29	38.12	222.59	36.72	3262.82	0.06	0
224.21	37.06	222.32	38.06	222.87	36.59	3401.29	0.06	0
224.49	36.95	222.34	37.96	222.42	36.6	3589.31	0.06	0
224.34	36.98	222.45	37.95	222.45	36.61	3617.63	0.06	0
224.41	36.92	221.98	37.96	222.75	36.56	3706.51	0.12	0
224.14	36.93	222.3	37.8	222.5	36.57	3786.47	0.12	0
224.46	36.8	221.78	37.71	222.51	36.53	3835.21	0.12	0
223.99	36.83	222	37.6	222.54	36.46	3945.81	0.12	0
224.34	36.66	221.77	37.52	222.23	36.4	4365.24	0.12	0
223.87	36.64	221.78	37.5	222.51	36.26	4487.39	0.12	0
224.13	36.53	221.87	37.42	222.04	36.25	4647.63	0.12	0
224.1	36.62	222.08	37.47	222.22	36.34	5083.87	0.15	0
224.25	36.57	221.63	37.49	222.53	36.33	5109.07	0.15	0
223.9	36.53	221.92	37.28	222.26	36.23	5290.53	0.15	0
224.22	36.45	221.49	37.3	222.21	36.23	5337.98	0.15	0
223.75	36.46	221.75	37.25	222.31	36.13	5451.3	0.15	0
224.14	36.35	221.58	37.21	222.01	36.14	5733.06	0.15	0
223.76	36.4	221.58	37.26	222.38	36.1	5977.5	0.15	0
224	36.35	221.68	37.16	221.92	36.14	6096.7	0.15	0
223.67	36.25	221.55	36.98	221.79	36.01	6424.49	0.2	0
223.83	36.24	221.11	37.08	222.04	36.03	6442.55	0.2	0
223.61	36.4	221.61	37.12	222	36.11	6308.36	0.2	0
224.02	36.33	221.28	37.17	221.99	36.15	6401.92	0.2	0
223.54	36.36	221.48	37.13	222.12	36.07	6524.03	0.2	0
223.92	36.28	221.32	37.06	221.78	36.11	6428.28	0.2	0
223.57	36.31	221.25	37.08	222.16	36.03	6397.6	0.2	0
223.72	36.26	221.35	36.97	221.65	36.06	6924.28	0.24	0
223.11	36.51	221.05	37.28	221.29	36.35	10088.7	0.24	0
223.2	36.61	220.53	37.52	221.41	36.56	10682.2	0.24	0
222.89	36.69	220.92	37.46	221.33	36.51	10114.1	0.24	0
223.4	36.6	220.66	37.43	221.35	36.5	8941.2	0.24	0
223.07	36.62	220.94	37.35	221.65	36.37	8078.93	0.24	0
223.53	36.5	220.91	37.23	221.37	36.36	7762.38	0.24	0
223.22	36.41	220.82	37.17	221.79	36.19	7682.65	0.33	0
223.38	36.34	221	37.01	221.32	36.16	7650.67	0.33	0
222.65	36.55	220.52	37.22	220.83	36.38	10535.8	0.33	0
222.68	36.72	219.87	37.49	220.8	36.67	11550.5	0.33	0
222.24	36.89	220.14	37.54	220.65	36.7	11635.5	0.33	0
222.67	36.79	219.8	37.46	220.53	36.7	11070.1	0.33	0
222.32	36.73	220	37.31	220.84	36.48	9962.91	0.33	0
222.82	36.59	220.06	37.13	220.58	36.42	9070.13	0.36	0
222.59	36.53	219.97	37.09	221.06	36.27	8710.19	0.36	0
222.65	36.43	220.13	36.89	220.53	36.2	9189.21	0.36	0
222	36.73	219.68	37.19	220.11	36.47	11440.4	0.36	0
222.02	36.92	219.01	37.47	220.01	36.79	12327.9	0.36	0
221.52	37.11	219.25	37.58	219.88	36.85	12548	0.36	0
221.96	37.04	218.98	37.55	219.74	36.89	12151.4	0.36	0
221.62	36.99	219.17	37.47	220.09	36.72	11479.3	0.4	0
222.09	36.84	219.26	37.25	219.81	36.64	10858.4	0.4	0
221.87	36.72	219.11	37.17	220.26	36.45	10562.9	0.4	0
221.9	36.7	219.28	37.03	219.73	36.42	10783.1	0.4	0
221.42	37.14	219.03	37.51	219.51	36.84	12580.4	0.4	0
221.54	37.41	218.47	37.88	219.46	37.25	13372.7	0.4	0
220.99	37.71	218.66	38.14	219.33	37.43	13843.9	0.4	0
221.42	37.72	218.41	38.15	219.15	37.55	13762	0.44	0
221.13	37.7	218.61	38.14	219.57	37.43	13335.3	0.44	0
221.61	37.63	218.8	38	219.32	37.41	12889.6	0.44	0
221.55	37.5	218.77	37.97	219.91	37.26	12515.5	0.44	0
221.73	37.55	219.22	37.93	219.62	37.3	12634.9	0.44	0
221.59	37.97	219.31	38.43	219.76	37.74	13741.3	0.44	0
221.85	38.17	218.87	38.73	219.79	38.09	14363.4	0.44	0
221.46	38.6	219.22	39.15	219.9	38.4	14932.7	0.48	0
221.99	38.71	219.13	39.26	219.78	38.63	14906.4	0.48	0
221.68	38.67	219.29	39.29	220.21	38.52	14703.6	0.48	0
222.13	38.59	219.53	39.14	219.94	38.49	14421.2	0.48	0
222.12	38.5	219.49	39.17	220.57	38.4	14054.6	0.48	0
222.3	38.44	219.97	38.99	220.32	38.31	13815.9	0.48	0
222.05	38.78	219.88	39.36	220.33	38.62	14849.2	0.48	0
222.33	39.1	219.42	39.73	220.28	39.08	15527.4	0.51	0
221.89	39.4	219.7	40.03	220.38	39.27	15891.5	0.51	0
222.31	39.57	219.54	40.17	220.12	39.54	16102	0.51	0
221.99	39.58	219.61	40.25	220.54	39.48	15897	0.51	0
222.33	39.45	219.78	40	220.17	39.36	15545.2	0.51	0
222.18	39.34	219.51	40	220.59	39.27	15504.1	0.51	0
222.17	39.5	219.85	40.03	220.2	39.36	15686.7	0.51	0
221.85	39.81	219.68	40.37	220.15	39.65	16346.7	0.54	0
222.13	40	219.21	40.61	220.04	39.98	16756	0.54	0
221.65	40.15	219.42	40.76	220.13	40.01	16838.5	0.54	0
222.06	40.08	219.26	40.63	219.83	40.01	16681.3	0.54	0
221.7	40.09	219.22	40.7	220.19	39.96	16701.4	0.54	0
221.98	40.1	219.41	40.58	219.78	39.96	16561	0.54	0
221.9	39.93	219.15	40.53	220.24	39.83	16369.3	0.54	0
221.93	40.08	219.6	40.56	219.95	39.89	16526.3	0.54	0
221.89	40.48	219.69	41.02	220.19	40.3	17080.4	0.56	0
222.29	40.61	219.37	41.19	220.15	40.57	17376.4	0.56	0
221.86	40.88	219.61	41.51	220.35	40.75	17718.9	0.56	0
222.27	41.1	219.55	41.67	220.05	41.06	17968.5	0.56	0
221.99	41.12	219.55	41.8	220.51	41.05	17947.4	0.56	0
222.3	41.19	219.87	41.77	220.19	41.12	17929.2	0.56	0
222.33	41.19	219.69	41.96	220.71	41.22	17980	0.56	0
222.34	41.32	220.22	42	220.49	41.26	18037.2	0.58	0
222.34	41.36	220.38	42.17	220.78	41.35	18182.9	0.58	0
222.74	41.42	220.07	42.26	220.7	41.56	18367.6	0.58	0
222.29	41.49	220.27	42.38	220.92	41.54	18462.2	0.58	0
222.65	41.46	220.18	42.27	220.54	41.57	18442.2	0.58	0
222.32	41.39	220.08	42.33	220.94	41.49	18355.2	0.58	0
222.56	41.37	220.39	42.2	220.57	41.44	18219.3	0.58	0
222.58	41.27	220.14	42.28	221.04	41.45	18192.4	0.59	0
222.48	41.48	220.6	42.39	220.77	41.55	18380.1	0.59	0
222.27	41.57	220.46	42.55	220.81	41.66	18610.7	0.59	0
222.51	41.76	220	42.73	220.51	41.98	19034.1	0.59	0
221.99	42	220.08	43.04	220.67	42.14	19294.4	0.59	0
222.36	42.01	220.07	42.98	220.3	42.2	19223.7	0.59	0
222.05	42	219.94	43.12	220.7	42.21	19259.9	0.59	0
222.16	42.2	220.18	43.2	220.23	42.35	19423.9	0.61	0
222.14	42.09	219.82	43.24	220.59	42.35	19352.9	0.61	0
221.97	42.05	220.21	43.08	220.29	42.18	19185.3	0.61	0
221.76	42.05	220.02	43.11	220.32	42.18	19255.5	0.61	0
222.12	41.88	219.68	42.91	220.11	42.11	19069.8	0.61	0
221.58	41.79	219.68	42.88	220.26	41.94	19008.5	0.61	0
221.79	41.95	219.54	42.93	219.73	42.13	19257	0.61	0
221.42	42	219.27	43.11	220.04	42.2	19381	0.62	0
221.49	42.13	219.51	43.1	219.57	42.25	19419.9	0.62	0
221.45	42.2	219.08	43.31	219.87	42.44	19572.4	0.62	0
221.25	42.23	219.48	43.23	219.59	42.34	19430.4	0.62	0
221.02	42.16	219.28	43.22	219.59	42.28	19418.9	0.62	0
221.35	42.12	218.95	43.16	219.32	42.34	19400.8	0.62	0
220.9	42.09	219.01	43.21	219.57	42.24	19373.2	0.62	0
221.16	42.38	218.99	43.39	219.1	42.55	19758	0.62	0
220.86	42.51	218.75	43.69	219.46	42.74	19967.7	0.62	0
220.94	42.58	219.06	43.63	219.05	42.73	19923.7	0.62	0
221.03	42.46	218.72	43.65	219.42	42.73	19847.6	0.62	0
220.83	42.55	219.17	43.67	219.21	42.7	19857.9	0.62	0
220.69	42.03	219.03	43.2	219.29	42.17	19265.8	0.62	0
220.94	42	218.64	43.13	218.9	42.24	19423.2	0.62	0
220.33	42.12	218.51	43.34	219.01	42.31	19691.3	0.63	0
220.56	42.18	218.5	43.28	218.51	42.37	19714.9	0.63	0
220.35	42.15	218.29	43.4	218.94	42.4	19730.5	0.63	0
220.43	42.29	218.67	43.42	218.57	42.45	19758.8	0.63	0
220.63	42.12	218.39	43.4	218.99	42.4	19563.7	0.63	0
220.5	42	218.93	43.21	218.91	42.15	19293.7	0.63	0
220.42	41.69	218.85	42.98	219.04	41.85	19057.3	0.63	0
220.79	41.56	218.63	42.81	218.75	41.82	19009.5	0.63	0
220.37	41.46	218.65	42.82	219.07	41.67	18961.9	0.63	0
220.67	41.47	218.77	42.71	218.66	41.68	18899	0.63	0
220.51	41.26	218.53	42.64	219.09	41.51	18685.9	0.63	0
220.52	41.14	218.85	42.36	218.69	41.28	18454.2	0.63	0
220.6	41.01	218.39	42.35	218.93	41.27	18444.2	0.63	0
220.33	40.88	218.8	42.13	218.76	41	18140.5	0.63	0
220.22	40.66	218.66	41.98	218.86	40.81	18039.9	0.61	0
220.59	40.69	218.46	41.95	218.55	40.92	18109.1	0.61	0
220.23	40.61	218.46	41.95	218.92	40.8	18023.2	0.61	0
220.58	40.64	218.68	41.86	218.58	40.82	17971.8	0.61	0
220.5	40.68	218.47	42.03	219.07	40.93	18078.8	0.61	0
220.56	40.81	218.91	42.03	218.78	40.97	18114.1	0.61	0
220.84	40.66	218.61	42	219.17	40.94	17957.7	0.61	0
220.63	40.76	219.11	42.03	219.12	40.9	17982.3	0.61	0
220.84	40.79	219.28	42.13	219.53	40.97	17915.5	0.6	0
221.43	40.67	219.35	41.96	219.41	40.93	17689.7	0.6	0
221.23	40.65	219.46	42.04	219.95	40.87	17651.2	0.6	0
221.62	40.68	219.79	41.93	219.68	40.89	17588.5	0.6	0
221.71	40.48	219.66	41.86	220.3	40.74	17302.6	0.6	0
221.82	40.5	220.21	41.75	220.11	40.67	17187.8	0.6	0
222.12	40.43	219.89	41.79	220.46	40.73	17220	0.6	0
221.9	40.48	220.39	41.77	220.46	40.65	17212	0.58	0
222.02	40.44	220.43	41.79	220.76	40.64	17165.8	0.58	0
222.55	40.35	220.47	41.62	220.55	40.61	16977.3	0.58	0
222.39	40.27	220.56	41.65	221.13	40.5	16834.8	0.58	0
222.78	40.31	220.97	41.57	220.89	40.53	16733.5	0.58	0
222.83	40.16	220.75	41.56	221.4	40.43	16600.5	0.58	0
222.79	40.14	221.21	41.42	221.13	40.31	16561.3	0.58	0
223.06	40.16	220.83	41.55	221.37	40.47	16786.1	0.56	0
222.74	40.24	221.27	41.57	221.36	40.42	16798.7	0.56	0
222.8	39.93	221.19	41.3	221.56	40.11	16363.4	0.56	0
223.25	39.79	221.19	41.07	221.25	40.03	16087.3	0.56	0
222.98	39.55	221.09	40.9	221.71	39.73	15706	0.56	0
223.19	39.3	221.36	40.52	221.3	39.45	15238	0.56	0
223.17	39.06	221	40.4	221.69	39.25	14987.9	0.56	0
223.04	39.02	221.41	40.23	221.39	39.11	14906.9	0.54	0
223.32	38.81	221	40.12	221.57	39.02	14696.9	0.54	0
222.97	38.83	221.39	40.06	221.57	38.9	14678	0.54	0
223.09	38.67	221.35	39.92	221.83	38.75	14352.1	0.54	0
223.55	38.63	221.43	39.81	221.54	38.78	14259.8	0.54	0
223.33	38.52	221.34	39.81	222.02	38.64	14068	0.54	0
223.49	38.45	221.64	39.61	221.62	38.54	13884.7	0.54	0
223.48	38.29	221.24	39.57	221.97	38.44	13834.2	0.5	0
223.33	38.33	221.67	39.49	221.72	38.38	13811.1	0.5	0
223.73	38.27	221.36	39.54	221.97	38.45	13731.1	0.5	0
223.45	38.28	221.84	39.48	222.1	38.33	13474.2	0.5	0
223.56	38.2	221.79	39.45	222.33	38.27	13415.1	0.5	0
224.11	38.15	222.02	39.34	222.13	38.28	13032	0.5	0
224	38.07	221.96	39.35	222.7	38.18	12860.3	0.5	0
224.15	38.1	222.31	39.25	222.32	38.18	12900.6	0.47	0
224.24	37.99	221.95	39.26	222.73	38.13	12804.1	0.47	0
224.17	38.03	222.5	39.17	222.61	38.07	12641.1	0.47	0
224.65	37.97	222.25	39.22	222.87	38.13	12477.2	0.47	0
224.36	38	222.69	39.17	223.04	38.02	12261	0.47	0
224.6	37.87	222.77	39.1	223.38	37.91	11922.8	0.47	0
225	37.87	222.92	39.04	223.05	37.97	11897.6	0.47	0
224.81	37.82	222.71	39.09	223.5	37.91	11974.1	0.43	0
224.89	37.83	223.06	38.98	223.1	37.9	11999.5	0.43	0
225.03	37.8	222.71	39.07	223.48	37.92	11937.7	0.43	0
224.84	37.87	223.18	39.02	223.32	37.9	11844.4	0.43	0
225.19	37.7	222.78	38.94	223.38	37.84	11645.5	0.43	0
224.78	37.69	223.09	38.84	223.48	37.68	11400	0.43	0
224.92	37.52	223.02	38.7	223.69	37.51	10651.9	0.43	0
225.26	37.44	223.14	38.54	223.29	37.48	10493.8	0.41	0
225.07	37.37	222.87	38.55	223.71	37.39	10457.6	0.41	0
225.14	37.4	223.25	38.44	223.35	37.39	10357.2	0.41	0
225.35	37.33	222.89	38.48	223.73	37.36	10196.5	0.41	0
225.15	37.41	223.39	38.45	223.63	37.35	10161.3	0.41	0
225.54	37.33	223.01	38.44	223.66	37.37	10029	0.41	0
225.08	37.29	223.26	38.33	223.76	37.2	9751.61	0.41	0
225.1	37.17	223.07	38.23	223.82	37.06	9303.51	0.36	0
225.39	37.12	223.21	38.12	223.39	37.07	9035.93	0.36	0
225.2	37.02	222.87	38.09	223.77	36.93	8917.03	0.36	0
225.13	37.01	223.18	37.95	223.32	36.9	8828.38	0.36	0
225.25	36.93	222.69	37.97	223.55	36.87	8799.92	0.36	0
224.95	36.96	223.09	37.87	223.4	36.81	8532.34	0.36	0
225.32	36.87	222.7	37.87	223.37	36.82	8428.12	0.36	0
224.89	36.95	222.97	37.89	223.55	36.78	8417.42	0.36	0
224.98	36.91	222.83	37.88	223.67	36.75	8088.12	0.32	0
225.17	36.85	222.92	37.74	223.16	36.76	8063.95	0.32	0
225.01	36.8	222.54	37.75	223.52	36.67	7855.55	0.32	0
224.91	36.78	222.84	37.59	223.09	36.62	7674.98	0.32	0
224.98	36.67	222.28	37.57	223.21	36.55	7579.67	0.32	0
224.54	36.68	222.56	37.45	222.97	36.46	7537.75	0.32	0
224.89	36.58	222.15	37.44	222.86	36.46	7388.04	0.32	0
224.4	36.62	222.33	37.41	223.01	36.38	7334.66	0.28	0
224.38	36.6	222.05	37.4	222.98	36.36	7138.26	0.28	0
224.54	36.56	222.16	37.28	222.47	36.38	6958	0.28	0
224.34	36.47	221.7	37.25	222.75	36.26	7022.66	0.28	0
224.2	36.5	222.02	37.15	222.34	36.26	7029.22	0.28	0
224.43	36.48	221.6	37.24	222.56	36.29	6811.59	0.28	0
224.08	36.57	221.98	37.21	222.47	36.28	6655.59	0.28	0
224.47	36.49	221.62	37.22	222.35	36.32	6738.89	0.26	0
224.03	36.54	221.81	37.19	222.59	36.24	6764.27	0.26	0
224.01	36.48	221.5	37.13	222.53	36.2	6638.95	0.26	0
224.15	36.44	221.66	36.99	222.03	36.21	6718.07	0.26	0
224.11	36.44	221.3	37.07	222.42	36.18	6640.38	0.26	0
223.96	36.49	221.67	36.99	222.07	36.2	6657.42	0.26	0
224.13	36.43	221.14	37.04	222.17	36.2	6382.57	0.26	0
223.69	36.47	221.43	36.93	222.05	36.13	6006.48	0.24	0
224.07	36.45	221.08	36.99	221.88	36.21	5600.48	0.24	0
223.66	36.56	221.26	37.03	222.15	36.19	5433.78	0.24	0
223.87	36.68	221.24	37.22	222.33	36.32	4961.41	0.24	0
224	36.66	221.51	37.16	221.89	36.37	4868.2	0.24	0
223.99	36.61	221.16	37.22	222.27	36.3	4875.78	0.24	0
223.82	36.61	221.58	37.14	221.98	36.29	4866.55	0.24	0
224.04	36.47	221.11	37.13	222.07	36.21	5042.44	0.19	0
223.64	36.54	221.47	37.1	222.06	36.19	5085.7	0.19	0
224.03	36.41	221.16	37.07	221.87	36.18	5107.42	0.19	0
223.56	36.45	221.27	37.07	222.11	36.09	5130.52	0.19	0
223.51	36.32	221.01	37.02	222.02	35.99	5287.23	0.19	0
223.61	36.33	221.29	36.97	221.57	36.05	5214	0.19	0
223.62	36.32	220.92	37.09	221.92	36.03	5213.65	0.19	0
223.4	36.4	221.31	37.05	221.63	36.08	5043.51	0.19	0
223.66	36.32	220.85	37.09	221.7	36.05	4886.09	0.19	0
223.17	36.34	221.12	37	221.65	35.97	4816.92	0.19	0
223.57	36.3	220.84	37.05	221.42	36.04	4707.52	0.19	0
223.11	36.33	220.92	37.05	221.69	35.94	4722.46	0.19	0
222.95	36.12	220.54	36.91	221.45	35.75	4882.7	0.19	0
222.92	36.07	220.74	36.78	220.91	35.74	4830.7	0.19	0
222.88	35.98	220.24	36.79	221.15	35.64	4856.25	0.18	0
222.58	35.97	220.57	36.66	220.83	35.6	5091.85	0.18	0
222.87	35.92	220.12	36.72	220.87	35.63	5168.92	0.18	0
222.44	36.01	220.41	36.69	220.92	35.61	5081.6	0.18	0
222.82	35.89	220.13	36.63	220.64	35.62	5248.12	0.18	0
222.33	35.91	220.1	36.61	220.89	35.52	5400.28	0.18	0
222.3	35.82	219.78	36.54	220.75	35.45	5323.4	0.18	0
222.28	35.8	220.05	36.44	220.27	35.46	5488.45	0.2	0
222.34	35.75	219.61	36.5	220.55	35.42	5543.26	0.2	0
222.13	35.84	220.06	36.47	220.38	35.45	5519.4	0.2	0
222.48	35.76	219.68	36.51	220.44	35.48	5806.83	0.2	0
222.07	35.86	219.99	36.51	220.54	35.46	5902.62	0.2	0
222.53	35.81	219.84	36.53	220.33	35.54	5857.71	0.2	0
222.17	35.86	219.91	36.57	220.71	35.48	5911.76	0.2	0
222.49	35.98	220	36.76	220.93	35.63	5871.36	0.22	0
222.6	36.05	220.45	36.74	220.63	35.72	5786.36	0.22	0
222.81	36.03	220.11	36.84	221	35.73	5795.23	0.22	0
222.68	36.2	220.67	36.88	220.98	35.84	5593.74	0.22	0
223.15	36.2	220.39	36.99	221.1	35.93	5354.97	0.22	0
222.79	36.23	220.73	36.94	221.3	35.85	5517.39	0.22	0
223.3	36.2	220.7	36.99	221.13	35.95	5663.36	0.22	0
223.02	36.24	220.82	37.05	221.6	35.88	5820.96	0.22	0
223.27	36.24	220.86	37.15	221.73	35.92	5962.29	0.21	0
223.32	36.28	221.32	37.1	221.43	35.97	5964.56	0.21	0
223.61	36.27	221.03	37.23	221.83	36.01	6025.97	0.21	0
223.44	36.39	221.61	37.26	221.84	36.07	6280.35	0.21	0
223.98	36.39	221.43	37.4	221.98	36.18	6376.37	0.21	0
223.68	36.5	221.84	37.47	222.3	36.17	6329.36	0.21	0
224.16	36.44	221.81	37.46	222.05	36.23	6431.45	0.21	0
223.79	36.41	221.77	37.47	222.43	36.11	6644.62	0.23	0
223.97	36.37	221.7	37.47	222.46	36.1	6654.56	0.23	0
223.94	36.43	222.12	37.42	222.14	36.15	6765.52	0.23	0
224.22	36.4	221.78	37.53	222.46	36.2	6957.28	0.23	0
224	36.52	222.3	37.55	222.48	36.24	6989.08	0.23	0
224.45	36.47	222.02	37.6	222.46	36.31	7171.75	0.23	0
223.97	36.5	222.21	37.59	222.63	36.24	7692.19	0.23	0
224.28	36.4	222.04	37.52	222.2	36.27	8424.02	0.25	0
223.84	36.43	221.89	37.62	222.51	36.26	9031.25	0.25	0
224.17	36.62	221.97	37.86	222.67	36.47	8662.92	0.25	0
224.32	36.83	222.62	37.94	222.58	36.62	7867.99	0.25	0
224.69	36.84	222.33	38.07	222.92	36.66	7347.32	0.25	0
224.38	36.83	222.78	37.95	222.9	36.54	7230.79	0.25	0
224.82	36.69	222.48	37.9	222.82	36.52	7085.45	0.25	0
224.38	36.72	222.67	37.86	223.06	36.41	6972.31	0.29	0
224.76	36.62	222.59	37.77	222.68	36.43	7070.65	0.29	0
224.48	36.63	222.52	37.82	223.14	36.37	7217.64	0.29	0
224.6	36.68	222.4	37.95	223.08	36.56	8851.34	0.29	0
224.44	36.85	222.8	38.02	222.75	36.71	9631.16	0.29	0
224.7	36.82	222.37	38.11	222.93	36.79	9712.86	0.29	0
224.35	36.93	222.76	38.12	222.91	36.78	9665.5	0.29	0
224.86	36.9	222.55	38.16	222.87	36.86	9231.8	0.3	0
224.59	37.03	222.87	38.23	223.3	36.83	8526.23	0.3	0
225.1	37	222.99	38.21	223.06	36.9	8191.85	0.3	0
224.84	36.96	222.9	38.23	223.52	36.79	8227.48	0.3	0
224.87	36.81	222.72	38.15	223.36	36.73	9091.09	0.3	0
224.61	36.94	223.06	38.2	222.97	36.83	9885.63	0.3	0
224.86	36.99	222.61	38.39	223.08	37.02	10475	0.3	0
224.52	37.16	223.04	38.48	223.13	37.07	10569.4	0.32	0
225.03	37.17	222.84	38.54	223.05	37.19	10337.6	0.32	0
224.66	37.2	223.02	38.53	223.4	37.08	9801.78	0.32	0
225.05	37.09	223.05	38.38	223.04	37.04	9347.08	0.32	0
224.75	36.99	222.84	38.34	223.42	36.87	9172.53	0.32	0
224.66	36.86	222.58	38.3	223.11	36.8	9902.53	0.32	0
224.4	37.01	223	38.41	222.77	36.88	10542.2	0.32	0
224.66	37.11	222.59	38.67	222.83	37.11	11037.5	0.35	0
224.22	37.27	222.9	38.77	222.83	37.16	11320.6	0.35	0
224.58	37.2	222.55	38.71	222.58	37.22	11249.9	0.35	0
224	37.15	222.46	38.62	222.71	37.06	11147.1	0.35	0
224.17	37	222.28	38.38	222.13	36.95	10778.6	0.35	0
223.82	36.88	221.99	38.32	222.45	36.76	10530.9	0.35	0
223.92	36.96	221.93	38.5	222.31	36.89	10890.2	0.35	0
223.63	37.09	222.29	38.55	221.99	36.95	11291.2	0.39	0
223.72	37.06	221.67	38.63	221.86	37.07	11829	0.39	0
223.08	37.25	221.76	38.77	221.68	37.17	12419.2	0.39	0
223.34	37.34	221.35	38.86	221.31	37.4	12763.2	0.39	0
222.85	37.39	221.34	38.91	221.55	37.34	12677.1	0.39	0
223.15	37.37	221.36	38.81	221.1	37.37	12474.2	0.39	0
222.95	37.33	221.16	38.86	221.55	37.29	12163.8	0.39	0
223.12	37.25	221.14	38.83	221.48	37.24	12083.7	0.44	0
222.83	37.44	221.53	38.93	221.2	37.34	12484.1	0.44	0
223.11	37.54	221.09	39.14	221.21	37.59	12974.8	0.44	0
222.64	37.8	221.36	39.38	221.23	37.76	13512.4	0.44	0
223	37.96	221.1	39.54	220.94	38.05	13881.2	0.44	0
222.52	38.03	221.07	39.66	221.2	38.04	13961.3	0.44	0
222.81	37.99	221.13	39.53	220.75	38.03	13800	0.44	0
222.61	37.96	220.9	39.61	221.18	37.99	13763	0.44	0
222.74	38.02	220.83	39.69	221.08	38.1	13913.8	0.47	0
222.39	38.19	221.15	39.77	220.79	38.18	14276.4	0.47	0
222.55	38.37	220.58	40.01	220.64	38.52	14894.6	0.47	0
221.95	38.65	220.71	40.29	220.57	38.7	15368.3	0.47	0
222.28	38.73	220.44	40.34	220.22	38.88	15505.4	0.47	0
221.83	38.91	220.42	40.62	220.51	39.02	15779.7	0.47	0
222.07	39.11	220.49	40.72	220.04	39.24	15990	0.47	0
221.91	39.01	220.24	40.74	220.47	39.15	15749.4	0.52	0
221.94	38.97	220.07	40.7	220.26	39.13	15760.4	0.52	0
221.64	39.08	220.46	40.71	220.04	39.11	15822.9	0.52	0
221.98	38.96	220.06	40.66	220.02	39.11	15729	0.52	0
221.45	39.08	220.25	40.78	220.03	39.12	15960.4	0.52	0
221.71	39.23	219.93	40.9	219.6	39.37	16344.9	0.52	0
221.21	39.34	219.81	41.09	219.84	39.44	16585.1	0.52	0
221.38	39.53	219.85	41.17	219.31	39.64	16818.5	0.55	0
221.12	39.61	219.48	41.39	219.63	39.78	17010	0.55	0
221.21	39.48	219.35	41.22	219.47	39.65	16725.4	0.55	0
220.92	39.68	219.76	41.35	219.3	39.74	16922.1	0.55	0
221.26	39.8	219.36	41.51	219.27	40	17177.4	0.55	0
220.76	40.05	219.56	41.78	219.34	40.15	17538.8	0.55	0
221.07	40.57	219.33	42.27	218.95	40.79	18307.8	0.55	0
220.72	40.98	219.38	42.82	219.35	41.19	18742.9	0.58	0
221.13	41.08	219.69	42.8	219.07	41.27	18573.5	0.58	0
221.1	41.09	219.52	42.96	219.6	41.35	18603.6	0.58	0
221.43	41.16	219.65	43.02	219.68	41.45	18559.9	0.58	0
221.27	40.97	220.19	42.74	219.69	41.1	18096.2	0.58	0
221.72	40.71	219.89	42.51	219.73	40.96	17846.5	0.58	0
221.34	40.62	220.2	42.44	219.95	40.76	17730.7	0.58	0
221.85	40.43	220.17	42.19	219.75	40.63	17463.9	0.6	0
221.55	40.36	220.2	42.22	220.2	40.54	17468.8	0.6	0
221.86	40.53	220.44	42.26	219.84	40.71	17664.8	0.6	0
221.8	40.56	220.18	42.42	220.31	40.81	17801	0.6	0
221.98	40.81	220.17	42.65	220.25	41.11	18162.4	0.6	0
221.78	40.82	220.7	42.58	220.25	40.97	17931.5	0.6	0
222.23	40.56	220.41	42.36	220.26	40.83	17628.2	0.6	0
221.81	40.45	220.66	42.26	220.46	40.6	17437.1	0.58	0
222.25	40.42	220.58	42.18	220.17	40.66	17441.6	0.58	0
221.93	40.45	220.56	42.3	220.6	40.66	17535.5	0.58	0
222.09	40.81	220.68	42.55	220.11	41.04	18095.4	0.58	0
221.89	41.1	220.28	42.99	220.42	41.43	18591.2	0.58	0
222.03	41.3	220.24	43.16	220.32	41.66	18678	0.58	0
221.78	41.31	220.72	43.09	220.29	41.51	18445.2	0.58	0
222.26	40.97	220.43	42.75	220.31	41.27	17924	0.59	0
221.91	40.65	220.71	42.41	220.59	40.81	17374.4	0.59	0
222.3	40.4	220.57	42.06	220.25	40.62	17141.8	0.59	0
221.82	40.38	220.34	42.12	220.5	40.59	17389.7	0.59	0
221.91	40.64	220.4	42.25	219.93	40.84	17863.5	0.59	0
221.74	41.06	220.02	42.82	220.26	41.37	18587.2	0.59	0
221.85	42.15	219.99	43.94	220.12	42.55	19839.7	0.59	0
221.53	42.42	220.4	44.15	220.04	42.68	20002.6	0.59	0
221.97	42.48	220.11	44.21	220.03	42.87	20007.6	0.59	0
221.57	42.52	220.35	44.27	220.27	42.81	19947.7	0.59	0
222.03	42.42	220.3	44.07	220	42.77	19775.7	0.59	0
221.71	42.37	220.25	44.14	220.43	42.72	19790.7	0.59	0
221.99	42.39	220.54	44.03	220.08	42.71	19690.8	0.59	0
222	42.16	220.28	43.93	220.56	42.55	19463.8	0.59	0
222.2	42.15	220.31	43.88	220.52	42.58	19534	0.62	0
221.9	42.15	220.73	43.81	220.49	42.44	19453.9	0.62	0
222.41	41.93	220.48	43.58	220.52	42.35	19187.6	0.62	0
222.04	41.9	220.75	43.57	220.81	42.21	19144.2	0.62	0
222.47	41.93	220.69	43.51	220.51	42.31	19189.3	0.62	0
222.21	41.66	220.65	43.32	220.98	42.01	18818.8	0.62	0
222.48	41.49	220.93	43	220.61	41.79	18522.2	0.62	0
222.48	41.33	220.65	42.98	221.08	41.7	18407.8	0.62	0
222.8	40.99	220.8	42.61	221.15	41.37	17905.8	0.61	0
222.46	41.1	221.19	42.65	221.08	41.35	18073.5	0.61	0
222.83	41.18	220.85	42.75	220.97	41.58	18326.3	0.61	0
222.45	41.12	221.1	42.73	221.25	41.41	18163	0.61	0
222.85	40.99	221.02	42.53	220.9	41.34	18006.1	0.61	0
222.48	40.9	220.87	42.5	221.26	41.22	17946.7	0.61	0
222.74	40.75	221.06	42.14	220.87	41.02	17574.4	0.61	0
222.77	40.4	220.71	41.81	221.35	40.69	17056.2	0.59	0
223.11	40.18	220.83	41.51	221.41	40.45	16673.7	0.59	0
222.79	40.18	221.29	41.49	221.37	40.32	16690	0.59	0
223.09	40.28	220.91	41.66	221.17	40.58	17118.2	0.59	0
222.51	40.6	220.97	42.03	221.26	40.82	17665	0.59	0
222.79	40.78	220.75	42.08	220.79	41.06	17920.5	0.59	0
222.32	41.08	220.46	42.43	221.04	41.34	18403.2	0.59	0
222.43	41.39	220.55	42.55	220.5	41.59	18631.5	0.57	0
222.34	41.24	220.16	42.52	220.86	41.49	18331.4	0.57	0
222.45	41.11	220.15	42.41	220.7	41.39	18123.8	0.57	0
222.11	41.29	220.57	42.55	220.65	41.45	18254.4	0.57	0
222.51	41.25	220.22	42.5	220.56	41.53	18251.8	0.57	0
222.02	41.36	220.33	42.63	220.71	41.54	18410.9	0.57	0
222.29	41.58	220.13	42.73	220.25	41.81	18726.8	0.57	0
221.95	41.53	220.01	42.78	220.63	41.74	18635.2	0.6	0
222.28	41.45	220.38	42.59	220.34	41.64	18329.5	0.6	0
222.34	41.24	220.17	42.53	220.86	41.5	18035.4	0.6	0
222.55	40.84	220.19	42.07	220.82	41.11	17583	0.6	0
222.22	40.8	220.57	41.94	220.76	40.92	17494.2	0.6	0
222.7	40.7	220.31	41.85	220.74	40.94	17401.7	0.6	0
222.34	40.64	220.59	41.82	221.05	40.78	17267.3	0.6	0
222.77	40.6	220.56	41.72	220.74	40.82	17288	0.58	0
222.44	40.58	220.47	41.81	221.15	40.78	17332.1	0.58	0
222.66	40.55	220.71	41.65	220.73	40.73	17202.7	0.58	0
222.59	40.39	220.35	41.61	221.12	40.63	17124.7	0.58	0
222.93	40.28	220.51	41.47	221.21	40.53	16775.2	0.58	0
222.71	40.13	221.01	41.22	221.26	40.23	16380	0.58	0
223.17	39.85	220.72	40.96	221.22	40.07	16094	0.58	0
222.78	39.69	220.96	40.79	221.48	39.77	15764	0.56	0
223.3	39.4	220.98	40.43	221.25	39.54	15238.9	0.56	0
223.06	39.14	220.96	40.23	221.74	39.22	14856.6	0.56	0
223.29	39.04	221.18	39.98	221.32	39.1	14689.7	0.56	0
223.17	38.85	220.75	39.88	221.66	38.94	14639.6	0.56	0
223.17	38.9	220.51	39.84	221.36	38.99	15024.6	0.56	0
222.73	39.18	220.81	40.03	221.17	39.13	15437.3	0.56	0
223.05	39.17	220.38	40.04	221	39.24	15514	0.52	0
222.56	39.21	220.51	40.05	221.13	39.14	15474.2	0.52	0
222.89	39.24	220.32	40	220.71	39.24	15512.6	0.52	0
222.51	39.16	220.18	39.98	221.05	39.1	15357.4	0.52	0
222.65	39.19	220.29	39.88	220.53	39.11	15414.4	0.52	0
222.47	39.23	219.87	40.05	220.84	39.21	15628.6	0.52	0
222.45	39.39	219.67	40.17	220.56	39.38	15908.5	0.52	0
221.99	39.48	219.93	40.18	220.33	39.33	15988.9	0.53	0
222.27	39.42	219.46	40.14	220.13	39.39	15993.3	0.53	0
221.84	39.39	219.67	40.09	220.33	39.23	15778.3	0.53	0
222.33	39.27	219.65	39.92	220.09	39.2	15489.9	0.53	0
222.02	39.24	219.61	39.97	220.51	39.12	15431	0.53	0
222.21	39.16	219.76	39.77	220.04	39.03	15271.6	0.53	0
222.02	38.98	219.34	39.69	220.35	38.88	15215.3	0.53	0
222.07	39.17	219.22	39.87	220.16	39.1	15570.4	0.54	0
221.76	39.16	219.65	39.79	220.07	38.96	15385.2	0.54	0
222.15	39.08	219.31	39.76	220.02	39.02	15391.6	0.54	0
221.73	39.17	219.57	39.87	220.22	39.01	15448.2	0.54	0
222.22	39	219.55	39.67	219.99	38.93	15002.2	0.54	0
221.89	38.71	219.51	39.44	220.39	38.56	14483.8	0.54	0
222.08	38.58	219.63	39.2	219.91	38.44	14365.8	0.54	0
222.01	38.46	219.39	39.22	220.38	38.36	14213.4	0.54	0
222.24	38.15	219.46	38.92	220.37	38.08	13623.2	0.52	0
221.83	38.1	219.76	38.78	220.14	37.91	13598.1	0.52	0
222.15	37.91	219.33	38.63	220.04	37.83	13426.5	0.52	0
221.72	37.88	219.56	38.57	220.2	37.68	13280	0.52	0
222.11	37.85	219.41	38.51	219.88	37.74	13289.1	0.52	0
221.72	37.81	219.35	38.52	220.22	37.62	13197	0.52	0
221.89	37.74	219.4	38.34	219.69	37.57	13168.7	0.52	0
221.63	37.6	218.95	38.28	219.96	37.42	13030.3	0.48	0
221.68	37.45	218.79	38.09	219.75	37.27	12690.9	0.48	0
221.44	37.47	219.24	38	219.65	37.17	12461.2	0.48	0
221.86	37.44	218.92	38.04	219.69	37.27	12501.7	0.48	0
221.5	37.52	219.27	38.11	219.92	37.24	12556.2	0.48	0
221.95	37.54	219.16	38.12	219.67	37.36	12717	0.48	0
221.5	37.72	219.09	38.36	219.97	37.48	13236.2	0.48	0
221.71	37.89	219.16	38.43	219.47	37.68	13567.8	0.46	0
221.51	37.8	218.81	38.44	219.82	37.59	13446.5	0.46	0
221.58	37.53	218.64	38.12	219.63	37.31	12770.5	0.46	0
221.3	37.45	219.05	37.92	219.45	37.11	12430.9	0.46	0
221.69	37.28	218.69	37.83	219.49	37.05	12236.8	0.46	0
221.29	37.39	219.01	37.91	219.64	37.05	12416.2	0.46	0
221.74	37.44	218.88	37.96	219.41	37.21	12625.2	0.46	0
221.39	37.55	218.94	38.13	219.81	37.25	12902.8	0.46	0
221.71	37.69	219.11	38.2	219.43	37.45	13118.8	0.46	0
221.56	37.68	218.89	38.31	219.89	37.44	13075	0.46	0
221.82	37.53	218.96	38.19	219.93	37.34	12636	0.46	0
221.67	37.52	219.5	38.08	219.85	37.22	12258.5	0.46	0
222.1	37.34	219.22	38.02	219.98	37.17	12043.2	0.46	0
221.75	37.29	219.62	37.95	220.18	37.02	11855.6	0.46	0
222.23	37.19	219.5	37.89	220	37.04	11730	0.46	0
221.84	37.13	219.58	37.88	220.36	36.91	11630.4	0.46	0
222.14	37.03	219.66	37.72	219.94	36.87	11559.6	0.46	0
221.95	36.96	219.46	37.76	220.38	36.78	11478.8	0.46	0
222.2	36.89	219.55	37.75	220.43	36.75	11235	0.46	0
222.06	36.91	220.08	37.67	220.31	36.68	11008.3	0.46	0
222.49	36.87	219.79	37.75	220.49	36.77	11039	0.46	0
222.21	36.94	220.25	37.77	220.7	36.72	10910	0.42	0
222.77	36.87	220.16	37.73	220.61	36.77	10701.7	0.42	0
222.44	36.89	220.33	37.77	221.03	36.69	10673.6	0.42	0
222.87	36.88	220.5	37.72	220.73	36.75	10558	0.42	0
222.74	36.84	220.41	37.78	221.27	36.68	10484.7	0.42	0
223.09	36.89	220.6	37.92	221.42	36.8	10635.9	0.42	0
222.96	36.97	221.12	37.9	221.27	36.82	10722.3	0.42	0
223.3	36.89	220.74	37.93	221.4	36.85	10809.6	0.39	0
222.88	36.94	221.06	37.91	221.41	36.78	10823.3	0.39	0
223.32	36.83	220.82	37.83	221.23	36.78	10572.3	0.39	0
222.97	36.82	220.99	37.81	221.61	36.65	10237.7	0.39	0
223.44	36.83	221.15	37.8	221.34	36.75	10127.7	0.39	0
223.28	36.85	221.08	37.9	221.88	36.73	10073.2	0.39	0
223.5	36.8	221.07	37.87	221.9	36.73	10208.5	0.39	0
223.33	36.89	221.48	37.84	221.62	36.75	10377	0.38	0
223.56	36.78	221.01	37.85	221.7	36.75	10379.7	0.38	0
223.1	36.78	221.29	37.75	221.62	36.62	10316.8	0.38	0
223.45	36.72	220.95	37.75	221.39	36.68	10476.4	0.38	0
223.03	36.78	221.12	37.8	221.68	36.61	10252.2	0.38	0
223.46	36.73	221.16	37.72	221.34	36.64	9925.27	0.38	0
223.16	36.69	221.01	37.75	221.76	36.54	9904.53	0.38	0
223.31	36.67	220.93	37.76	221.73	36.56	9931.65	0.37	0
223.2	36.72	221.38	37.71	221.45	36.56	9945.16	0.37	0
223.45	36.68	220.99	37.81	221.64	36.62	10001.9	0.37	0
223.12	36.74	221.42	37.8	221.63	36.56	9930.71	0.37	0
223.61	36.67	221.2	37.81	221.6	36.61	9703.36	0.37	0
223.28	36.76	221.51	37.87	221.95	36.57	9550.93	0.37	0
223.79	36.75	221.57	37.87	221.71	36.67	9207.98	0.37	0
223.44	36.66	221.44	37.81	222.1	36.49	9006.58	0.37	0
223.46	36.49	221.21	37.66	221.95	36.34	8873.77	0.35	0
223.49	36.61	221.74	37.66	221.73	36.41	8643.61	0.35	0
223.75	36.53	221.36	37.72	221.99	36.39	8397.13	0.35	0
223.34	36.52	221.7	37.6	221.81	36.27	8493.28	0.35	0
223.69	36.39	221.31	37.57	221.69	36.26	8415.46	0.35	0
223.28	36.45	221.58	37.58	221.92	36.18	8129.86	0.35	0
223.71	36.39	221.5	37.55	221.62	36.24	8083.61	0.35	0
223.33	36.4	221.44	37.59	222	36.16	8168.66	0.31	0
223.49	36.36	221.34	37.58	222	36.14	7903.49	0.31	0
223.44	36.4	221.71	37.5	221.61	36.15	7892.96	0.31	0
223.55	36.29	221.22	37.52	221.82	36.1	7868.52	0.31	0
223.2	36.31	221.58	37.4	221.61	36.01	7700.97	0.31	0
223.5	36.19	221.13	37.38	221.53	36	7658.34	0.31	0
222.98	36.21	221.31	37.32	221.57	35.89	7645.41	0.31	0
223.33	36.11	221.07	37.24	221.22	35.9	7562.46	0.29	0
222.88	36.12	221.01	37.24	221.52	35.8	7513	0.29	0
222.91	36.07	220.75	37.19	221.42	35.78	7449.32	0.29	0
222.97	36.16	221.13	37.16	221.05	35.86	7185.04	0.29	0
223.09	36.14	220.7	37.25	221.36	35.86	7091.56	0.29	0
222.76	36.14	221.04	37.12	221.07	35.79	7042.69	0.29	0
222.97	35.96	220.5	37.04	220.99	35.69	6977.89	0.29	0
222.38	35.93	220.63	36.9	220.89	35.55	6965.58	0.27	0
222.61	35.77	220.21	36.78	220.46	35.5	7054.59	0.27	0
222.11	35.79	220.18	36.78	220.69	35.39	6959.82	0.27	0
222.23	35.87	220.06	36.9	220.74	35.52	6961.43	0.27	0
222.3	35.89	220.36	36.83	220.3	35.56	6910.68	0.27	0
222.26	35.81	219.86	36.85	220.56	35.48	6725.43	0.27	0
221.9	35.75	220.11	36.66	220.14	35.37	6837.94	0.27	0
222.06	35.62	219.54	36.63	220.11	35.32	6838.57	0.26	0
221.61	35.72	219.81	36.59	220.05	35.29	6520.68	0.26	0
221.96	35.63	219.46	36.56	219.8	35.31	6430.82	0.26	0
221.44	35.65	219.48	36.53	219.98	35.21	6526.39	0.26	0
221.29	35.52	219.09	36.42	219.77	35.07	6274.78	0.26	0
221.39	35.54	219.3	36.37	219.28	35.14	6153.56	0.26	0
221.42	35.64	219	36.56	219.72	35.2	5784.13	0.26	0
221.47	36.05	219.57	36.81	219.58	35.57	4789.04	0.24	0
221.84	36.41	219.23	37.24	219.87	35.91	3669.63	0.24	0
221.47	36.53	219.59	37.22	219.81	35.95	3174.11	0.24	0
221.78	36.22	219.16	37	219.6	35.73	3368.38	0.24	0
221.19	35.94	219.21	36.68	219.67	35.37	4038.75	0.24	0
221.06	35.58	218.88	36.39	219.54	35.06	5120.8	0.24	0
221.24	35.52	219.04	36.28	219.07	35.08	5268.23	0.24	0
221.15	35.62	218.7	36.44	219.47	35.13	5000.88	0.16	0
221.16	35.89	219.13	36.57	219.18	35.39	4309.63	0.16	0
221.49	36.17	218.81	36.93	219.55	35.66	3541.46	0.16	0
221.25	36.38	219.29	36.99	219.51	35.8	3134.91	0.16	0
221.63	36.33	218.91	37.05	219.46	35.83	2897.21	0.16	0
221.17	36.3	219.15	36.93	219.6	35.69	2948.14	0.16	0
221.12	35.93	218.92	36.63	219.59	35.36	3827.5	0.16	0
221.32	35.8	218.98	36.48	219.08	35.33	3965.08	0.14	0
221.09	35.79	218.62	36.5	219.42	35.24	3835.79	0.14	0
221.07	35.9	218.94	36.52	219	35.38	3566.03	0.14	0
221.23	36.07	218.54	36.77	219.32	35.52	3144.9	0.14	0
221.01	36.41	218.98	36.95	219.17	35.81	2472.48	0.14	0
221.36	36.58	218.57	37.22	219.2	36.02	1907.04	0.14	0
220.88	36.63	218.82	37.15	219.23	35.98	1821.46	0.14	0
220.96	36.42	218.72	36.99	219.4	35.79	2278.21	0.11	0
221.37	36.35	218.88	36.94	219.08	35.84	2557.88	0.11	0
221.22	36.32	218.75	36.96	219.59	35.74	2814.4	0.11	0
221.34	36.2	219.11	36.78	219.23	35.69	3107.67	0.11	0
221.5	36.28	218.82	36.96	219.68	35.76	2997.42	0.11	0
221.47	36.63	219.42	37.2	219.62	36.1	2539.59	0.11	0
221.94	36.88	219.16	37.56	219.9	36.38	1993.91	0.11	0
221.7	37.12	219.66	37.68	220.09	36.55	1692.75	0.11	0
222.12	37.57	219.95	38.16	220.64	36.99	1171.77	0.09	0
222.61	37.4	220.09	38.06	220.39	36.96	1389.05	0.09	0
222.38	37.24	220.01	37.92	220.88	36.71	1820.25	0.09	0
222.59	37.13	220.34	37.79	220.5	36.69	2012.78	0.09	0
222.62	37.06	220.02	37.8	220.94	36.57	2064.33	0.09	0
222.58	37.3	220.53	37.93	220.73	36.83	1742.7	0.09	0
222.99	37.64	220.24	38.38	221.07	37.18	1160.31	0.09	0
222.87	38.3	220.85	38.88	221.26	37.78	336.39	0.06	0
223.12	38.77	220.97	39.35	221.66	38.22	-311.15	0.06	0
223.53	38.46	220.89	39.11	221.33	38.04	-28.05	0.06	0
223.2	38.19	220.84	38.83	221.75	37.68	453.95	0.06	0
223.45	37.91	221.09	38.56	221.35	37.52	946.96	0.06	0
223.41	37.86	220.83	38.58	221.82	37.4	1101.89	0.06	0
223.42	37.96	221.3	38.61	221.54	37.55	919.05	0.06	0
223.72	38.34	220.96	39.08	221.91	37.9	304.64	0.01	0
223.55	38.94	221.48	39.52	221.9	38.47	-447.62	0.01	0
223.6	39.45	221.46	40.01	222.13	38.92	-1265.87	0.01	0
223.94	39.14	221.23	39.8	221.76	38.73	-1041.91	0.01	0
223.43	38.81	221.12	39.42	222.01	38.28	-599.91	0.01	0
223.65	38.31	221.19	38.96	221.51	37.92	14.45	0.01	0
223.53	38.26	220.99	38.94	222	37.77	281.54	0.01	0
223.7	38.47	221.47	39.08	221.74	38.07	89.77	-0.02	0
224.03	38.88	221.23	39.56	222.27	38.44	-422.91	-0.02	0
224	39.58	221.85	40.12	222.29	39.15	-1207.67	-0.02	0
224.11	40.13	221.91	40.63	222.58	39.64	-1967.73	-0.02	0
224.56	39.88	221.72	40.5	222.39	39.49	-1781.77	-0.02	0
224.18	39.7	221.85	40.26	222.76	39.2	-1375.67	-0.02	0
224.52	39.22	221.91	39.84	222.34	38.86	-767.73	-0.02	0
224.28	39.01	221.72	39.62	222.79	38.54	-426.88	-0.04	0
224.52	39.25	222.13	39.82	222.48	38.89	-729.55	-0.04	0
224.71	39.72	221.88	40.33	223	39.27	-1235.68	-0.04	0
224.69	40.15	222.45	40.65	222.88	39.74	-1740.69	-0.04	0
224.83	40.58	222.62	41.07	223.26	40.12	-2181.44	-0.04	0
225.39	40.47	222.48	41.12	223.26	40.11	-2040.92	-0.04	0
224.98	40.36	222.66	40.9	223.55	39.89	-1810.71	-0.04	0
225.22	39.93	222.46	40.53	223.03	39.6	-1504.6	-0.05	0
224.77	39.78	222.18	40.31	223.3	39.34	-1391.01	-0.05	0
224.93	39.69	222.37	40.19	222.82	39.37	-1387.71	-0.05	0
225.03	40.19	222.15	40.72	223.37	39.76	-1846.65	-0.05	0
225.11	40.51	222.73	40.96	223.21	40.15	-2084.62	-0.05	0
225.24	40.85	222.95	41.28	223.6	40.44	-2387.39	-0.05	0
225.73	40.91	222.69	41.48	223.61	40.56	-2489.65	-0.05	0
225.32	40.89	222.96	41.34	223.84	40.44	-2388.81	-0.06	0
225.76	40.72	222.88	41.28	223.55	40.39	-2304.66	-0.06	0
225.46	40.89	222.92	41.39	224.01	40.42	-2365.98	-0.06	0
225.74	40.97	223.14	41.52	223.6	40.63	-2519.62	-0.06	0
225.57	40.99	222.83	41.56	224	40.52	-2582.27	-0.06	0
225.57	41.08	223.24	41.62	223.64	40.69	-2707.68	-0.06	0
225.62	41.17	223.48	41.74	223.99	40.74	-2610.86	-0.06	0
226.1	41.2	223.22	41.93	224.11	40.81	-2647.7	-0.08	0
225.72	41.29	223.59	41.9	224.3	40.82	-2604.13	-0.08	0
226.18	41.05	223.45	41.8	224.08	40.7	-2422.71	-0.08	0
225.84	41.15	223.56	41.82	224.5	40.66	-2448.13	-0.08	0
226.2	41.19	223.72	41.93	224.12	40.83	-2541.42	-0.08	0
225.99	41.18	223.5	41.92	224.55	40.69	-2474.39	-0.08	0
226.07	40.95	223.88	41.67	224.16	40.56	-2229.07	-0.08	0
226.18	41.1	224.19	41.85	224.54	40.67	-2154.41	-0.08	0
226.58	41.1	223.86	41.99	224.71	40.69	-2192.46	-0.08	0
226.19	41.23	224.25	41.98	224.79	40.75	-2327.09	-0.08	0
226.71	41.52	224.08	42.41	224.68	41.12	-2722.57	-0.08	0
226.31	41.5	224.27	42.3	225.03	40.97	-2591.73	-0.08	0
226.74	41.53	224.37	42.43	224.7	41.13	-2719.63	-0.08	0
226.44	41.53	224.19	42.4	225.11	40.99	-2678.6	-0.08	0
226.52	41.18	224.41	42.06	224.61	40.77	-2355.77	-0.08	0
226.34	41.08	224.42	41.9	224.66	40.64	-2286.24	-0.08	0
226.64	41.03	224	41.97	224.87	40.59	-2225.19	-0.08	0
226.29	41.13	224.39	41.92	224.85	40.67	-2306.18	-0.08	0
226.71	41.11	224.05	42.02	224.73	40.73	-2416.69	-0.08	0
226.24	41.24	224.22	42.02	224.95	40.75	-2466.81	-0.08	0
226.62	40.96	224.13	41.84	224.57	40.6	-2210.65	-0.08	0
226.3	40.95	224.07	41.78	225	40.46	-2115.17	-0.08	0
226.51	40.91	224.27	41.75	224.55	40.54	-2091.58	-0.07	0
226.15	40.42	224.1	41.2	224.39	40.05	-1594.33	-0.07	0
226.28	40.4	223.58	41.27	224.57	40	-1655.02	-0.07	0
225.95	40.63	223.99	41.37	224.43	40.2	-1840.86	-0.07	0
226.33	40.44	223.63	41.33	224.39	40.07	-1656	-0.07	0
225.94	40.61	223.96	41.38	224.61	40.13	-1707.07	-0.07	0
226.42	40.68	223.88	41.58	224.37	40.32	-1830.46	-0.07	0
226	40.64	223.85	41.47	224.72	40.15	-1703.28	-0.06	0
226.2	40.39	223.9	41.25	224.2	40.04	-1562.26	-0.06	0
225.79	40.05	223.7	40.84	223.95	39.68	-1304.27	-0.06	0
225.9	39.99	223.26	40.87	224.25	39.57	-1232.83	-0.06	0
225.7	40.09	223.77	40.86	224.11	39.67	-1234.92	-0.06	0
226.08	39.98	223.42	40.91	224.2	39.6	-1077.5	-0.06	0
225.62	39.82	223.73	40.65	224.25	39.36	-796.58	-0.06	0
225.96	39.58	223.44	40.53	223.94	39.22	-706.99	-0.04	0
225.45	39.48	223.43	40.36	224.18	39	-542.92	-0.04	0
225.74	39.31	223.46	40.25	223.72	38.96	-380.85	-0.04	0
225.5	39.08	223.51	40	223.64	38.69	-89.91	-0.04	0
225.54	39.05	223.15	40.08	224	38.6	30.01	-0.04	0
225.35	38.99	223.6	39.93	223.73	38.55	187.35	-0.04	0
225.59	38.76	223.13	39.84	223.8	38.34	401.1	-0.04	0
225.16	38.78	223.46	39.74	223.76	38.28	471.83	-0.01	0
225.55	38.58	223.16	39.67	223.57	38.2	676.22	-0.01	0
225.12	38.7	223.32	39.68	223.85	38.18	596.75	-0.01	0
225.48	38.62	223.27	39.66	223.45	38.23	610.88	-0.01	0
225.33	38.63	223.37	39.63	223.4	38.22	605.49	-0.01	0
225.29	38.51	223.01	39.58	223.8	38.04	848	-0.01	0
225.16	38.43	223.42	39.42	223.46	37.99	1086.55	-0.01	0
225.34	38.21	222.92	39.33	223.6	37.8	1356.23	0.02	0
224.91	38.06	223.25	39.05	223.45	37.59	1670.81	0.02	0
225.3	37.96	222.9	39.08	223.34	37.59	1759.42	0.02	0
224.88	38.03	223.15	39.06	223.58	37.55	1850.31	0.02	0
225.29	37.9	223.07	39.01	223.25	37.55	1986.2	0.02	0
225.09	37.75	223.12	38.83	223.11	37.38	2283.74	0.02	0
224.93	37.72	222.77	38.85	223.48	37.27	2307.34	0.02	0
224.85	37.67	223.11	38.71	223.08	37.25	2436	0.07	0
224.95	37.44	222.61	38.61	223.27	37.06	2852.71	0.07	0
224.58	37.38	222.96	38.42	223.06	36.96	3066.32	0.07	0
224.89	37.24	222.49	38.38	222.98	36.91	3130.86	0.07	0
224.37	37.28	222.67	38.31	223.02	36.85	3155.83	0.07	0
224.66	37.09	222.37	38.18	222.61	36.78	3303.13	0.07	0
224.4	37.11	222.33	38.15	222.36	36.76	3108.69	0.07	0
224.15	37.06	222.03	38.15	222.74	36.63	3281.77	0.11	0
224.11	36.93	222.31	37.96	222.25	36.55	3570.67	0.11	0
224.09	36.76	221.77	37.9	222.45	36.38	3817.95	0.11	0
223.71	36.64	222.08	37.68	222.1	36.24	4275.69	0.11	0
223.99	36.52	221.62	37.69	222.11	36.21	4520.71	0.11	0
223.54	36.55	221.92	37.62	222.15	36.14	4673.63	0.11	0
223.95	36.49	221.68	37.65	221.9	36.2	4725.54	0.11	0
223.83	36.48	221.78	37.61	221.77	36.17	4813.88	0.15	0
223.62	36.52	221.61	37.69	222.23	36.13	4909.14	0.15	0
223.7	36.52	221.89	37.62	221.78	36.18	4974.92	0.15	0
223.62	36.37	221.41	37.58	222.04	36.03	5155.32	0.15	0
223.34	36.32	221.76	37.43	221.66	35.92	5367.73	0.15	0
223.54	36.18	221.31	37.47	221.69	35.85	5726.6	0.15	0
223.13	36.26	221.69	37.49	221.66	35.81	5895.57	0.15	0
223.55	36.18	221.42	37.51	221.5	35.85	5972.01	0.15	0
223.44	36.17	221.46	37.44	221.36	35.88	6238.21	0.2	0
223.12	36.17	221.31	37.46	221.76	35.8	6367.94	0.2	0
223.33	36.21	221.59	37.43	221.35	35.89	6356.43	0.2	0
223.28	36.19	221.25	37.53	221.73	35.84	6531.03	0.2	0
223.21	36.28	221.74	37.54	221.45	35.89	6544.9	0.2	0
223.49	36.26	221.38	37.65	221.68	35.9	6422.84	0.2	0
223.15	36.32	221.8	37.61	221.62	35.87	6475.33	0.2	0
223.56	36.25	221.46	37.64	221.53	35.92	6478.49	0.24	0
223.4	36.18	221.47	37.56	221.32	35.95	7962.44	0.24	0
222.84	36.33	221.22	37.82	221.51	36.13	9536.97	0.24	0
222.9	36.47	221.25	37.9	220.91	36.36	10434.7	0.24	0
222.75	36.46	220.9	37.99	221.28	36.32	10159.5	0.24	0
222.77	36.53	221.32	37.9	220.96	36.3	9255.12	0.24	0
223.08	36.49	221.02	37.96	221.33	36.24	8287.78	0.24	0
222.95	36.55	221.61	37.9	221.36	36.18	7780.4	0.32	0
223.46	36.46	221.39	37.93	221.49	36.21	7741.69	0.32	0
223.39	36.35	221.46	37.81	221.31	36.15	8725.94	0.32	0
222.76	36.46	221.25	38.02	221.43	36.28	10181.2	0.32	0
222.86	36.74	221.21	38.27	220.82	36.68	11369.1	0.32	0
222.68	36.84	220.97	38.48	221.25	36.76	11438.4	0.32	0
222.84	36.89	221.45	38.4	220.97	36.74	10807.4	0.32	0
223.09	36.8	221.15	38.41	221.42	36.66	10148.8	0.35	0
223	36.84	221.73	38.29	221.38	36.57	9364.2	0.35	0
223.45	36.67	221.43	38.21	221.54	36.48	8933.53	0.35	0
223.26	36.61	221.37	38.18	221.21	36.52	10325.6	0.35	0
222.68	36.76	221.3	38.39	221.38	36.63	11244.9	0.35	0
222.93	36.95	221.28	38.53	220.89	36.92	11912.2	0.35	0
222.71	37.12	221.11	38.82	221.33	37.09	12181.5	0.35	0
222.86	37.17	221.46	38.76	220.95	37.11	11887.6	0.38	0
222.93	37.03	221.1	38.73	221.33	36.98	11534.4	0.38	0
222.82	37.06	221.61	38.64	221.14	36.9	11253.9	0.38	0
223.2	36.99	221.28	38.67	221.36	36.92	11075.7	0.38	0
223.18	37.13	221.33	38.83	221.16	37.14	12015.8	0.38	0
222.62	37.36	221.37	39.1	221.3	37.3	12681.2	0.38	0
222.84	37.51	221.19	39.2	220.77	37.56	13249	0.38	0
222.43	37.56	220.96	39.35	221.08	37.59	13417.6	0.43	0
222.56	37.67	221.17	39.35	220.6	37.69	13423.2	0.43	0
222.59	37.56	220.87	39.34	221.05	37.58	12970.5	0.43	0
222.58	37.5	221.38	39.13	220.85	37.42	12429.9	0.43	0
222.86	37.35	220.98	39.09	221.1	37.37	12269.3	0.43	0
222.79	37.39	220.94	39.12	220.82	37.46	12872.8	0.43	0
222.29	37.7	221.12	39.47	220.97	37.7	13610.5	0.43	0
222.68	38.01	221.03	39.77	220.61	38.13	14210.3	0.46	0
222.32	38.22	220.98	40.08	221.01	38.31	14563	0.46	0
222.55	38.28	221.15	40.03	220.56	38.38	14557.7	0.46	0
222.41	38.2	220.81	40.06	220.96	38.33	14411.8	0.46	0
222.43	38.18	221.24	39.9	220.66	38.23	14105.5	0.46	0
222.67	38.01	220.88	39.84	220.98	38.13	13835.7	0.46	0
222.72	38.21	220.91	40.04	220.8	38.38	14438.5	0.46	0
222.24	38.56	221.15	40.4	220.89	38.65	15097.8	0.5	0
222.64	38.78	220.97	40.59	220.6	38.99	15486	0.5	0
222.23	38.93	220.95	40.81	220.94	39.1	15653.6	0.5	0
222.55	38.97	221.07	40.72	220.55	39.15	15547.3	0.5	0
222.43	38.85	220.88	40.71	221.05	39.03	15299.7	0.5	0
222.61	38.9	221.38	40.64	220.79	39.02	15126.4	0.5	0
222.9	38.85	221.16	40.73	221.3	39.06	14991.2	0.5	0
223.18	39.07	221.4	40.96	221.35	39.34	15480.9	0.52	0
222.71	39.44	221.68	41.31	221.38	39.63	16120.4	0.52	0
223.11	39.63	221.42	41.49	221.14	39.95	16496.3	0.52	0
222.66	39.77	221.47	41.68	221.43	40.03	16690.3	0.52	0
222.96	39.95	221.47	41.77	220.98	40.26	16938.3	0.52	0
222.78	39.89	221.35	41.84	221.47	40.19	16726.8	0.52	0
223	39.8	221.75	41.61	221.15	40.03	16345.3	0.52	0
223.05	39.68	221.39	41.61	221.56	40	16302.4	0.52	0
223.11	39.7	221.3	41.58	221.37	40.06	16479.7	0.55	0
222.7	39.84	221.64	41.65	221.34	40.07	16649.4	0.55	0
223.07	39.98	221.3	41.8	221.16	40.36	16945.7	0.55	0
222.58	40.23	221.41	42.1	221.37	40.54	17321.9	0.55	0
222.97	40.42	221.39	42.2	221.02	40.79	17515.9	0.55	0
222.67	40.53	221.29	42.43	221.45	40.89	17647.2	0.55	0
222.87	40.6	221.53	42.37	221.03	40.94	17579	0.55	0
222.81	40.42	221.16	42.31	221.42	40.82	17362.8	0.56	0
222.81	40.48	220.99	42.31	221.18	40.9	17497.4	0.56	0
222.46	40.51	221.37	42.26	221.09	40.79	17410.3	0.56	0
222.83	40.57	220.99	42.35	220.99	41	17622.2	0.56	0
222.32	40.87	221.16	42.67	221.12	41.21	18015	0.56	0
222.68	40.89	220.99	42.63	220.75	41.32	17997	0.56	0
222.27	40.92	220.88	42.75	221.08	41.32	18093.8	0.56	0
222.45	41.11	220.97	42.78	220.59	41.5	18291.5	0.58	0
222.3	41.07	220.63	42.86	220.99	41.52	18241.4	0.58	0
222.5	40.89	220.6	42.61	220.96	41.35	17946	0.58	0
222.25	41.13	221.05	42.76	220.84	41.46	18182.2	0.58	0
222.65	41.11	220.7	42.79	220.88	41.58	18215.4	0.58	0
222.21	41.22	220.97	42.89	220.99	41.56	18355.9	0.58	0
222.58	41.43	220.74	43.05	220.67	41.88	18718.4	0.58	0
222.17	41.54	220.76	43.25	221.01	41.94	18823.3	0.59	0
222.5	41.62	220.88	43.21	220.61	42.02	18843	0.59	0
222.32	41.66	220.67	43.4	221.05	42.11	18965.6	0.59	0
222.63	41.76	220.76	43.48	221.15	42.25	18945.4	0.59	0
222.49	41.8	221.22	43.36	221.01	42.14	18832.8	0.59	0
222.82	41.74	220.73	43.27	221.09	42.2	18857	0.59	0
222.46	41.68	221.05	43.12	221.17	41.98	18668.7	0.59	0
222.95	41.51	220.86	42.92	221.03	41.9	18484.4	0.6	0
222.54	41.63	221.03	43.16	221.36	41.97	18744.3	0.6	0
222.96	41.72	221.16	43.2	221.04	42.12	18801.2	0.6	0
222.79	41.58	221.1	43.2	221.57	41.99	18634.8	0.6	0
223.04	41.75	221.03	43.27	221.61	42.2	18873	0.6	0
222.92	41.8	221.42	43.13	221.35	42.08	18756	0.6	0
223.19	41.66	220.96	43.05	221.5	42.07	18697.3	0.6	0
222.77	41.85	221.31	43.22	221.42	42.13	18934.6	0.6	0
223.17	42.04	221.03	43.44	221.29	42.47	19247	0.6	0
222.79	42.11	221.28	43.58	221.61	42.46	19243	0.6	0
223.24	42.14	221.27	43.5	221.29	42.54	19220.7	0.6	0
222.91	42.18	221.15	43.64	221.7	42.57	19303.8	0.6	0
223.09	42.02	221.05	43.45	221.71	42.42	19035.5	0.6	0
222.95	42.09	221.39	43.38	221.3	42.37	19102.2	0.6	0
223.08	42.07	220.88	43.48	221.45	42.5	19259.5	0.61	0
222.77	42.2	221.32	43.54	221.37	42.48	19311.2	0.61	0
223.26	42.15	221.04	43.51	221.42	42.56	19216	0.61	0
222.89	42.13	221.33	43.48	221.66	42.42	19063.2	0.61	0
223.25	41.95	221.11	43.2	221.28	42.3	18882.5	0.61	0
222.79	41.79	220.97	43.1	221.56	42.08	18769.4	0.61	0
222.76	41.64	220.67	42.95	221.39	41.95	18633	0.61	0
222.65	41.68	220.92	42.85	220.88	41.89	18663.7	0.6	0
222.63	41.81	220.34	43.08	221.01	42.15	19010.2	0.6	0
222.22	42	220.6	43.16	220.68	42.18	19121.7	0.6	0
222.51	41.89	220.11	43.06	220.63	42.19	19008.3	0.6	0
222.07	41.99	220.38	43.15	220.72	42.16	19041.3	0.6	0
222.55	42.06	220.24	43.16	220.53	42.32	19035.9	0.6	0
222.29	42.02	220.43	43.22	221.01	42.22	18880.7	0.6	0
222.45	41.76	220.34	42.97	221.08	42	18607.4	0.61	0
222.46	41.78	220.57	42.82	220.59	41.92	18622	0.61	0
222.47	41.53	220.07	42.65	220.85	41.75	18425.7	0.61	0
222.17	41.46	220.34	42.42	220.49	41.51	18288.6	0.61	0
222.36	41.36	219.76	42.35	220.45	41.53	18328.5	0.61	0
221.83	41.39	219.96	42.32	220.33	41.39	18345.7	0.61	0
222.17	41.35	219.59	42.23	220.05	41.45	18365.4	0.61	0
221.7	41.43	219.66	42.36	220.29	41.44	18431.5	0.61	0
221.79	41.11	219.45	42	220.31	41.13	17927.5	0.6	0
221.85	41.14	219.6	41.86	219.78	41.09	17976.4	0.6	0
221.85	40.97	219.23	41.8	220.16	40.98	17792.3	0.6	0
221.86	40.97	219.78	41.68	220.01	40.86	17590.6	0.6	0
222.26	40.97	219.51	41.78	220.33	41.01	17673.4	0.6	0
222	40.94	220	41.71	220.39	40.85	17466.4	0.6	0
222.38	40.66	219.64	41.42	220.25	40.68	17237.6	0.6	0
221.87	40.55	219.74	41.31	220.4	40.45	17190.9	0.58	0
221.98	40.27	219.61	41.04	220.49	40.19	16716.9	0.58	0
222.23	40.07	219.85	40.72	220.09	39.97	16381.3	0.58	0
222.12	39.9	219.48	40.67	220.46	39.85	16325.1	0.58	0
222.05	39.84	219.86	40.47	220.1	39.69	16115.2	0.58	0
222.25	39.6	219.43	40.33	220.34	39.55	15882	0.58	0
221.93	39.63	219.82	40.27	220.22	39.45	15903.4	0.58	0
222.31	39.57	219.45	40.26	220.17	39.52	15910.5	0.56	0
221.83	39.62	219.68	40.31	220.31	39.46	15987.6	0.56	0
221.77	39.64	219.46	40.4	220.29	39.53	16172.4	0.56	0
222.12	39.62	219.69	40.28	219.95	39.53	15937.4	0.56	0
222.11	39.46	219.57	40.26	220.53	39.4	15631.9	0.56	0
222.22	39.36	220.04	40.04	220.25	39.24	15299	0.56	0
222.35	39.05	219.62	39.85	220.55	39.01	14904.8	0.56	0
222.04	38.9	219.99	39.6	220.32	38.75	14704.7	0.54	0
222.38	38.72	219.59	39.49	220.34	38.7	14675.8	0.54	0
221.99	38.76	219.94	39.51	220.49	38.62	14603.8	0.54	0
221.99	38.46	219.76	39.24	220.55	38.34	14219.3	0.54	0
222.21	38.39	219.7	39.05	220.03	38.3	14221.8	0.54	0
221.92	38.27	219.39	39.02	220.37	38.16	14080.5	0.54	0
221.96	38.2	219.65	38.8	219.9	38.03	13852.3	0.54	0
222.02	38.11	219.24	38.82	220.24	38.01	13821.5	0.5	0
221.84	38.26	219.68	38.86	220.02	38.06	13943	0.5	0
222.17	38.21	219.29	38.9	220.15	38.13	13922.5	0.5	0
221.79	38.22	219.66	38.86	220.2	38.02	13822.1	0.5	0
221.71	38.12	219.43	38.79	220.23	37.93	13724	0.5	0
222.08	37.98	219.41	38.56	219.83	37.85	13406	0.5	0
221.77	37.87	219.22	38.52	220.23	37.69	13225.5	0.5	0
221.89	37.83	219.45	38.35	219.76	37.63	13056.2	0.49	0
221.86	37.68	219.05	38.32	220.11	37.52	12884.9	0.49	0
221.76	37.59	219.49	38.09	219.84	37.34	12423	0.49	0
222.03	37.39	219.07	38	220.02	37.23	12121.7	0.49	0
221.65	37.34	219.42	37.85	219.95	37.05	11922.1	0.49	0
221.64	37.09	219.27	37.59	220.07	36.78	11363.6	0.49	0
222.07	37.04	219.24	37.51	219.75	36.82	11298	0.49	0
221.82	37.02	219.23	37.55	220.24	36.73	11189.1	0.44	0
222.14	37.07	219.57	37.53	219.93	36.82	11234.4	0.44	0
222.17	37.09	219.38	37.7	220.46	36.87	11275.3	0.44	0
222.19	37.17	219.9	37.69	220.23	36.91	11276.3	0.44	0
222.41	37.03	219.52	37.71	220.5	36.88	11201.6	0.44	0
222.09	37.08	219.97	37.69	220.41	36.83	11204.5	0.44	0
222.29	37.04	220.12	37.71	220.8	36.8	10707.2	0.44	0
222.85	36.97	220.16	37.66	220.65	36.85	10395	0.41	0
222.55	36.94	220.23	37.7	221.11	36.73	10314.1	0.41	0
222.88	36.86	220.49	37.58	220.76	36.71	10070.6	0.41	0
222.83	36.77	220.32	37.62	221.29	36.61	9789.7	0.41	0
222.93	36.81	220.84	37.58	221.03	36.64	9686.19	0.41	0
223.16	36.73	220.52	37.65	221.42	36.63	9573.41	0.41	0
222.96	36.74	221.04	37.55	221.34	36.55	9280.5	0.41	0
223.02	36.68	221.07	37.52	221.6	36.47	9010.33	0.36	0
223.49	36.58	220.93	37.47	221.38	36.49	8895.76	0.36	0
223.15	36.61	221.03	37.51	221.79	36.41	8869.98	0.36	0
223.52	36.61	221.21	37.5	221.44	36.51	8926.53	0.36	0
223.38	36.61	221.06	37.59	221.95	36.46	8849.6	0.36	0
223.48	36.62	221.45	37.51	221.59	36.48	8805.01	0.36	0
223.58	36.56	221.05	37.57	221.93	36.46	8762.95	0.36	0
223.34	36.59	221.46	37.47	221.69	36.41	8727.01	0.36	0
223.23	36.52	221.37	37.43	221.8	36.32	8578.37	0.32	0
223.7	36.48	221.17	37.46	221.64	36.4	8398.73	0.32	0
223.33	36.53	221.34	37.5	222.01	36.33	8195.95	0.32	0
223.71	36.49	221.4	37.44	221.64	36.37	7991.43	0.32	0
223.43	36.46	221.19	37.45	222.04	36.27	7915.97	0.32	0
223.55	36.45	221.46	37.34	221.6	36.28	7689.29	0.32	0
223.56	36.38	221.06	37.36	221.96	36.2	7490.97	0.32	0
223.43	36.46	221.52	37.32	221.72	36.23	7321.15	0.3	0
223.44	36.5	221.6	37.39	221.97	36.24	7054.1	0.3	0
223.9	36.42	221.34	37.39	221.86	36.28	6985.16	0.3	0
223.5	36.49	221.55	37.43	222.16	36.23	6996.17	0.3	0
223.95	36.49	221.6	37.45	221.86	36.34	6870.23	0.3	0
223.69	36.52	221.53	37.51	222.32	36.27	6715.61	0.3	0
223.83	36.48	221.74	37.41	221.85	36.28	6661.21	0.3	0
223.74	36.42	221.35	37.45	222.2	36.19	6569.69	0.26	0
223.62	36.42	221.76	37.35	221.86	36.17	6581.78	0.26	0
223.43	36.38	221.69	37.35	221.91	36.09	6574.15	0.26	0
223.8	36.3	221.33	37.37	221.8	36.11	6398.18	0.26	0
223.38	36.41	221.58	37.41	222.03	36.08	6149.37	0.26	0
223.83	36.41	221.54	37.46	221.75	36.2	5934.82	0.26	0
223.55	36.56	221.55	37.6	222.22	36.22	5556.15	0.26	0
223.83	36.59	221.78	37.6	221.82	36.33	5206.38	0.23	0
223.69	36.54	221.44	37.62	222.21	36.22	5188.72	0.23	0
223.62	36.53	221.8	37.51	221.81	36.21	5146.75	0.23	0
223.36	36.48	221.66	37.45	221.79	36.11	4884.66	0.23	0
223.58	36.25	221.14	37.34	221.61	35.98	5104.65	0.23	0
223.1	36.3	221.37	37.31	221.72	35.9	5141.49	0.23	0
223.57	36.31	221.27	37.39	221.48	36.03	5070.18	0.23	0
223.17	36.33	221.27	37.41	221.84	35.95	5315.33	0.19	0
223.46	36.3	221.41	37.36	221.42	36.02	5413.71	0.19	0
223.31	36.35	221.17	37.47	221.86	35.99	5216.77	0.19	0
223.32	36.35	221.54	37.39	221.47	36.02	5296.82	0.19	0
223.22	36.37	221.58	37.41	221.61	36.01	5375.4	0.19	0
223.56	36.32	221.18	37.47	221.66	36.04	5253.74	0.19	0
223.13	36.36	221.47	37.41	221.73	35.97	5342.89	0.19	0
223.61	36.35	221.29	37.46	221.54	36.09	5179.04	0.2	0
223.29	36.47	221.44	37.54	221.98	36.09	5057.6	0.2	0
223.75	36.52	221.65	37.59	221.7	36.25	5084.72	0.2	0
223.71	36.7	221.62	37.81	222.32	36.35	4894.43	0.2	0
223.95	36.75	222.11	37.81	222.07	36.45	4891.26	0.2	0
223.94	36.75	222.29	37.81	222.31	36.42	5165.26	0.2	0
224.31	36.65	221.92	37.84	222.48	36.41	5218.73	0.2	0
223.98	36.76	222.35	37.84	222.59	36.42	5192.69	0.18	0
224.48	36.68	222.17	37.85	222.48	36.48	5404.43	0.18	0
224.13	36.75	222.38	37.9	222.87	36.43	5491.93	0.18	0
224.57	36.76	222.47	37.91	222.55	36.54	5334.77	0.18	0
224.28	36.75	222.31	37.93	222.97	36.44	5372.32	0.18	0
224.39	36.68	222.56	37.81	222.5	36.44	5589.73	0.18	0
224.24	36.68	222.58	37.78	222.58	36.4	5583.53	0.18	0
224.5	36.62	222.13	37.84	222.74	36.41	5641.11	0.2	0
224.11	36.63	222.48	37.72	222.68	36.33	5745.1	0.2	0
224.54	36.56	222.17	37.74	222.57	36.38	5745.02	0.2	0
224.12	36.65	222.38	37.77	222.84	36.35	5799.38	0.2	0
224.59	36.65	222.41	37.8	222.56	36.48	5786.27	0.2	0
224.38	36.76	222.43	37.94	223.1	36.48	5739.31	0.2	0
224.64	36.81	222.73	37.93	222.73	36.6	5670.94	0.2	0
224.52	36.84	222.82	37.93	222.82	36.58	5348.42	0.21	0
224.8	36.88	222.43	38.08	223.09	36.65	5061.84	0.21	0
224.45	36.93	222.83	38.01	222.99	36.62	5059.57	0.21	0
224.76	36.71	222.4	37.9	222.83	36.5	5315.06	0.21	0
224.21	36.63	222.52	37.75	222.92	36.32	5597	0.21	0
224.51	36.49	222.29	37.65	222.49	36.31	5837.91	0.21	0
224.09	36.51	222.18	37.66	222.81	36.23	5892.76	0.21	0
224.36	36.53	222.37	37.63	222.39	36.33	5876.22	0.21	0
224.2	36.56	222.42	37.63	222.42	36.33	6205.79	0.2	0
224.3	36.46	221.92	37.63	222.63	36.26	6284.41	0.2	0
223.98	36.51	222.3	37.55	222.46	36.24	6275.49	0.2	0
224.35	36.44	221.92	37.59	222.44	36.29	6499.05	0.2	0
223.94	36.55	222.23	37.62	222.61	36.27	6519.34	0.2	0
224.43	36.54	222.13	37.66	222.4	36.39	6430.06	0.2	0
224.08	36.61	222.18	37.73	222.8	36.35	6561.49	0.2	0
224.38	36.57	222.31	37.65	222.37	36.41	6674.5	0.23	0
224.28	36.6	222.44	37.65	222.45	36.4	6721.77	0.23	0
224.39	36.57	222.04	37.74	222.77	36.38	6761.28	0.23	0
224.16	36.63	222.48	37.68	222.58	36.38	6751.96	0.23	0
224.53	36.55	222.1	37.71	222.66	36.4	6765.25	0.23	0
224.13	36.63	222.44	37.7	222.76	36.37	6884.59	0.23	0
224.64	36.62	222.28	37.74	222.6	36.48	6871.48	0.23	0
224.29	36.72	222.41	37.81	223	36.46	6713.47	0.25	0
224.65	36.68	222.49	37.74	222.61	36.53	6786.83	0.25	0
224.43	36.63	222.5	37.64	222.53	36.43	6689.44	0.25	0
224.36	36.5	221.97	37.6	222.76	36.3	6716.33	0.25	0
224.05	36.49	222.29	37.48	222.39	36.25	6936.5	0.25	0
224.3	36.39	221.82	37.51	222.45	36.24	7147.58	0.25	0
223.86	36.46	222.13	37.49	222.43	36.22	7510.64	0.25	0
224.15	36.4	221.73	37.5	222.13	36.32	8441.81	0.25	0
223.61	36.48	221.76	37.57	222.32	36.31	8898.7	0.25	0
223.91	36.45	221.68	37.5	221.86	36.37	8784.36	0.25	0
223.71	36.48	221.71	37.47	221.76	36.33	8109.57	0.25	0
223.73	36.47	221.35	37.55	222.17	36.3	7599.43	0.25	0
223.59	36.48	221.75	37.42	221.86	36.26	7433.44	0.25	0
223.81	36.38	221.27	37.43	222	36.24	7497.93	0.25	0
223.35	36.37	221.54	37.3	221.86	36.13	7742.32	0.3	0
223.59	36.21	221.04	37.2	221.56	36.1	8246.7	0.3	0
222.89	36.25	220.97	37.21	221.53	36.04	9123.2	0.3	0
223.05	36.26	220.68	37.21	220.95	36.17	9771.32	0.3	0
222.72	36.34	220.59	37.26	220.69	36.21	9819.27	0.3	0
222.6	36.31	220.18	37.3	221.03	36.14	9286.47	0.3	0
222.5	36.31	220.54	37.14	220.67	36.09	8695.7	0.3	0
222.7	36.18	220.06	37.1	220.86	36.01	8291.97	0.34	0
222.33	36.2	220.41	36.99	220.73	35.93	8263.34	0.34	0
222.71	36.11	220.04	36.98	220.65	35.95	8355.61	0.34	0
222.18	36.11	220.2	36.96	220.75	35.84	8661.36	0.34	0
222.38	36.07	219.9	36.94	220.23	35.93	9455.85	0.34	0
221.9	36.26	219.67	37.11	219.8	36.12	10659.4	0.34	0
221.71	36.27	219.3	37.22	220.16	36.13	10667	0.34	0
221.68	36.37	219.64	37.18	219.76	36.18	10523.3	0.35	0
221.86	36.29	219.21	37.18	220.04	36.14	10163.3	0.35	0
221.61	36.32	219.65	37.08	219.92	36.06	9844.64	0.35	0
221.95	36.23	219.23	37.05	219.88	36.07	9868.37	0.35	0
221.4	36.28	219.38	37.06	219.89	36.01	10276.3	0.35	0
221.71	36.31	219.1	37.09	219.51	36.16	10799.9	0.35	0
221.42	36.7	219.04	37.45	219.25	36.54	11869.5	0.35	0
221.18	36.76	218.72	37.61	219.61	36.6	12102.2	0.39	0
221.27	36.81	219.11	37.52	219.27	36.61	11788.7	0.39	0
221.48	36.74	218.79	37.57	219.68	36.59	11398.3	0.39	0
221.28	36.73	219.24	37.43	219.51	36.48	11110	0.39	0
221.55	36.52	218.76	37.3	219.49	36.38	11043.6	0.39	0
221.06	36.57	218.99	37.28	219.5	36.3	11196.9	0.39	0
221.42	36.6	218.72	37.33	219.21	36.46	11540.2	0.39	0
221.26	37.07	218.77	37.76	219.05	36.92	12703.4	0.43	0
220.98	37.31	218.52	38.11	219.42	37.16	13196.6	0.43	0
221.01	37.48	218.74	38.13	218.94	37.29	13417.3	0.43	0
221.02	37.46	218.3	38.22	219.24	37.33	13441.2	0.43	0
220.82	37.59	218.7	38.22	218.97	37.35	13412.5	0.43	0
221.19	37.51	218.34	38.22	219.14	37.38	13196	0.43	0
220.86	37.49	218.74	38.13	219.24	37.23	12916.7	0.43	0
221.31	37.49	218.51	38.15	219.08	37.35	13062	0.48	0
221.2	37.89	218.64	38.55	218.96	37.74	13955.9	0.48	0
220.91	38.1	218.5	38.9	219.38	37.97	14416.9	0.48	0
221.03	38.45	218.79	39.16	218.94	38.3	14902.7	0.48	0
221.09	38.6	218.51	39.48	219.39	38.56	15171.6	0.48	0
221.08	38.74	219.1	39.54	219.26	38.61	15098.6	0.48	0
221.47	38.69	218.83	39.62	219.55	38.71	15022.3	0.48	0
221.17	38.73	219.29	39.62	219.61	38.62	14939.3	0.48	0
221.61	38.66	219.04	39.59	219.52	38.69	15343.4	0.52	0
221.56	39.06	219.21	39.98	219.42	39.08	15689.9	0.52	0
221.26	39.22	219.13	40.28	219.85	39.25	16003.5	0.52	0
221.47	39.53	219.41	40.49	219.44	39.54	16390.4	0.52	0
221.47	39.66	219.14	40.78	219.89	39.76	16584.7	0.52	0
221.48	39.83	219.67	40.84	219.68	39.83	16596.6	0.52	0
221.81	39.76	219.37	40.91	220.01	39.9	16536.7	0.52	0
221.5	39.94	219.83	41.04	219.98	39.96	16720	0.55	0
221.97	39.88	219.58	41.03	219.98	40.05	16501	0.55	0
222.08	39.95	219.86	41.08	220	40.09	16683.8	0.55	0
221.75	40.14	219.84	41.4	220.42	40.28	17012.2	0.55	0
221.99	40.38	220.07	41.54	220.01	40.52	17289.8	0.55	0
221.88	40.53	219.77	41.85	220.42	40.76	17615.9	0.55	0
221.82	40.92	220.16	42.11	220.06	41.06	18002.8	0.55	0
221.97	41.1	219.69	42.4	220.27	41.38	18310	0.57	0
221.62	41.31	220.04	42.51	220.1	41.44	18448.7	0.57	0
221.92	41.35	219.58	42.56	219.99	41.61	18538.9	0.57	0
221.78	41.45	219.54	42.59	219.71	41.66	18607.7	0.57	0
221.43	41.44	219.56	42.68	220.11	41.61	18582.9	0.57	0
221.78	41.46	219.78	42.58	219.77	41.63	18439.9	0.57	0
221.71	41.31	219.58	42.56	220.27	41.52	18255.1	0.57	0
221.77	41.17	219.98	42.25	219.95	41.27	17964.3	0.6	0
221.92	40.92	219.55	42.11	220.24	41.13	17778.2	0.6	0
221.71	40.78	220.03	41.87	220.13	40.85	17444.2	0.6	0
222.14	40.5	219.72	41.65	220.22	40.7	17391.4	0.6	0
222.07	40.73	219.79	41.87	220.02	40.93	17724.5	0.6	0
221.76	40.87	219.94	42.12	220.46	41.02	17854.9	0.6	0
222.16	40.89	220.14	42.05	220.14	41.07	17782.9	0.6	0
221.94	40.83	219.89	42.11	220.55	41.04	17794.1	0.58	0
221.93	40.85	220.15	41.99	220.08	40.98	17790.5	0.58	0
222	40.61	219.71	41.86	220.38	40.84	17572.6	0.58	0
221.78	40.72	220.15	41.89	220.18	40.83	17678	0.58	0
222.1	40.94	219.75	42.19	220.24	41.21	18424.9	0.58	0
222.13	41.32	219.91	42.56	220.11	41.59	18584.9	0.58	0
221.73	41.4	220.02	42.73	220.44	41.6	18631.6	0.58	0
222.12	41.28	220.14	42.53	220.1	41.52	18367.7	0.59	0
222.01	40.89	220.09	42.27	220.67	41.11	17726.6	0.59	0
222.22	40.65	220.51	41.92	220.36	40.82	17292.2	0.59	0
222.3	40.49	220.19	41.92	220.76	40.76	17261.8	0.59	0
222.06	40.53	220.58	41.87	220.45	40.69	17387.4	0.59	0
222.19	40.62	220.02	42.06	220.41	41.3	18460.1	0.59	0
222.05	41.34	219.98	42.79	220.09	41.69	18804.2	0.59	0
221.56	41.61	220.07	43.14	220.31	41.9	19134.5	0.59	0
221.82	42.06	219.98	43.49	219.84	42.4	19667.2	0.59	0
221.48	42.25	219.78	43.83	220.2	42.63	19903.5	0.59	0
221.61	42.42	220.02	43.85	219.74	42.72	19957.6	0.59	0
221.54	42.64	219.62	44.23	220.07	43.08	20330.2	0.59	0
221.37	42.85	220.01	44.33	219.73	43.15	20399.7	0.59	0
221.64	42.57	219.59	44.13	219.92	42.68	19757.3	0.59	0
221.72	42.19	219.68	43.7	219.8	42.58	19511.4	0.63	0
221.36	41.99	219.94	43.53	220.11	42.27	19173.6	0.63	0
221.86	41.72	219.98	43.18	219.86	42.05	18800.8	0.63	0
221.58	41.58	219.93	43.16	220.31	41.9	18703.5	0.63	0
221.75	41.64	220.12	43.09	219.85	41.93	18801.4	0.63	0
221.67	41.48	219.78	43.07	220.24	41.84	18696.7	0.63	0
221.58	41.52	220.17	42.98	219.89	41.76	18681.6	0.63	0
221.83	41.44	219.78	43.01	220.21	41.63	18360	0.61	0
222.17	41.23	220.1	42.75	220.28	41.59	18167.7	0.61	0
221.79	41.14	220.38	42.66	220.53	41.38	18011.2	0.61	0
222.27	41.03	220.34	42.48	220.29	41.35	17877.6	0.61	0
221.96	40.94	220.33	42.49	220.72	41.22	17859	0.61	0
222.18	41.01	220.49	42.44	220.26	41.28	17981.1	0.61	0
221.98	40.94	220.1	42.51	220.58	41.27	18062	0.61	0
221.89	40.96	220.42	42.39	220.14	41.18	18028.1	0.61	0
222.07	40.84	220.01	42.39	220.39	40.96	17613.7	0.59	0
222.33	40.39	220.23	41.9	220.46	40.69	17074.6	0.59	0
221.92	40.16	220.52	41.67	220.62	40.34	16787.7	0.59	0
222.34	40.06	220.36	41.52	220.34	40.32	16758.9	0.59	0
221.91	40.01	220.33	41.56	220.66	40.23	16791.3	0.59	0
222.09	40.05	220.35	41.49	220.12	40.28	16983.1	0.59	0
221.77	40.22	219.96	41.81	220.41	40.53	17475.4	0.59	0
221.71	40.63	220.25	42.1	219.94	40.87	17939.8	0.57	0
221.82	40.75	219.84	42.35	220.02	41.12	18191.8	0.57	0
221.79	40.86	219.78	42.46	219.96	41.23	18272.8	0.57	0
221.24	41	220	42.65	219.9	41.24	18480.7	0.57	0
221.63	41.01	219.81	42.69	219.62	41.35	18520.9	0.57	0
221.27	41.16	219.94	42.95	220	41.46	18678.1	0.57	0
221.64	41.33	220.05	42.99	219.65	41.65	18769.1	0.57	0
221.41	41.15	219.79	42.9	220.07	41.5	18549.2	0.6	0
221.42	41.09	220.01	42.67	219.6	41.36	18441	0.6	0
221.45	40.8	219.57	42.11	219.68	40.72	17516.7	0.6	0
221.62	40.25	219.68	41.95	219.82	40.57	17310.7	0.6	0
221.24	40.31	220.08	42.02	219.87	40.51	17396.9	0.6	0
221.62	40.25	219.81	41.97	219.64	40.57	17429.7	0.6	0
221.09	40.12	219.8	41.89	219.82	40.35	17357.9	0.6	0
221.36	40.08	219.72	41.74	219.34	40.36	17358.3	0.59	0
221.09	40.12	219.54	41.89	219.77	40.42	17453	0.59	0
221.31	40.06	219.91	41.69	219.44	40.29	17147.9	0.59	0
221.42	39.85	219.63	41.55	219.66	40.09	16887.3	0.59	0
221.56	39.72	219.67	41.48	219.8	40.04	16765.8	0.59	0
221.16	39.55	220.02	41.25	219.77	39.72	16447.2	0.59	0
221.52	39.42	219.68	41.14	219.57	39.71	16436	0.59	0
221.03	39.41	219.78	41.16	219.76	39.61	16442.7	0.57	0
221.41	39.19	219.74	40.86	219.4	39.43	16017.4	0.57	0
221.15	38.85	219.63	40.59	219.85	39.02	15416.7	0.57	0
221.35	38.64	219.9	40.25	219.43	38.77	14986.6	0.57	0
221.35	38.34	219.58	39.78	219.55	38.23	14253.4	0.57	0
221.41	38.01	219.5	39.72	219.66	38.17	14268.3	0.57	0
220.95	38.12	219.78	39.76	219.49	38.17	14538.3	0.57	0
221.27	38.17	219.38	39.86	219.31	38.37	14853.4	0.52	0
220.72	38.4	219.47	40.11	219.42	38.52	15280.9	0.52	0
221.07	38.66	219.37	40.33	219.04	38.87	15649.5	0.52	0
220.76	38.75	219.33	40.53	219.46	38.93	15685	0.52	0
220.95	38.89	219.51	40.55	219	39.07	15849.7	0.52	0
220.82	38.94	219.54	40.76	219.02	39.23	16018	0.52	0
220.97	39.04	219.14	40.83	219.28	39.31	16060.2	0.52	0
220.71	39.13	219.61	40.85	219.22	39.27	16020.9	0.54	0
221.14	39.07	219.31	40.86	219.22	39.34	15959.1	0.54	0
220.76	38.9	219.62	40.68	219.44	39.02	15530.8	0.54	0
221.23	38.63	219.53	40.36	219.19	38.81	15113.2	0.54	0
220.88	38.55	219.53	40.35	219.59	38.68	15092.4	0.54	0
221.2	38.55	219.75	40.26	219.23	38.71	15086.7	0.54	0
221.09	38.49	219.88	40.4	219.3	38.81	15409.7	0.54	0
221.19	38.65	219.44	40.51	219.55	38.9	15524.2	0.53	0
220.93	38.72	219.87	40.48	219.4	38.84	15502.2	0.53	0
221.36	38.6	219.55	40.42	219.49	38.85	15324.1	0.53	0
221.07	38.63	219.97	40.42	219.75	38.75	15142.9	0.53	0
221.66	38.53	219.96	40.3	219.66	38.75	14911.4	0.53	0
221.37	38.46	220.09	40.29	220.13	38.6	14792.5	0.53	0
221.75	38.43	220.27	40.17	219.78	38.6	14723.8	0.53	0
221.63	38.38	220.52	40.16	219.94	38.55	14737.3	0.52	0
221.89	38.28	220.16	40.14	220.31	38.49	14575	0.52	0
221.76	38.23	220.68	39.96	220.21	38.31	14208	0.52	0
222.22	37.97	220.39	39.78	220.39	38.15	13777.6	0.52	0
221.92	37.86	220.82	39.61	220.58	37.89	13411.6	0.52	0
222.47	37.68	220.73	39.44	220.48	37.8	13053	0.52	0
222.2	37.57	220.94	39.35	220.94	37.57	12692	0.52	0
222.62	37.44	221.08	39.15	220.62	37.49	12489.9	0.52	0
222.38	37.41	221.15	39.08	220.63	37.45	12749.6	0.48	0
222.54	37.37	220.78	39.16	221.01	37.48	12848.4	0.48	0
222.35	37.47	221.21	39.15	220.76	37.49	12941.4	0.48	0
222.64	37.5	220.79	39.28	220.87	37.65	13191.7	0.48	0
222.33	37.61	221.23	39.32	220.98	37.63	13118.2	0.48	0
222.88	37.59	221.08	39.34	220.93	37.74	13039	0.48	0
222.5	37.73	221.27	39.52	221.28	37.81	13299.2	0.48	0
222.92	37.8	221.33	39.53	220.96	37.96	13416.9	0.46	0
222.65	37.8	221.53	39.51	221.04	37.93	13315	0.46	0
222.93	37.69	221.23	39.52	221.5	37.85	12997	0.46	0
222.89	37.66	221.75	39.36	221.3	37.72	12718	0.46	0
223.25	37.54	221.41	39.35	221.57	37.71	12569.9	0.46	0
222.99	37.64	221.9	39.37	221.65	37.7	12619.3	0.46	0
223.53	37.64	221.73	39.43	221.67	37.85	12736	0.46	0
223.21	37.76	222.03	39.56	222.05	37.88	12907.3	0.46	0
223.67	37.83	222.06	39.6	221.78	38.07	13123.2	0.46	0
223.51	37.88	222.57	39.62	222.15	38.08	12681.3	0.46	0
224.07	37.83	222.42	39.7	222.76	38.05	12502.6	0.46	0
224.13	37.91	222.99	39.65	222.59	38.08	12490.6	0.46	0
224.54	37.86	222.73	39.72	223	38.14	12462	0.46	0
224.39	38.01	223.34	39.79	223.13	38.19	12603.3	0.46	0
224.96	38.07	223.15	39.91	223.22	38.39	12808	0.44	0
224.64	38.13	223.5	39.95	223.56	38.33	12692.3	0.44	0
[truncated: 15,223 more rows]
