# Supplementary material for: Electric parameter prediction of rod pumping units based on N-HiTS model
Source: PLoS One. 2025 Jul 3;20(7):e0326973. doi: 10.1371/journal.pone.0326973 (PMC12225844; doi:10.1371/journal.pone.0326973)
Supplement: S1 Data — The data comprises dynamometer card sensor measurements and electrical parameters monitored by oil well production sensors. (ZIP) [file pone.0326973.s001.zip › data/ED4.xlsx]

## Sheet: 电参数
A相电压	A相电流	B相电压	B相电流	C相电压	C相电流	功率	功率因数	备注
222.73	25.64	220.68	23.45	222.19	26.02	3557.55	0.29	0
222.48	25.54	221.13	23.34	222.08	25.96	3784.15	0.29	0
222.69	25.49	220.76	23.37	222.39	25.89	4060.16	0.29	0
222.59	25.47	220.93	23.4	222.48	25.9	4265.48	0.29	0
222.71	25.3	220.95	23.34	221.91	25.83	4636.26	0.29	0
222.18	25.39	220.73	23.38	222.13	25.9	5311.8	0.29	0
222.53	25.46	220.54	23.56	221.76	26.03	5702.25	0.29	0
221.93	25.55	220.59	23.65	221.78	26.2	6441.21	0.24	0
221.99	25.76	219.88	23.99	221.42	26.46	7633.86	0.24	0
221.43	26.07	220.02	24.3	221.06	26.89	8326.89	0.24	0
221.58	26.14	219.54	24.35	221.25	26.88	8191.76	0.24	0
221.82	25.89	220.03	23.99	221.7	26.53	7042.06	0.24	0
222.04	25.76	220.22	23.96	221.26	26.5	7356.29	0.24	0
221.53	25.97	219.96	24.14	221.49	26.73	8141.72	0.24	0
221.7	26.11	219.63	24.42	220.94	26.95	8857.72	0.41	0
221.22	26.25	219.79	24.46	221.11	27.09	8816.2	0.41	0
221.67	26.09	219.52	24.33	221.08	26.88	8378.93	0.41	0
221.35	25.98	219.95	24.16	221.04	26.79	8087.76	0.41	0
221.59	25.86	219.53	24.05	221.24	26.61	7966.28	0.41	0
221.04	26.27	219.15	24.54	220.91	27.12	9395.55	0.41	0
220.99	26.63	219.13	25.03	220.25	27.6	10218.5	0.41	0
220.59	26.95	218.91	25.27	220.56	27.88	10545.2	0.46	0
220.98	27.02	218.87	25.42	220.21	27.97	10606.2	0.46	0
220.56	27.17	219.05	25.51	220.46	28.14	10794.5	0.46	0
220.91	27.26	218.68	25.68	220.28	28.21	11184	0.46	0
220.52	27.37	219.04	25.78	220.23	28.37	11295.2	0.46	0
220.77	27.43	218.6	25.87	220.38	28.38	11369	0.46	0
220.42	27.72	218.44	26.17	220.26	28.69	12013.3	0.46	0
220.55	27.82	218.69	26.38	219.8	28.87	12197	0.57	0
220.35	28	218.64	26.47	220.3	28.99	12193.4	0.57	0
220.8	27.84	218.74	26.42	220	28.84	12117.5	0.57	0
220.41	27.85	218.92	26.38	220.32	28.85	12125.7	0.57	0
220.85	27.79	218.68	26.39	220.16	28.75	12073	0.57	0
220.43	27.92	219.01	26.53	220.14	28.94	12329.4	0.57	0
220.67	28.14	218.53	26.77	220.21	29.08	12629.1	0.57	0
220.35	28.86	218.38	27.48	220.13	29.82	13525.4	0.61	0
220.29	29.39	218.49	28.13	219.53	30.42	14290.6	0.61	0
219.96	29.84	218.19	28.48	219.87	30.84	14744.3	0.61	0
220.32	29.97	218.25	28.7	219.48	30.99	14902.3	0.61	0
219.94	30.15	218.39	28.83	219.83	31.19	15048.2	0.61	0
220.37	30.3	218.15	29.03	219.61	31.27	15322	0.61	0
219.82	30.67	218.33	29.41	219.54	31.73	15831.8	0.61	0
219.94	31.14	217.7	29.85	219.41	32.11	16309.4	0.61	0
219.4	32.37	217.27	31.07	219.11	33.37	17601.5	0.69	0
219.35	32.6	217.49	31.41	218.6	33.68	17892.3	0.69	0
219.09	32.92	217.2	31.63	218.97	33.96	18122.8	0.69	0
219.43	32.97	217.32	31.8	218.58	34.03	18207	0.69	0
219.11	32.88	217.46	31.63	219.01	33.95	18075.2	0.69	0
219.52	33.16	217.24	31.96	218.73	34.18	18396.1	0.69	0
218.92	33.74	217.33	32.53	218.67	34.85	19031.4	0.69	0
219.06	34.61	216.69	33.34	218.47	35.62	19786.8	0.76	0
218.52	35.86	216.24	34.53	218.18	36.9	20818.2	0.76	0
218.44	36.04	216.49	34.83	217.71	37.17	21083.7	0.76	0
218.32	36.05	216.28	34.73	218.17	37.12	21017.9	0.76	0
218.71	35.62	216.55	34.42	217.87	36.71	20604.2	0.76	0
218.35	35.5	216.56	34.22	218.24	36.61	20554.5	0.76	0
218.75	35.34	216.4	34.11	217.94	36.39	20420.1	0.76	0
218.26	35.33	216.6	34.08	218.04	36.46	20456.5	0.8	0
218.67	35.33	216.28	34.08	218.04	36.37	20351.2	0.8	0
218.88	34.11	216.65	32.85	218.5	35.12	19080.7	0.8	0
219.09	33	217.33	31.83	218.41	34.09	17985.5	0.8	0
219.28	32.05	217.36	30.76	219.12	33.03	16853.9	0.8	0
219.76	31.04	217.84	29.85	218.94	32.05	15887.5	0.8	0
219.55	30.48	217.94	29.21	219.47	31.47	15341	0.8	0
220.01	29.99	217.91	28.78	219.2	30.96	14849.8	0.76	0
219.68	29.61	218.25	28.34	219.52	30.6	14414.4	0.76	0
220.2	29.34	218.04	28.09	219.56	30.27	14063.9	0.76	0
220.54	28.58	218.52	27.26	220.14	29.44	12807.6	0.76	0
220.69	28.04	219.22	26.79	220.07	28.98	12138.2	0.76	0
220.88	27.59	219.19	26.33	220.72	28.43	11372.8	0.76	0
221.29	27.2	219.69	26.03	220.51	28.11	10694.6	0.76	0
221.05	26.94	219.67	25.68	221	27.77	10370.4	0.62	0
221.46	26.8	219.63	25.6	220.65	27.64	10316.3	0.62	0
221.16	26.78	219.93	25.45	221.03	27.58	10123.7	0.62	0
221.8	26.68	219.85	25.38	221.11	27.46	9566.4	0.62	0
221.98	26.2	220.13	24.89	221.53	26.94	8798.32	0.62	0
222.01	26.1	220.77	24.79	221.43	26.89	8321.4	0.62	0
222.08	26.01	220.49	24.71	221.88	26.73	8352.35	0.62	0
222.15	26.07	220.68	24.88	221.38	26.9	8844.74	0.48	0
221.63	26.31	220.24	25.04	221.55	27.07	9510.7	0.48	0
221.74	26.66	219.97	25.5	220.91	27.5	10157.8	0.48	0
221.12	27.05	219.86	25.79	221.01	27.9	10704.9	0.48	0
221.38	27.19	219.44	26	220.67	28.01	11043.8	0.48	0
221.3	27.32	219.39	26.15	220.8	28.14	11052.8	0.48	0
221.11	27.17	219.84	26.04	220.59	28.08	10950.1	0.48	0
221.13	27.17	219.42	26.02	220.89	28	11084.2	0.53	0
221.12	27.21	219.65	26.14	220.4	28.13	11228.9	0.53	0
220.82	27.32	219.34	26.16	220.74	28.18	11364.5	0.53	0
221.14	27.27	219.42	26.19	220.33	28.17	11226.1	0.53	0
220.83	27.06	219.6	25.89	220.77	27.93	10791.6	0.53	0
221.38	26.77	219.54	25.68	220.65	27.64	10275.4	0.53	0
221.45	26.19	219.63	25.04	220.94	27.02	9166.15	0.53	0
221.08	25.98	219.95	24.81	220.66	26.88	8976.03	0.54	0
220.93	25.95	219.24	24.75	220.69	26.78	9137.25	0.54	0
220.75	25.94	219.38	24.75	220.11	26.84	9099.97	0.54	0
220.53	26.04	219.06	24.77	220.47	26.86	9148.8	0.54	0
221	26.02	219.4	24.83	220.23	26.91	8732.36	0.54	0
220.9	25.95	219.73	24.66	220.88	26.75	8052.66	0.54	0
221.54	25.72	219.82	24.51	220.81	26.53	7572.76	0.54	0
221.81	25.43	220.06	24.13	221.26	26.15	6413.7	0.45	0
221.57	25.4	220.55	24.02	221.2	26.13	6169.08	0.45	0
221.69	25.24	220.04	23.88	221.38	25.91	6129.66	0.45	0
221.59	25.18	220.4	23.83	220.98	25.93	5920.55	0.45	0
221.57	25.24	220.21	23.86	221.49	25.9	5429	0.45	0
222.02	25.33	220.64	23.96	221.26	26.06	4720.1	0.45	0
222.2	26.02	221.17	24.45	222.19	26.55	2921.65	0.45	0
223.22	26.78	221.72	25.11	222.44	27.27	800.95	0.45	0
222.97	25.64	221.36	24.11	222.36	26.15	1981.2	0.26	0
222.21	25.38	221.31	23.87	221.89	25.97	3368.55	0.26	0
222.19	25.2	220.6	23.79	221.83	25.8	3839.85	0.26	0
222.09	25.5	221.04	23.97	221.53	26.13	3411.55	0.26	0
222.19	25.55	220.84	24.01	222.07	26.09	2879.24	0.26	0
222.43	25.41	221.16	23.87	221.7	26	2660.5	0.26	0
222.15	25.42	221.05	23.84	222.14	25.93	2580.67	0.26	0
222.47	25.28	220.96	23.79	221.71	25.89	2715.88	0.14	0
222.48	25.16	220.85	23.7	221.85	25.76	3099.37	0.14	0
222.11	25.25	221.23	23.7	221.86	25.82	3113.46	0.14	0
222.51	25.31	220.92	23.82	222.1	25.88	2880.27	0.14	0
222.51	25.47	221.54	23.91	222.01	26.07	2577.99	0.14	0
222.76	25.53	221.39	24	222.6	26.08	2258.19	0.14	0
223.07	25.67	221.91	24.1	222.37	26.27	1826.63	0.14	0
222.83	25.59	221.73	24	222.82	26.11	1775.12	0.14	0
223.1	25.42	221.69	23.89	222.34	26.03	1919.48	0.14	0
223.21	25.47	221.65	23.99	222.53	26.09	2325.44	0.14	0
222.91	25.56	222.1	24.01	222.71	26.17	2453.75	0.14	0
223.32	25.44	221.77	24	222.85	26.06	2693.59	0.14	0
223.22	25.6	222.34	24.07	222.78	26.23	2442.33	0.14	0
223.52	25.8	222.14	24.29	223.3	26.37	1910.52	0.14	0
223.8	25.93	222.73	24.39	223.13	26.56	1537.78	0.12	0
223.79	25.98	222.69	24.42	223.75	26.53	1345.12	0.12	0
224.17	25.82	222.87	24.32	223.4	26.46	1441.76	0.12	0
224.38	26.03	222.91	24.52	223.65	26.64	1112.55	0.12	0
224.06	26.25	223.33	24.61	223.9	26.79	682.01	0.12	0
224.53	26.25	223.04	24.69	224	26.82	435.84	0.12	0
224.36	26.49	223.59	24.8	223.96	27.03	134.5	0.12	0
224.56	26.46	223.21	24.82	224.29	26.97	-33.58	0.05	0
224.49	26.37	223.52	24.68	223.86	26.92	75.1	0.05	0
224.25	26.18	223.08	24.51	224.16	26.66	441.86	0.05	0
224.46	26.02	223.2	24.42	223.68	26.6	922.3	0.05	0
224.56	25.97	223.08	24.4	223.79	26.55	1241.61	0.05	0
224.16	26.18	223.35	24.49	224.03	26.68	1080.04	0.05	0
224.58	26.16	223.01	24.52	223.97	26.68	919.05	0.05	0
224.22	26.14	223.39	24.42	223.88	26.64	922.84	0.04	0
224.34	25.94	222.83	24.3	223.98	26.44	1204.55	0.04	0
224.17	25.92	223.15	24.22	223.57	26.44	1394.71	0.04	0
224.08	25.88	222.77	24.21	223.95	26.36	1637.72	0.04	0
224.33	25.89	223.05	24.25	223.56	26.46	1754.38	0.04	0
224.49	25.88	222.98	24.23	223.69	26.42	1635.67	0.04	0
224.11	26.08	223.19	24.32	224.01	26.53	1516.1	0.04	0
224.58	25.99	222.92	24.29	223.9	26.45	1437.88	0.08	0
224.11	25.88	223.19	24.11	223.8	26.34	1795.59	0.08	0
224.24	25.65	222.58	23.96	223.79	26.11	2414.95	0.08	0
223.91	25.57	222.82	23.89	223.36	26.12	3056.02	0.08	0
223.8	25.53	222.28	23.89	223.59	26.04	3620.75	0.08	0
223.86	25.57	222.51	23.93	223.1	26.14	3845.96	0.08	0
223.98	25.57	222.38	23.96	223.14	26.14	4157.42	0.08	0
223.59	25.61	222.49	23.93	223.48	26.12	4199.97	0.16	0
224.04	25.55	222.27	23.97	223.28	26.1	4403.82	0.16	0
223.6	25.61	222.56	23.96	223.32	26.17	4676.48	0.16	0
223.81	25.49	221.99	23.88	223.26	26.03	5015.68	0.16	0
223.47	25.53	222.27	23.82	222.96	26.09	5188.99	0.16	0
223.52	25.6	221.76	23.82	223.23	26.08	5230.59	0.16	0
223.53	25.6	222.04	23.81	222.79	26.16	5386.64	0.16	0
222.97	25.85	221.2	24.32	222.13	26.57	7755.38	0.27	0
222.53	26.13	221.19	24.51	222.45	26.79	7752.8	0.27	0
222.97	25.9	221.03	24.32	222.18	26.56	7405.48	0.27	0
222.34	25.91	221.05	24.22	222.12	26.56	7791.55	0.27	0
222.39	26.27	220.29	24.65	221.78	26.96	8941.78	0.27	0
221.86	26.9	220.43	25.29	221.41	27.73	9917.2	0.27	0
222.04	26.95	220.01	25.31	221.68	27.7	9945.03	0.27	0
221.97	26.82	220.37	25.25	221.29	27.66	10007.9	0.27	0
221.78	27.16	219.88	25.61	220.94	28	10793.6	0.45	0
221.39	27.37	219.75	25.7	221.3	28.2	11038.9	0.45	0
221.7	27.54	219.53	25.97	220.88	28.42	11527.6	0.45	0
221.12	28.03	219.58	26.41	220.95	28.98	12198.8	0.45	0
221.42	28.41	219.12	26.84	220.75	29.31	12754.2	0.45	0
221.09	28.39	219.54	26.81	220.7	29.36	12671.8	0.45	0
221.33	28.32	219.11	26.71	220.9	29.19	12587.8	0.45	0
221.13	28.34	219.42	26.79	220.5	29.33	12719.7	0.58	0
221.04	28.66	219.05	27.1	220.24	29.65	13255.8	0.58	0
220.6	29.16	218.74	27.51	220.51	30.15	13837.7	0.58	0
220.81	29.62	218.55	28.07	219.98	30.62	14450.1	0.58	0
220.27	30.12	218.57	28.54	220.15	31.18	14995.8	0.58	0
220.64	30.18	218.23	28.63	219.93	31.19	15002.3	0.58	0
220.17	30.12	218.5	28.54	219.86	31.2	14944.8	0.58	0
220.37	30.19	217.98	28.57	219.88	31.19	15019.1	0.66	0
220.06	30.15	218.25	28.57	219.51	31.24	15094	0.66	0
220.01	30.42	217.96	28.86	219.26	31.54	15428.3	0.66	0
219.64	30.68	217.61	29.03	219.56	31.78	15685	0.66	0
219.84	30.75	217.53	29.19	219.03	31.87	15854.7	0.66	0
219.37	30.89	217.53	29.23	219.29	32.01	15875	0.66	0
219.8	30.6	217.33	28.97	219.06	31.68	15550.5	0.66	0
219.29	30.49	217.53	28.82	219.06	31.64	15558.1	0.7	0
219.58	30.39	217.07	28.7	219.06	31.48	15353.6	0.7	0
219.18	30.39	217.32	28.74	218.73	31.6	15508.7	0.7	0
218.81	31.28	216.69	29.68	218.15	32.57	16568.8	0.7	0
218.48	31.86	216.24	30.12	218.41	33.11	16997.3	0.7	0
218.63	32.39	216.22	30.77	217.87	33.7	17571.5	0.7	0
218.21	32.45	216.17	30.74	218.2	33.79	17581.7	0.7	0
218.55	32.37	215.93	30.7	217.84	33.69	17539.5	0.73	0
218.04	32.53	216.1	30.83	217.92	33.93	17665.6	0.73	0
218.27	32.67	215.56	30.94	217.74	33.98	17844	0.73	0
217.83	32.79	215.82	31.11	217.5	34.22	18055.6	0.73	0
217.7	33.38	215.48	31.73	217.15	34.87	18653	0.73	0
217.5	33.52	215.04	31.75	217.44	34.96	18735	0.73	0
217.78	33.2	215.31	31.51	217.08	34.67	18384.5	0.73	0
217.53	32.91	215.32	31.11	217.56	34.35	18059.4	0.77	0
218	32.68	215.33	30.95	217.29	34.08	17832.9	0.77	0
217.67	32.32	215.65	30.54	217.62	33.76	17481	0.77	0
218.06	32.24	215.31	30.45	217.51	33.61	17414.5	0.77	0
217.57	32.52	215.53	30.77	217.33	34.02	17809.4	0.77	0
217.6	32.58	215.4	30.82	217.12	34.09	17776.5	0.77	0
217.54	32.73	215.01	30.88	217.47	34.16	17851.3	0.77	0
217.69	32.48	215.27	30.75	217.04	33.97	17647.9	0.76	0
217.4	32.18	215.14	30.32	217.45	33.6	17344.6	0.76	0
217.94	31.64	215.32	29.84	217.24	33.03	16636.2	0.76	0
217.55	31.24	215.49	29.35	217.54	32.63	16294.5	0.76	0
217.96	30.97	215.21	29.09	217.37	32.28	16052.5	0.76	0
217.58	30.79	215.58	28.91	217.4	32.18	15917.4	0.76	0
217.83	30.1	215.75	28.22	217.4	31.44	15054	0.76	0
217.89	29.71	215.4	27.73	217.76	30.91	14558.4	0.73	0
217.97	29.16	215.71	27.23	217.34	30.4	13925.7	0.73	0
217.68	28.99	215.45	26.95	217.7	30.16	13733.7	0.73	0
218.03	28.91	215.54	26.99	217.33	30.12	13676	0.73	0
217.6	29.08	215.59	27.09	217.62	30.31	13958.9	0.73	0
217.97	29.61	215.3	27.72	217.34	30.84	14586.2	0.73	0
217.54	29.93	215.59	28.04	217.4	31.26	14949.6	0.73	0
217.46	30.69	215.42	28.87	217.09	32.07	15815.1	0.68	0
217.56	31.17	214.99	29.31	217.38	32.5	16268.1	0.68	0
217.51	31.32	215.26	29.57	216.92	32.73	16508.4	0.68	0
217.25	31.62	214.91	29.79	217.26	33.01	16856.6	0.68	0
217.42	31.86	214.9	30.14	216.72	33.29	17107.7	0.68	0
216.84	32.32	214.69	30.55	216.88	33.82	17653.3	0.68	0
217.05	33.11	214.31	31.42	216.41	34.58	18420.6	0.68	0
216.56	33.53	214.51	31.85	216.49	35.11	18802.3	0.68	0
216.7	33.78	214.63	32.16	216.42	35.39	18984.9	0.75	0
216.92	33.79	214.26	32.07	216.73	35.3	18979.2	0.75	0
217.01	33.43	214.76	31.8	216.5	35.02	18618.9	0.75	0
216.98	33.57	214.55	31.84	216.99	35.1	18765.2	0.75	0
217.26	33.84	214.75	32.23	216.59	35.4	19083	0.75	0
216.82	34.37	214.6	32.68	216.88	35.96	19591.5	0.75	0
217.18	34.64	214.46	33.02	216.52	36.18	19790.9	0.75	0
216.73	34.66	214.65	33.01	216.71	36.3	19795.2	0.78	0
216.91	34.36	214.85	32.75	216.67	36.01	19523	0.78	0
217.28	33.92	214.6	32.21	217.03	35.42	19003.2	0.78	0
217.36	33.48	215.19	31.86	216.87	35.03	18635.5	0.78	0
217.5	32.94	215.07	31.2	217.44	34.37	18017.4	0.78	0
217.76	32.55	215.39	30.92	217.09	34.01	17724.6	0.78	0
217.67	32.03	215.53	30.26	217.71	33.42	16975.4	0.78	0
218.47	30.95	215.95	29.22	217.76	32.25	15662.5	0.77	0
218.61	29.79	216.76	27.89	218.58	30.96	13868.5	0.77	0
219.87	27.75	218.19	25.7	219.62	28.67	10403.4	0.77	0
220.59	26.95	218.25	24.86	220.22	27.7	8986.78	0.77	0
220.79	26.45	219.07	24.3	220.28	27.17	7901.84	0.77	0
221.03	26.12	218.96	23.92	220.89	26.71	7257.24	0.77	0
221.35	25.89	219.44	23.71	220.64	26.5	6854.4	0.77	0
221.24	25.84	219.46	23.56	221.23	26.33	6380.78	0.52	0
221.79	25.74	219.68	23.51	221.02	26.26	5894.28	0.52	0
221.73	26.04	220.21	23.65	221.68	26.4	4950.48	0.52	0
222.87	27.02	221.54	24.41	222.65	27.08	1435.87	0.52	0
223.36	26.76	221.32	24.24	222.93	26.81	877.88	0.52	0
223.09	26.4	221.68	23.85	222.62	26.49	1191.26	0.52	0
222.99	26.06	221.11	23.59	222.81	26.16	1807.63	0.52	0
223.04	25.9	221.38	23.47	222.35	26.12	2232.24	0.17	0
223.03	26.27	221.42	23.81	223.01	26.39	1928.62	0.17	0
223.68	26.5	221.83	24.04	222.9	26.66	1186.13	0.17	0
223.5	26.67	222.16	24.13	223.46	26.7	667.97	0.17	0
223.54	26.3	222.29	23.83	223.34	26.39	1014.62	0.17	0
223.61	25.86	221.58	23.55	223.12	26.06	2136.26	0.17	0
223.17	25.74	221.79	23.42	222.74	26.03	2914.12	0.17	0
223.21	25.76	221.29	23.51	222.97	26.04	3376.85	0.08	0
223.22	25.8	221.61	23.56	222.54	26.18	3722.38	0.08	0
222.95	25.74	221.26	23.5	222.88	26.08	4151.49	0.08	0
223.14	25.55	221.28	23.43	222.36	26.01	4620.38	0.08	0
222.79	25.74	221.35	23.57	222.76	26.16	4680.41	0.08	0
222.82	25.64	221.51	23.52	222.66	26.11	4907.14	0.08	0
223.17	25.54	221.09	23.52	222.61	26.03	5153.53	0.08	0
222.83	25.58	221.48	23.51	222.44	26.09	5250.04	0.24	0
223.06	25.69	221.12	23.65	222.76	26.15	5078.39	0.24	0
223.12	25.64	221.61	23.6	222.48	26.15	4853.35	0.24	0
223.1	25.65	221.42	23.6	222.99	26.07	4692.85	0.24	0
223.48	25.63	221.75	23.64	222.68	26.12	4483.96	0.24	0
223.2	25.67	221.79	23.62	223.15	26.08	4449.8	0.24	0
223.03	25.57	221.76	23.61	222.89	26.08	5272.11	0.24	0
223.42	25.62	221.4	23.74	222.82	26.15	5450.19	0.26	0
223.07	25.68	221.79	23.78	222.71	26.26	5746.4	0.26	0
223.29	25.7	221.37	23.86	222.93	26.25	5967.2	0.26	0
223.18	25.68	221.76	23.87	222.58	26.31	6115.3	0.26	0
223.03	25.79	221.32	23.98	222.89	26.38	6565.64	0.26	0
223.21	25.8	221.54	24.1	222.44	26.5	6837.23	0.26	0
222.96	25.86	221.52	24.09	222.93	26.48	6704.11	0.26	0
223.04	25.86	221.79	24.1	222.93	26.51	6597.17	0.33	0
223.46	25.75	221.49	24.08	222.81	26.4	6666.11	0.33	0
223.08	25.76	221.87	24.07	222.78	26.46	6869.92	0.33	0
223.35	25.84	221.45	24.22	222.95	26.51	7070.38	0.33	0
223.23	25.87	221.89	24.26	222.67	26.62	7291.04	0.33	0
223.29	25.92	221.58	24.28	223.11	26.59	7183.52	0.33	0
223.39	25.79	221.81	24.2	222.65	26.53	7178.7	0.33	0
222.95	25.91	221.47	24.27	222.91	26.63	7713.15	0.37	0
222.69	26.46	221.39	24.92	222.63	27.29	9084.98	0.37	0
223.13	26.61	221.13	25.17	222.45	27.46	9292.94	0.37	0
222.74	26.66	221.48	25.14	222.48	27.52	9287.14	0.37	0
223.01	26.59	221.01	25.09	222.55	27.39	9303.86	0.37	0
222.77	26.53	221.41	25.04	222.27	27.4	9367.99	0.37	0
222.82	26.66	221	25.15	222.61	27.47	9407.1	0.37	0
222.86	26.64	221.27	25.21	222.15	27.55	9703	0.37	0
222.52	26.9	220.94	25.43	222.47	27.78	10209.7	0.48	0
222.28	27.03	220.89	25.55	222.23	27.92	10431.1	0.48	0
222.62	27	220.59	25.61	221.91	27.9	10466.4	0.48	0
222.16	26.98	220.86	25.52	221.96	27.91	10457.1	0.48	0
222.5	26.95	220.46	25.53	222.01	27.84	10339	0.48	0
222.21	27.04	220.84	25.64	221.77	28.02	10641.2	0.48	0
222.2	27.36	220.29	25.95	221.96	28.28	11210	0.48	0
222.06	27.79	220.43	26.48	221.39	28.82	12045.5	0.53	0
221.77	28.31	220.04	26.9	221.7	29.28	12529.8	0.53	0
221.44	28.73	219.92	27.36	221.42	29.76	13163.6	0.53	0
221.83	28.63	219.74	27.34	221.11	29.67	13067.4	0.53	0
221.31	28.7	219.92	27.38	221.17	29.79	13215.7	0.53	0
221.6	28.88	219.46	27.58	221.07	29.91	13440.4	0.53	0
221.24	28.86	219.81	27.59	220.87	29.99	13546.1	0.53	0
221.35	29.07	219.31	27.75	221.07	30.11	13761.4	0.62	0
221.24	29.28	219.6	28.05	220.63	30.43	14117.4	0.62	0
221.02	29.64	219.18	28.32	220.94	30.71	14602.7	0.62	0
220.93	29.69	219.35	28.39	220.92	30.78	14537	0.62	0
221.41	29.6	219.31	28.36	220.67	30.67	14402.1	0.62	0
220.95	29.65	219.5	28.36	220.83	30.76	14596	0.62	0
221.18	30.04	218.96	28.77	220.59	31.09	15087	0.62	0
220.53	30.84	219	29.61	220.19	32.02	16113.1	0.67	0
220.55	31.79	218.34	30.49	220.19	32.88	16977.9	0.67	0
220.32	32.32	218.6	31.13	219.74	33.52	17576.2	0.67	0
220.12	32.96	218.11	31.67	219.99	34.09	18752.5	0.67	0
219.58	34.13	217.76	32.86	219.54	35.31	19350.8	0.67	0
219.91	34.31	217.66	33.11	219.13	35.47	19453.8	0.67	0
219.43	34.6	217.77	33.36	219.33	35.84	19747.9	0.67	0
219.67	34.99	217.28	33.73	219.02	36.12	20135.7	0.76	0
219.02	35.6	217.33	34.38	218.72	36.86	20806.2	0.76	0
219.06	36.21	216.67	34.91	218.64	37.36	21246.6	0.76	0
218.81	36.42	216.98	35.24	218.25	37.68	21473.8	0.76	0
218.84	36.56	216.65	35.26	218.66	37.72	21322.9	0.76	0
218.87	36.03	216.93	34.73	218.82	37.22	21038.2	0.76	0
219.19	35.97	216.9	34.76	218.39	37.15	21046.9	0.76	0
218.72	35.95	216.95	34.66	218.64	37.2	21033.2	0.81	0
219.04	35.96	216.6	34.68	218.36	37.12	20999.8	0.81	0
218.7	35.56	217.01	34.31	218.45	36.84	20595	0.81	0
219.15	35.1	216.75	33.79	218.69	36.26	20090.7	0.81	0
219.21	34.24	217.48	32.98	218.73	35.48	19228.7	0.81	0
219.57	33.4	217.4	32.04	219.36	34.54	17330	0.81	0
219.94	31.58	218.07	30.2	219.9	32.7	16461.2	0.81	0
220.57	30.76	218.48	29.45	219.79	31.9	15437.7	0.77	0
220.42	30	218.82	28.57	220.38	31.09	14552.2	0.77	0
221.05	29.42	218.84	28.04	220.35	30.47	13917.7	0.77	0
220.89	28.83	219.44	27.35	220.72	29.87	13018.4	0.77	0
221.55	28.23	219.38	26.74	221.06	29.18	12018.7	0.77	0
221.61	27.71	220.15	26.15	221.19	28.67	11024.6	0.77	0
221.96	27.21	219.97	25.58	221.72	27.65	9346.05	0.77	0
222.14	26.51	220.41	24.77	222.08	27.28	8829.98	0.6	0
222.4	26.31	220.52	24.63	221.63	27.14	8752.7	0.6	0
221.96	26.3	220.45	24.52	221.95	27.08	8787.03	0.6	0
222.38	26.27	220.3	24.59	221.67	27.1	8689.06	0.6	0
221.93	26.38	220.55	24.59	221.81	27.19	8660.87	0.6	0
222.24	26.33	220.1	24.6	221.71	27.12	8803.45	0.6	0
221.85	26.28	220.43	24.52	221.51	27.13	8836.36	0.6	0
221.94	26.28	219.89	24.53	221.66	27.18	8979.83	0.46	0
221.51	26.39	219.68	24.63	221.46	27.23	9298.78	0.46	0
221.48	26.5	219.61	24.86	220.77	27.44	9854.63	0.46	0
220.95	26.83	219.33	25.12	220.97	27.75	10258.6	0.46	0
221.2	26.98	219.08	25.37	220.48	27.93	10580.9	0.46	0
220.69	27.04	219.2	25.35	220.63	28.02	10692	0.46	0
221.06	27	218.83	25.35	220.5	27.94	10687.6	0.46	0
220.64	26.9	219.15	25.19	220.39	27.91	10451.4	0.46	0
220.72	26.85	218.55	25.13	220.43	28.05	10894.8	0.52	0
220.24	27.24	218.22	25.52	220.17	28.26	11337.6	0.52	0
220.28	27.41	218.35	25.79	219.63	28.51	11590.6	0.52	0
219.92	27.57	218.14	25.86	219.98	28.64	11736	0.52	0
220.27	27.45	218.1	25.81	219.59	28.53	11599.2	0.52	0
219.91	27.39	218.31	25.62	219.93	28.46	11238.1	0.52	0
220.34	27.21	218.04	25.48	219.78	28.25	11080.2	0.52	0
220.04	27.05	218.48	25.25	219.88	28.12	10715.8	0.57	0
220.55	26.8	218.3	24.97	220.23	27.56	9385.07	0.57	0
220.71	26.33	218.66	24.37	220.62	27.2	8982.77	0.57	0
220.91	26.1	219.07	24.14	220.3	27.01	8511.21	0.57	0
220.85	26.04	219.06	23.94	220.91	26.79	7721.71	0.57	0
221.38	25.83	219.32	23.7	220.7	26.57	6907.74	0.57	0
221.14	25.76	219.58	23.47	221.2	26.39	6244.18	0.57	0
221.71	25.57	219.49	23.31	221.12	26.18	5667.91	0.45	0
221.31	25.53	219.84	23.16	221.22	26.1	5437.48	0.45	0
221.62	25.42	219.39	23.1	221.05	26.04	5310.65	0.45	0
221.72	25.8	219.67	23.33	221.62	26.22	4188.95	0.45	0
222.18	26.49	220.48	23.78	221.63	26.74	2413.39	0.45	0
222.17	26.41	220.41	23.65	222.25	26.54	1664.52	0.45	0
222.26	25.81	220.31	23.15	221.62	26.08	2360.63	0.45	0
221.73	25.73	220.17	23.07	221.84	26.01	3034.48	0.22	0
222.14	25.65	219.99	23.11	221.55	26.02	3196.72	0.22	0
221.88	25.94	220.47	23.27	221.86	26.22	2704.42	0.22	0
222.42	26.01	220.28	23.4	221.86	26.11	1906.9	0.22	0
222.29	25.85	220.28	23.29	222.1	26.05	2144.65	0.22	0
222.2	25.72	220.6	23.17	221.66	25.99	2395.32	0.22	0
222.04	25.7	220.25	23.15	222.04	25.89	2503.07	0.22	0
222.39	25.85	220.56	23.31	221.7	26.09	2060.67	0.14	0
222.11	25.99	220.6	23.39	222.16	26.11	1684.46	0.14	0
222.41	25.66	220.38	23.19	221.72	25.88	2024.77	0.14	0
221.79	25.53	220.42	23.06	221.74	25.78	2802.71	0.14	0
222.15	25.46	220.04	23.24	221.64	25.96	3537.71	0.14	0
222.34	25.67	220.35	23.37	222.05	26.01	3381.49	0.14	0
222.45	25.7	220.98	23.36	221.93	26.06	3046.21	0.14	0
222.6	25.86	220.86	23.53	222.54	26.14	2689.48	0.15	0
222.92	25.8	221.25	23.51	222.22	26.16	2512.52	0.15	0
222.65	25.78	221.2	23.47	222.68	26.08	2501.6	0.15	0
223.02	25.57	221.15	23.38	222.3	25.97	2725.38	0.15	0
222.63	25.77	221.38	23.5	222.6	26.11	2610.86	0.15	0
223.15	25.78	221.19	23.66	222.69	26.28	1996.41	0.15	0
223.34	26.06	221.46	23.81	222.99	26.35	1561.59	0.15	0
223.34	26.26	222.04	23.89	222.86	26.52	1127.04	0.13	0
223.52	26.48	221.85	24.11	223.41	26.66	678.89	0.13	0
223.7	26.33	222.19	23.97	223.03	26.58	661.77	0.13	0
223.38	26.19	221.95	23.83	223.4	26.39	1061.49	0.13	0
223.78	26.12	222.02	23.84	223.05	26.43	1267.3	0.13	0
223.47	26.25	222.26	23.91	223.47	26.53	1381.73	0.13	0
224.08	26.28	222.2	24.2	223.71	26.84	830.7	0.13	0
224.33	26.58	222.46	24.25	223.92	26.82	696.87	0.05	0
224.22	26.6	223	24.2	223.79	26.83	594.03	0.05	0
224.42	26.64	222.72	24.29	224.25	26.83	527	0.05	0
224.56	26.56	223.13	24.21	223.91	26.81	596.97	0.05	0
224.35	26.55	222.91	24.21	224.35	26.76	744.94	0.05	0
224.67	26.43	222.98	24.15	223.92	26.72	859.87	0.05	0
224.35	26.58	223.12	24.22	224.35	26.78	746.77	0.05	0
224.85	26.59	223.34	24.35	224.31	26.93	312.31	0.03	0
224.88	26.72	223.01	24.39	224.4	26.91	237.3	0.03	0
224.61	26.52	223.43	24.18	224.21	26.75	665.56	0.03	0
224.67	26.28	222.93	24.05	224.43	26.54	1285.63	0.03	0
224.6	26.13	223.22	23.93	223.97	26.48	1737.08	0.03	0
224.41	26.09	222.89	23.93	224.35	26.41	2101.3	0.03	0
224.7	26	223.06	23.92	223.93	26.42	2397.69	0.03	0
224.38	26.14	223.12	24.02	224.37	26.5	2525.32	0.03	0
224.83	25.98	223.24	23.89	224.23	26.38	2588.7	0.07	0
224.68	25.88	222.8	23.88	224.12	26.3	2648.45	0.07	0
224.26	25.81	223.12	23.79	223.9	26.26	2945.02	0.07	0
224.31	25.72	222.54	23.79	224	26.17	3379.48	0.07	0
224.1	25.58	222.79	23.7	223.49	26.13	3833.43	0.07	0
223.97	25.71	222.43	23.83	223.87	26.19	3829.37	0.07	0
224.26	25.71	222.72	23.88	223.5	26.28	3765.46	0.07	0
223.96	25.73	222.69	23.87	223.95	26.24	3838.29	0.17	0
224.35	25.6	222.65	23.72	223.67	26.1	4129.06	0.17	0
223.92	25.41	222.05	23.7	223.31	26	4760.64	0.17	0
223.39	25.47	222.26	23.71	223.09	26.09	5191.48	0.17	0
223.57	25.56	221.76	23.88	223.21	26.18	5404.12	0.17	0
223.18	25.59	221.88	23.98	222.63	26.32	6353	0.17	0
222.62	26.21	220.92	24.67	222.48	26.97	8391.24	0.17	0
222.5	26.62	220.87	25.21	221.77	27.51	9428.33	0.28	0
222.41	26.66	220.95	25.1	222.39	27.42	8540.86	0.28	0
223.01	26.05	221.2	24.49	222.38	26.82	7952.5	0.28	0
222.45	26.43	220.47	25.03	221.79	27.24	9389.13	0.28	0
221.84	26.83	220.59	25.42	221.58	27.72	10083.2	0.28	0
222.15	26.85	220.19	25.45	221.71	27.67	9858.91	0.28	0
221.89	26.64	220.53	25.26	221.38	27.53	9913.41	0.28	0
221.84	26.81	220.04	25.4	221.64	27.64	10236.7	0.47	0
221.9	26.74	220.31	25.38	221.18	27.64	10151	0.47	0
221.36	26.75	219.78	25.31	221.31	27.6	10398.4	0.47	0
221.12	27.79	218.77	26.42	220.18	28.78	12309.3	0.47	0
220.54	28.31	218.44	27.02	219.86	29.29	12806.1	0.47	0
220.2	28.63	218.85	27.35	220.01	29.69	13169.6	0.47	0
220.61	28.7	218.51	27.42	220.13	29.66	13240.1	0.47	0
220.31	28.74	218.86	27.48	219.86	29.78	13442.4	0.58	0
220.33	28.92	218.36	27.59	220.08	29.87	13539.1	0.58	0
220.23	29.03	218.57	27.82	219.55	30.07	13901.3	0.58	0
220.02	29.17	218.3	27.87	219.96	30.14	13928.4	0.58	0
220.23	29.6	218.06	28.33	219.53	30.61	14628.9	0.58	0
219.9	29.8	217.79	28.61	219.16	30.79	14848.1	0.58	0
219.5	29.72	218.1	28.47	219.32	30.74	14662.8	0.58	0
219.97	29.59	217.83	28.36	219.41	30.54	14446.5	0.66	0
219.73	29.58	218.3	28.38	219.32	30.6	14540.5	0.66	0
219.91	29.6	217.88	28.33	219.58	30.51	14529.8	0.66	0
219.78	29.69	218.14	28.51	219.11	30.69	14789.5	0.66	0
219.48	30.15	217.67	28.9	219.35	31.1	15309.7	0.66	0
219.01	31.06	217.47	29.92	218.96	32.05	16347.1	0.66	0
219.37	31.44	217.34	30.42	218.61	32.41	16640	0.66	0
218.94	31.67	217.55	30.59	218.79	32.69	16932.6	0.7	0
219.39	31.83	217.25	30.74	218.77	32.76	17046	0.7	0
219.15	31.83	217.72	30.73	218.78	32.86	17038.9	0.7	0
219.42	32.19	217.31	31.01	219.01	33.11	17321.8	0.7	0
219.3	32.39	217.68	31.31	218.66	33.4	17658.1	0.7	0
219.1	33.1	217.2	31.93	218.92	34.03	18332.2	0.7	0
218.95	33.55	217.34	32.47	218.89	34.53	18759.8	0.7	0
219.34	33.46	217.3	32.45	218.54	34.41	18691.8	0.75	0
218.79	33.76	217.31	32.68	218.66	34.77	19069.2	0.75	0
219.15	34.03	216.95	32.94	218.47	34.95	19202.7	0.75	0
218.73	33.94	217.25	32.86	218.39	34.96	19219.1	0.75	0
218.82	34.43	216.63	33.26	218.36	35.33	19648.4	0.75	0
218.47	35.12	216.83	34.08	217.89	36.15	20357.3	0.75	0
218.32	35.83	216.29	34.67	218.1	36.77	20899.1	0.75	0
218.01	36.35	216.24	35.2	217.93	37.32	21321.4	0.79	0
218.26	36.57	216.14	35.5	217.43	37.5	21513	0.79	0
217.78	36.83	216.19	35.69	217.67	37.82	21772.6	0.79	0
218.19	36.86	215.93	35.74	217.46	37.76	21743.1	0.79	0
217.66	37.02	216.12	35.94	217.38	38.04	21966.1	0.79	0
217.8	37.28	215.54	36.13	217.3	38.18	22174.8	0.79	0
217.39	37.53	215.75	36.5	216.88	38.56	22473	0.79	0
217.25	38.06	215.13	36.89	216.99	38.98	22853	0.79	0
216.8	38.41	214.89	37.23	216.7	39.39	23124.3	0.82	0
216.88	38.61	214.75	37.51	216.08	39.57	23308	0.82	0
216.44	38.61	214.75	37.45	216.36	39.63	23240.2	0.82	0
216.74	38.82	214.45	37.68	216	39.72	23436.5	0.82	0
216.18	39.31	214.59	38.21	215.97	40.34	23885.5	0.82	0
216.22	40.67	213.87	39.46	215.68	41.54	24949.3	0.82	0
215.71	41.66	213.99	40.57	215.27	42.67	25744.2	0.82	0
215.67	42.47	213.37	41.18	215.36	43.37	26313.3	0.85	0
215.19	43.39	213.07	42.09	215.07	44.35	27015.7	0.85	0
215.3	43.75	213.07	42.58	214.51	44.69	27299.2	0.85	0
214.96	43.56	213.1	42.33	214.91	44.57	27107.2	0.85	0
215.34	43.62	212.97	42.42	214.59	44.52	27165.4	0.85	0
214.8	44.1	213.07	42.93	214.65	45.14	27612.1	0.85	0
215.05	44.82	212.58	43.54	214.46	45.69	28113.4	0.85	0
214.57	45.36	212.77	44.18	214.19	46.38	28565.5	0.87	0
214.73	45.69	212.31	44.35	214.37	46.59	28699.1	0.87	0
214.83	44.45	212.67	43.16	214.69	45.39	27698.1	0.87	0
215.49	42.92	213.38	41.78	214.72	43.87	26415.2	0.87	0
215.62	41.23	213.8	40.03	215.56	42.19	25060.1	0.87	0
216.37	39.86	214.12	38.74	215.59	40.76	24008.4	0.87	0
216.18	39.14	214.57	38.02	216.05	40.14	23528.9	0.87	0
216.82	38.45	214.51	37.33	216.18	39.35	22942.3	0.87	0
216.72	37.53	215.19	36.48	216.4	38.54	22216.5	0.87	0
217.45	36.29	215.28	35.21	217.05	37.21	20957.2	0.87	0
218.37	33.42	216.52	32.36	218.21	34.33	18093	0.87	0
219.07	31.9	217.37	30.94	218.32	32.87	16600.3	0.87	0
219.22	30.66	217.73	29.61	219.19	31.57	15121	0.87	0
219.86	29.64	218.01	28.66	219.08	30.56	14128.7	0.87	0
219.61	29.01	218.35	27.94	219.54	29.92	13466.7	0.76	0
220.33	28.44	218.39	27.41	219.66	29.31	12679.8	0.76	0
220.28	27.9	219.13	26.8	220.02	28.8	11794.4	0.76	0
220.89	27.41	219.05	26.31	220.46	28.25	10881.1	0.76	0
221.13	26.56	219.49	25.37	220.93	27.34	9483.63	0.76	0
221.46	26.22	220.04	25.04	220.73	27.05	8812.37	0.76	0
221.39	26.05	220.03	24.78	221.34	26.78	8403.01	0.76	0
221.88	25.89	220.23	24.68	221.08	26.68	8204.92	0.54	0
221.46	25.94	220.31	24.66	221.41	26.69	8356.68	0.54	0
221.81	26.04	219.99	24.84	221.1	26.81	8597.32	0.54	0
221.3	26.09	220.21	24.85	221.09	26.89	8876.09	0.54	0
221.6	26.06	219.77	24.86	221.11	26.82	8815.75	0.54	0
221.59	26.02	219.91	24.74	221.34	26.75	8332.46	0.54	0
221.67	25.81	220.31	24.54	220.99	26.59	8119.38	0.54	0
221.48	25.82	220.03	24.49	221.4	26.52	8204.16	0.45	0
221.73	25.83	220.08	24.57	220.92	26.6	8348.29	0.45	0
221.25	25.95	220	24.6	221.2	26.68	8606.15	0.45	0
221.73	25.94	219.88	24.67	220.96	26.68	8527.57	0.45	0
221.44	25.9	220.32	24.54	221.26	26.64	8161.34	0.45	0
222.03	25.8	220.17	24.43	221.45	26.46	7299.43	0.45	0
222.12	25.51	220.37	24.05	221.78	26.09	6515.42	0.45	0
222.05	25.42	220.71	23.95	221.38	26.07	6509.94	0.42	0
221.95	25.49	220.43	23.97	221.81	26.06	6436.89	0.42	0
222.25	25.49	220.67	24.02	221.44	26.13	6349.12	0.42	0
221.95	25.48	220.68	23.92	221.89	26.03	6202.08	0.42	0
222.41	25.46	220.62	23.96	221.61	26.07	5951.72	0.42	0
221.99	25.47	220.86	23.86	221.84	26.04	5756.03	0.42	0
222.49	25.44	220.62	23.86	221.85	26	5278.71	0.42	0
222.97	25.93	221.24	24.16	222.6	26.34	3120.46	0.32	0
223.21	26.2	222	24.28	222.59	26.56	1988.16	0.32	0
223.23	26	221.73	24.09	223.08	26.3	1766.29	0.32	0
223.33	25.75	221.87	23.87	222.55	26.14	2083.42	0.32	0
222.95	25.7	221.69	23.78	222.92	26.03	2349.84	0.32	0
223.44	25.82	221.75	23.96	222.65	26.25	2176.49	0.32	0
223.16	25.99	222.09	24.01	223.06	26.31	1690.39	0.32	0
223.76	26.13	221.98	24.2	223.1	26.47	1236.57	0.32	0
223.51	25.67	221.76	23.81	223.09	26.04	2250.25	0.11	0
223.24	25.55	222.05	23.72	222.69	26.01	3067.22	0.11	0
223.11	25.53	221.49	23.71	222.92	25.95	3685.95	0.11	0
223.15	25.58	221.64	23.7	222.4	26.05	3851.8	0.11	0
222.8	25.51	221.33	23.53	222.74	25.91	4027.87	0.11	0
223.14	25.5	221.33	23.57	222.33	25.98	4121.88	0.11	0
222.76	25.53	221.51	23.57	222.69	25.97	4306.02	0.11	0
223.25	25.52	221.34	23.72	222.55	26.05	4601.43	0.18	0
223.17	25.46	221.26	23.71	222.67	25.98	5116.87	0.18	0
222.98	25.53	221.69	23.67	222.47	26.07	5032.36	0.18	0
223.06	25.57	221.27	23.67	222.84	26.04	5018	0.18	0
223.09	25.47	221.54	23.6	222.39	26.06	5289.19	0.18	0
222.76	25.48	221.19	23.62	222.71	26.04	5763.52	0.18	0
222.78	25.49	220.96	23.77	222	26.18	6627.8	0.18	0
222.12	25.74	220.73	23.98	222.08	26.43	7494.45	0.29	0
222.5	25.83	220.47	24.13	221.77	26.55	7417.88	0.29	0
222.43	25.91	220.36	24.11	221.93	26.6	7267.85	0.29	0
222.14	25.85	220.76	24.04	221.74	26.61	7370.29	0.29	0
222.17	25.86	220.22	24.09	221.93	26.58	7759.84	0.29	0
222.16	25.97	220.58	24.25	221.53	26.79	7884.49	0.29	0
222	26.06	220.3	24.3	221.95	26.8	8077.1	0.29	0
222.27	26.02	220.44	24.34	221.52	26.84	8152.07	0.4	0
221.83	26.02	220.33	24.24	221.83	26.8	8297.68	0.4	0
222.15	26.07	220.09	24.39	221.45	26.92	8446.45	0.4	0
221.92	26.23	219.78	24.54	221.39	27.08	8969.21	0.4	0
221.59	26.25	220.18	24.53	221.27	27.15	8986.43	0.4	0
221.9	26.25	219.88	24.53	221.61	27.07	8671.84	0.4	0
221.92	26.13	220.37	24.43	221.36	27.03	8511.92	0.4	0
221.75	26.21	219.95	24.48	221.69	27.04	8967.2	0.45	0
221.81	26.5	219.98	24.93	221.1	27.5	9706.26	0.45	0
221.34	26.78	219.74	25.12	221.37	27.76	10153.3	0.45	0
221.56	27.01	219.47	25.44	220.85	28.01	10612	0.45	0
221.61	27.19	219.41	25.6	221.04	28.18	10620.1	0.45	0
221.28	27.14	219.83	25.53	221.03	28.19	10642.3	0.45	0
221.51	27.14	219.39	25.53	221.19	28.12	10765.5	0.45	0
221.38	27.13	219.79	25.55	220.89	28.2	10794.4	0.53	0
221.32	27.28	219.37	25.65	221.23	28.28	11090.7	0.53	0
221.41	27.46	219.56	25.93	220.73	28.56	11406.7	0.53	0
221.08	27.55	219.35	25.94	221.11	28.61	11604.7	0.53	0
221.43	27.54	219.32	26.01	220.71	28.64	11586.2	0.53	0
221.44	27.59	219.18	26.02	220.86	28.7	11665	0.53	0
221.15	27.54	219.64	25.91	220.99	28.7	11534.4	0.53	0
221.37	27.65	219.12	26.03	221.03	28.76	11837.4	0.57	0
220.89	28.07	219.23	26.54	220.5	29.33	12659	0.57	0
220.58	28.71	218.44	27.14	220.49	29.94	13534.8	0.57	0
220.41	29.24	218.45	27.79	219.83	30.61	14187.2	0.57	0
220.07	29.79	218.11	28.22	220.14	31.13	14687.9	0.57	0
220.34	30	218.1	28.54	219.69	31.39	14973.5	0.57	0
220.32	30.3	217.9	28.83	219.75	31.68	15336	0.57	0
219.82	30.62	218.12	29.17	219.74	32.09	15740.7	0.66	0
219.93	31.1	217.47	29.63	219.55	32.49	16348.5	0.66	0
219.46	31.55	217.64	30.15	219.14	33.07	16870.4	0.66	0
219.36	32.1	216.99	30.62	219.23	33.55	17396.4	0.66	0
219.21	32.44	217.15	31.09	218.69	34.02	17769	0.66	0
218.99	32.63	216.83	31.16	219.06	34.17	17947.5	0.66	0
219.28	32.74	216.96	31.38	218.65	34.3	18085	0.66	0
219.45	32.79	216.95	31.41	218.84	34.29	18146.8	0.74	0
218.93	33.15	217.1	31.77	218.89	34.74	18529.5	0.74	0
219.08	34.12	216.48	32.7	218.62	35.6	19457.2	0.74	0
218.53	35.05	216.6	33.73	218.25	36.67	20315	0.74	0
218.48	35.87	215.94	34.44	218.27	37.39	20993.6	0.74	0
218.39	36.24	216.27	34.93	217.87	37.84	21297.3	0.74	0
218.29	36.62	215.96	35.18	218.27	38.15	21570.3	0.74	0
218.48	36.89	216.11	35.57	217.8	38.42	21891.5	0.74	0
218.68	37.04	216.08	35.65	217.96	38.49	21942	0.8	0
218.48	36.7	216.55	35.28	218.39	38.2	21619.7	0.8	0
219.2	36.13	216.57	34.72	218.63	37.52	21072.5	0.8	0
219.2	35.23	217.35	33.83	218.91	36.68	20192.4	0.8	0
219.76	34.27	217.27	32.8	219.42	35.59	19160.7	0.8	0
219.95	33.12	218	31.7	219.4	34.5	18059	0.8	0
220.23	32.14	218.02	30.58	220.13	33.38	16914.9	0.8	0
220.84	31.07	218.73	29.57	220.12	32.33	15659.3	0.79	0
221.54	29.55	219.25	27.98	220.8	30.72	13948.4	0.79	0
221.3	29.17	219.63	27.49	221.26	30.32	13440.6	0.79	0
221.91	28.77	219.52	27.11	221.3	29.86	12892	0.79	0
221.63	28.59	220.01	26.89	221.4	29.72	12651.3	0.79	0
222.08	28.25	219.76	26.52	221.71	29.28	12098.1	0.79	0
222.11	27.84	220.4	26.09	221.62	28.91	11393.4	0.79	0
222.33	27.58	220.25	25.73	222.2	28.53	10679.3	0.63	0
222.65	27.13	220.75	25.29	221.97	28.1	9946.37	0.63	0
223.03	26.54	220.92	24.62	222.28	27.41	8709.88	0.63	0
222.74	26.52	221.18	24.49	222.73	27.32	8358.86	0.63	0
223.25	26.3	221.02	24.32	222.6	27.09	8059.84	0.63	0
222.89	26.21	221.42	24.13	222.71	26.97	7712.88	0.63	0
223.26	26.14	221.04	24.09	222.83	26.86	7519.69	0.63	0
223.01	26.05	221.45	23.98	222.59	26.82	7448.96	0.45	0
222.99	26.04	220.93	23.97	222.83	26.77	7651.12	0.45	0
222.83	26.1	221.03	24.15	222.2	26.97	8276.45	0.45	0
222.41	26.74	220.33	24.92	221.68	27.7	9896.33	0.45	0
221.78	27.06	220.11	25.2	221.79	28.02	10465.7	0.45	0
222.04	27.27	219.74	25.5	221.35	28.25	10789.2	0.45	0
221.47	27.48	219.89	25.68	221.34	28.52	11183.7	0.45	0
221.73	27.63	219.4	25.89	221.25	28.63	11490.3	0.48	0
221.49	27.57	219.87	25.83	221.12	28.62	11372.4	0.48	0
221.74	27.55	219.57	25.78	221.5	28.49	11030.6	0.48	0
221.73	27.34	219.95	25.64	221.11	28.34	10981.9	0.48	0
221.81	27.43	219.8	25.79	221.04	28.41	11135.1	0.48	0
221.56	27.43	219.91	25.68	221.54	28.33	10872.5	0.48	0
222.08	27.19	219.9	25.52	221.33	28.09	10518.5	0.48	0
221.68	26.98	220.19	25.22	221.55	27.86	10236.6	0.56	0
222.22	26.82	220	25.09	221.65	27.65	9614.7	0.56	0
222.03	26.61	220.57	24.84	221.68	27.47	9277.28	0.56	0
222.25	26.5	220.16	24.76	221.92	27.29	9181.8	0.56	0
222.19	26.43	220.58	24.71	221.59	27.29	9180.38	0.56	0
222.66	26.45	220.83	24.69	221.89	27.24	8346.87	0.56	0
222.47	26.28	220.92	24.41	222.45	26.96	7769.39	0.56	0
223	26.05	220.99	24.23	222.23	26.75	7130.99	0.47	0
222.68	26.04	221.33	24.1	222.58	26.66	6572.1	0.47	0
223.22	25.92	221.16	24.05	222.6	26.53	6198.43	0.47	0
222.96	25.79	221.67	23.87	222.65	26.4	5954.17	0.47	0
223.28	25.75	221.31	23.87	222.9	26.31	5685.88	0.47	0
223.22	25.72	221.81	23.78	222.66	26.31	5432.35	0.47	0
224.19	26.92	222.61	24.67	223.43	27.22	2053.05	0.47	0
224.16	27.06	222.76	24.72	224.12	27.18	780.71	0.29	0
224.39	26.54	222.59	24.27	223.6	26.75	987.5	0.29	0
223.59	26.03	222.33	23.76	223.52	26.26	1998.82	0.29	0
223.82	25.87	221.85	23.73	223.15	26.2	2619.33	0.29	0
223.42	26.01	222.21	23.76	223.16	26.29	2352.56	0.29	0
223.75	26.1	221.82	23.87	223.31	26.33	1923.67	0.29	0
223.43	25.92	222.12	23.67	222.93	26.19	2025.31	0.29	0
223.2	25.71	221.63	23.56	222.49	26.09	2974.23	0.1	0
222.99	25.83	221.48	23.66	222.95	26.13	2919.87	0.1	0
223.44	25.86	221.66	23.73	222.64	26.21	2483.49	0.1	0
223.09	25.88	221.83	23.69	223.04	26.14	2275.49	0.1	0
223.48	25.76	221.57	23.67	222.77	26.1	2333.34	0.1	0
222.91	25.58	221.72	23.46	222.7	25.93	2842.41	0.1	0
223.21	25.61	221.28	23.58	222.72	25.97	3077.79	0.1	0
223.08	25.77	221.84	23.66	222.62	26.12	2702.73	0.1	0
223.58	26.17	222.17	24.01	222.88	26.45	1538.13	0.15	0
223.44	26.05	221.98	23.91	223.36	26.27	1454.69	0.15	0
223.71	25.91	222.06	23.84	222.9	26.22	1654.44	0.15	0
223.26	25.77	222.03	23.7	223.22	26.06	2150.18	0.15	0
223.67	25.76	221.82	23.77	222.92	26.11	2313.18	0.15	0
223.24	25.75	222.1	23.69	223.05	26.04	2455.08	0.15	0
223.68	25.88	221.79	23.9	223.12	26.2	2359.16	0.15	0
223.49	25.98	222.31	23.9	223.04	26.27	2175.69	0.11	0
223.93	26.12	222.6	24.07	223.24	26.43	1704.12	0.11	0
223.99	26.23	222.54	24.22	223.88	26.49	1411.88	0.11	0
224.47	26.34	222.93	24.34	223.65	26.68	1154.74	0.11	0
224.23	26.26	223.05	24.25	224.17	26.54	1263.78	0.11	0
224.81	26.29	223.08	24.34	224.01	26.63	1192.38	0.11	0
224.59	26.59	223.58	24.51	224.42	26.83	788.15	0.11	0
225.16	26.67	223.4	24.68	224.55	26.97	483.96	0.08	0
224.97	26.78	223.95	24.67	224.57	27.03	238.81	0.08	0
225.23	26.79	224.05	24.69	224.58	27.06	-23.99	0.08	0
225.08	26.59	223.66	24.55	224.95	26.84	355.17	0.08	0
225.27	26.41	223.82	24.42	224.47	26.78	840.73	0.08	0
224.9	26.35	223.72	24.35	224.86	26.66	1171.73	0.08	0
225.33	26.41	223.66	24.47	224.54	26.82	1224.98	0.08	0
224.85	26.34	223.83	24.33	224.74	26.7	1393.2	0.03	0
225.23	26.25	223.46	24.33	224.6	26.67	1371.34	0.03	0
224.87	26.36	223.87	24.33	224.54	26.73	1226.9	0.03	0
224.84	26.13	223.69	24.18	224.27	26.59	1615.69	0.03	0
224.7	25.96	223.23	24.08	224.57	26.4	2010.1	0.03	0
224.8	25.89	223.39	24.03	224.05	26.42	2236.11	0.03	0
224.48	26.03	223.24	24.1	224.47	26.45	2144.78	0.03	0
224.83	25.99	223.17	24.1	224.06	26.48	2169.26	0.09	0
224.35	25.93	223.28	23.95	224.28	26.36	2267.15	0.09	0
224.82	26.06	223.03	24.15	224.18	26.53	1994.18	0.09	0
224.4	25.96	223.36	23.97	224.13	26.4	2136.13	0.09	0
224.07	25.53	222.88	23.69	223.56	26.1	3470.19	0.09	0
223.82	25.51	222.2	23.71	223.66	26.05	4136.42	0.09	0
223.78	25.55	222.32	23.79	223.07	26.2	4534.71	0.09	0
223.42	25.54	222.04	23.75	223.41	26.13	4840.06	0.16	0
223.74	25.52	222.02	23.81	222.97	26.2	4894.96	0.16	0
223.29	25.56	222.1	23.77	223.25	26.18	4955.66	0.16	0
223.76	25.58	221.91	23.88	223.1	26.23	4930.73	0.16	0
223.38	25.52	222.28	23.78	223.16	26.17	5028.97	0.16	0
223.11	25.51	221.85	23.88	222.64	26.25	6266.04	0.16	0
222.63	26.01	220.83	24.45	222.42	26.77	8169.15	0.16	0
222.49	26.39	220.94	24.92	221.81	27.29	8878.64	0.3	0
222.51	26.35	220.98	24.76	222.48	27.13	7962.76	0.3	0
223.06	26.06	221.31	24.48	222.29	26.86	7016.11	0.3	0
222.57	25.83	221.28	24.21	222.55	26.61	7325.52	0.3	0
222.7	26.04	220.74	24.57	222.01	26.88	8432.49	0.3	0
221.97	26.45	220.7	24.98	221.8	27.38	9479.53	0.3	0
221.67	26.95	220.3	25.56	221.28	27.97	10578.4	0.3	0
221.63	27.26	219.7	25.84	221.42	28.21	11036.7	0.45	0
221.63	27.37	220.03	26.02	221	28.42	11115.9	0.45	0
221.37	27.51	219.67	26.09	221.32	28.48	11465.7	0.45	0
221.54	27.68	219.67	26.37	220.78	28.71	11870.3	0.45	0
221.05	28	219.55	26.61	221.04	29.02	12332.7	0.45	0
221.47	28.24	219.38	26.94	220.75	29.26	12568.2	0.45	0
221.04	28.33	219.65	26.99	220.9	29.39	12804	0.45	0
220.99	28.72	219.54	27.42	220.61	29.82	13375.2	0.59	0
221.14	28.85	219.09	27.49	220.85	29.84	13454.3	0.59	0
221.15	28.71	219.5	27.4	220.52	29.78	13319.3	0.59	0
221.05	28.68	219.22	27.27	220.96	29.67	13255.6	0.59	0
221.28	28.8	219.36	27.51	220.51	29.87	13486.4	0.59	0
220.8	29.18	219.19	27.82	220.78	30.26	14067.9	0.59	0
221.03	29.58	218.86	28.3	220.28	30.66	14580.3	0.59	0
220.48	29.89	218.96	28.54	220.36	31.03	14900.4	0.59	0
220.35	30.42	218.78	29.11	219.99	31.58	15517.8	0.65	0
220.53	30.65	218.32	29.3	220.19	31.72	15722.9	0.65	0
220.45	30.67	218.71	29.39	219.85	31.85	15701	0.65	0
220.3	30.91	218.29	29.52	220.17	32	15994.9	0.65	0
220.51	30.93	218.5	29.65	219.74	32.08	16028.3	0.65	0
220.09	31.16	218.31	29.77	220.05	32.29	16293.3	0.65	0
220.3	31.53	218.05	30.22	219.53	32.66	16702.1	0.65	0
219.63	31.77	217.97	30.41	219.53	32.98	17019.7	0.71	0
219.44	31.68	217.78	30.33	219.15	32.92	16889.1	0.71	0
219.53	31.87	217.19	30.46	219.16	33.02	17118.9	0.71	0
219.26	32.02	217.43	30.7	218.71	33.28	17351.2	0.71	0
219.03	32.62	216.84	31.18	218.88	33.81	17939.7	0.71	0
218.96	33.27	216.83	31.96	218.22	34.53	18616.1	0.71	0
218.46	33.84	216.46	32.42	218.43	35.12	19140	0.71	0
218.59	34.54	216.18	33.22	217.83	35.82	19801.3	0.75	0
217.98	34.97	216.11	33.59	217.91	36.33	20110	0.75	0
217.64	35.66	215.8	34.31	217.39	37.04	20773.8	0.75	0
217.78	35.8	215.23	34.36	217.37	37.07	20841.5	0.75	0
217.46	35.98	215.48	34.65	216.97	37.39	21042.9	0.75	0
217.45	35.97	215.05	34.52	217.28	37.3	21004.5	0.75	0
217.38	36.25	215.14	34.91	216.7	37.65	21350	0.75	0
216.97	36.71	214.76	35.23	216.95	38.12	21698.3	0.81	0
217.24	36.97	214.7	35.57	216.48	38.36	21907.8	0.81	0
216.9	36.68	214.88	35.22	216.86	38.12	21618.8	0.81	0
217.01	36.6	215.07	35.18	216.81	38.07	21537.9	0.81	0
217.35	36.42	214.69	34.91	216.9	37.76	21375.9	0.81	0
217.02	36.5	214.97	35.09	216.57	37.97	21527.2	0.81	0
216.83	37.32	214.25	35.75	216.62	38.73	22213.7	0.81	0
216.59	38.24	214.24	36.81	215.94	39.74	23022.9	0.82	0
216.24	38.94	213.86	37.39	216.22	40.44	23539.7	0.82	0
216.37	39.33	213.75	37.87	215.63	40.8	23885	0.82	0
215.81	40.02	213.62	38.51	215.8	41.58	24446.3	0.82	0
215.54	40.37	213.43	38.87	215.39	41.94	24702.1	0.82	0
215.7	40.64	212.84	39.04	215.24	42.09	24883.1	0.82	0
215.21	41.32	212.99	39.84	214.84	42.93	25503.8	0.82	0
215.15	42.16	212.37	40.51	214.94	43.69	26075.9	0.85	0
214.93	42.91	212.47	41.4	214.35	44.51	26711.6	0.85	0
214.57	43.55	212	41.9	214.56	45.14	27127.2	0.85	0
214.68	43.59	211.97	42.03	213.99	45.15	27200.2	0.85	0
214.24	43.73	211.91	42.11	214.29	45.38	27283.9	0.85	0
214.2	43.45	211.99	41.88	214.14	45.14	27107.4	0.85	0
214.44	43.93	211.48	42.27	213.99	45.49	27401.7	0.85	0
213.87	44.67	211.57	43.12	213.59	46.38	28038.3	0.88	0
213.77	45.42	210.88	43.69	213.56	47	28489.1	0.88	0
213.64	45.62	211.17	44.05	213.11	47.25	28679.2	0.88	0
213.56	44.94	210.94	43.24	213.54	46.5	28011.2	0.88	0
213.83	43.89	211.17	42.3	213.16	45.43	27234.2	0.88	0
213.68	42.66	211.35	41	213.72	44.22	26234	0.88	0
214.3	39.7	212.19	38.09	214.23	41.21	23809.7	0.88	0
215.01	38.61	212.22	36.99	214.49	39.97	22889.7	0.87	0
214.96	37.4	212.94	35.83	214.67	38.82	21946.2	0.87	0
215.49	36.2	212.88	34.56	215.2	37.47	20798.8	0.87	0
215.84	34.74	213.74	33.18	215.28	36.06	19438.5	0.87	0
216.23	33.14	213.94	31.45	216.16	34.32	17780.3	0.87	0
216.97	31.66	214.72	30.04	216.25	32.85	16311.5	0.87	0
217.29	30.33	215.36	28.57	217.31	31.4	14562.4	0.87	0
218.13	28.29	216.45	26.49	218.07	29.27	12328	0.76	0
218.74	27.87	216.35	26.13	218.16	28.8	11948.2	0.76	0
218.54	27.58	216.92	25.82	218.26	28.55	11613.3	0.76	0
218.94	27.5	216.68	25.73	218.62	28.37	11459.7	0.76	0
219.09	27.22	217.37	25.48	218.56	28.15	10958.7	0.76	0
219.29	26.9	217.28	25.08	219.18	27.69	10331.8	0.76	0
219.73	26.66	217.8	24.87	219	27.49	9654.62	0.76	0
219.63	26.33	217.91	24.4	219.63	27.04	8925.73	0.76	0
219.77	25.89	218.24	23.93	219.71	26.6	8307.71	0.56	0
220.19	25.99	217.95	24.11	219.59	26.71	8571.23	0.56	0
219.81	25.95	218.31	24.04	219.56	26.71	8609.63	0.56	0
220.03	25.84	217.84	23.94	219.66	26.54	8387.18	0.56	0
219.74	25.65	218.13	23.7	219.26	26.4	7953.61	0.56	0
219.64	25.55	217.65	23.54	219.54	26.22	7733.89	0.56	0
219.91	25.54	218.06	23.54	219.25	26.26	7362.22	0.56	0
219.77	25.51	218.04	23.43	219.8	26.14	7295.82	0.44	0
219.67	25.76	218.1	23.77	219.64	26.48	8281.89	0.44	0
219.9	25.93	217.63	24.04	219.28	26.68	8843.27	0.44	0
219.41	26.1	217.89	24.16	219.21	26.89	9013.09	0.44	0
219.79	26.12	217.56	24.19	219.4	26.83	8591.61	0.44	0
219.67	25.84	218.06	23.86	219.21	26.56	8075.99	0.44	0
219.83	25.68	217.81	23.65	219.68	26.27	7451.72	0.44	0
220.09	25.58	218.27	23.5	219.41	26.18	6753.03	0.44	0
219.95	25.43	218.2	23.28	219.94	25.93	6437.15	0.44	0
220.22	25.44	218.71	23.29	220.19	25.92	6142.82	0.44	0
220.91	25.42	218.75	23.35	220.23	25.9	5705.32	0.44	0
220.79	25.48	219.4	23.3	220.56	25.89	5257.89	0.44	0
221.39	25.45	219.28	23.32	220.92	25.8	4741.24	0.44	0
221.66	25.88	220.22	23.58	221.15	26.13	3440.53	0.44	0
222.36	26.49	220.52	24.16	222.12	26.58	1777.31	0.31	0
222.83	26.56	221.26	24.17	222.09	26.62	934.83	0.31	0
222.64	26.1	221.09	23.78	222.55	26.14	1445.64	0.31	0
222.46	25.8	221.14	23.63	222.37	26.01	2993.28	0.31	0
222.99	25.68	221.03	23.66	222.24	25.98	3297.42	0.31	0
222.83	25.86	221.65	23.76	222.58	26.12	2968.39	0.31	0
223.55	26.19	221.64	24.15	223.01	26.42	2031.55	0.31	0
223.6	26.31	222.38	24.17	223.08	26.51	1577.42	0.12	0
223.73	25.99	222.01	23.93	223.45	26.18	1907.93	0.12	0
223.65	25.69	222.19	23.71	222.9	26.01	2809.72	0.12	0
223.36	25.64	221.87	23.71	223.25	25.94	3543.64	0.12	0
223.43	25.76	222.19	23.83	223.33	26.09	3458.28	0.12	0
223.87	25.58	222	23.76	223.08	25.97	3650.67	0.12	0
223.46	25.66	222.33	23.76	223.21	26.03	3701.2	0.12	0
223.81	25.54	221.92	23.74	223.24	25.93	3973.86	0.16	0
223.5	25.51	222.29	23.71	223.01	25.98	4439.36	0.16	0
223.55	25.51	221.79	23.76	223.25	25.95	4987.28	0.16	0
223.61	25.63	222.19	23.91	222.89	26.16	5140.64	0.16	0
223.43	25.65	221.91	23.9	223.31	26.12	5469.27	0.16	0
223.18	25.72	221.88	24.04	223.09	26.27	6446.38	0.16	0
223.27	25.97	221.34	24.47	222.48	26.62	7739.19	0.16	0
222.62	26.22	221.39	24.66	222.41	26.92	8368.23	0.29	0
223.08	26.17	221.11	24.65	222.5	26.82	7913.57	0.29	0
222.97	26.07	221.72	24.45	222.52	26.72	7215.18	0.29	0
223.25	25.93	221.44	24.31	222.92	26.5	6920.71	0.29	0
223.33	25.86	221.91	24.28	222.63	26.52	6905.42	0.29	0
223.19	25.87	221.63	24.27	223.06	26.45	7183.65	0.29	0
223.06	26.12	221.72	24.55	222.97	26.75	7913.08	0.29	0
223.63	26.04	221.74	24.55	222.82	26.7	7553.81	0.4	0
223.32	25.99	222.14	24.42	223.11	26.63	7345.58	0.4	0
223.68	26.02	221.74	24.54	223.06	26.65	7861.83	0.4	0
223.28	26.28	222.05	24.86	222.83	27.02	8656.01	0.4	0
223.27	26.64	221.42	25.27	222.9	27.33	9547.81	0.4	0
223.17	26.88	221.74	25.56	222.47	27.68	9878.76	0.4	0
223.15	26.94	221.55	25.54	222.99	27.65	9674.68	0.4	0
223.13	26.72	221.8	25.36	223.05	27.47	9522.16	0.45	0
223.48	26.74	221.61	25.48	222.66	27.52	9767.53	0.45	0
222.94	26.89	221.75	25.57	222.76	27.7	10074.4	0.45	0
223.23	27.02	221.29	25.78	222.61	27.81	10483.5	0.45	0
222.94	27.11	221.74	25.87	222.53	27.97	10530.9	0.45	0
223.21	27.14	221.43	25.97	222.86	27.95	10532.5	0.45	0
223.23	27.06	221.95	26	222.59	27.98	10408.2	0.45	0
223.14	26.94	221.67	25.86	223.02	27.79	10348.4	0.45	0
223.06	26.96	221.83	25.85	223.03	27.83	10309.6	0.51	0
223.31	27.1	221.53	26.06	222.53	27.99	10861	0.51	0
222.64	27.51	221.48	26.39	222.5	28.42	11499.9	0.51	0
222.87	27.84	220.97	26.78	222.26	28.7	11933.9	0.51	0
222.38	28.18	221.22	27.16	222.02	29.15	12365.7	0.51	0
222.5	28.32	220.72	27.31	222.15	29.21	12619.8	0.51	0
222.43	28.26	221.14	27.34	221.82	29.25	12557.9	0.51	0
222.36	28.33	220.82	27.36	222.24	29.25	12627.2	0.57	0
221.9	28.66	220.57	27.68	221.87	29.62	13348.5	0.57	0
222.02	29.05	220.2	28.15	221.25	30.01	13946.7	0.57	0
221.36	29.47	220.15	28.53	221.25	30.51	14407.9	0.57	0
221.59	29.87	219.64	28.96	220.98	30.82	14923.5	0.57	0
221.2	29.99	220	29.13	220.89	31.05	15055.7	0.57	0
221.41	30.05	219.55	29.15	221.06	31.01	15112	0.57	0
221.23	30.09	219.89	29.28	220.67	31.15	15231.3	0.65	0
221.05	30.17	219.4	29.26	220.93	31.15	15347.3	0.65	0
220.25	31.65	218.78	30.75	220.23	32.69	17056.8	0.65	0
220.34	32.49	218.43	31.68	219.58	33.5	17895.7	0.65	0
219.7	33.07	218.38	32.22	219.61	34.15	18436.7	0.65	0
219.97	33.49	217.93	32.66	219.36	34.48	18790.2	0.65	0
219.53	33.76	218.22	32.99	219.25	34.88	19065.8	0.65	0
219.69	34.02	217.69	33.16	219.33	35.02	19318.9	0.74	0
219.48	34.18	218	33.4	218.94	35.29	19504.2	0.74	0
219.36	34.47	217.54	33.56	219.23	35.5	19691.8	0.74	0
218.82	35.36	217.23	34.49	218.81	36.44	20636.7	0.74	0
218.95	35.61	216.96	34.84	218.22	36.67	20889.9	0.74	0
218.3	36.07	216.88	35.26	218.25	37.22	21288.1	0.74	0
218.53	36.32	216.4	35.48	217.94	37.35	21493	0.74	0
218.02	36.49	216.61	35.69	217.79	37.64	21664.9	0.8	0
218.35	36.42	216.25	35.53	217.99	37.47	21456.5	0.8	0
218.3	35.92	216.79	35.15	217.81	37.07	21074.3	0.8	0
218.46	35.39	216.64	34.53	218.36	36.45	20492.5	0.8	0
218.59	34.12	217.07	33.32	218.62	35.23	19290.7	0.8	0
219.03	33.41	217.15	32.67	218.32	34.49	18659.5	0.8	0
218.76	32.55	217.47	31.72	218.76	33.66	17718.9	0.8	0
219.39	31.6	217.43	30.79	218.81	32.65	16654	0.79	0
219.25	30.73	218.06	29.9	219.05	31.85	15742.8	0.79	0
219.87	29.87	218.01	29.02	219.52	30.9	14654.1	0.79	0
220.03	28.93	218.8	28.09	219.58	30.02	13471.5	0.79	0
220.25	28.33	218.65	27.42	220.15	29.33	12658.6	0.79	0
220.29	27.54	218.95	26.55	220.31	28.5	11721.8	0.79	0
220.92	27.18	219.24	26.25	220.19	28.18	11043.9	0.79	0
220.8	26.88	219.71	25.83	220.78	27.84	10315.4	0.64	0
221.52	26.48	219.76	25.47	220.91	27.42	9546.56	0.64	0
221.42	26.15	220.43	25.04	221.21	27.07	8712.42	0.64	0
221.91	25.9	220.23	24.79	221.54	26.76	7977.92	0.64	0
221.84	25.64	220.76	24.5	221.37	26.54	7693.44	0.64	0
221.9	25.63	220.43	24.48	221.78	26.46	7665.12	0.64	0
221.84	25.86	220.61	24.69	221.84	26.69	8027.02	0.64	0
222.13	25.84	220.54	24.77	221.37	26.73	8376.48	0.44	0
221.59	25.94	220.53	24.81	221.55	26.81	8768.44	0.44	0
221.98	26.08	220.22	25.04	221.34	26.97	8981.48	0.44	0
221.53	26.2	220.52	25.11	221.31	27.13	9193.49	0.44	0
221.72	26.28	219.97	25.22	221.32	27.15	9543.93	0.44	0
221.36	26.48	220.19	25.46	220.88	27.44	10151.3	0.44	0
221.27	26.79	219.65	25.71	221.1	27.66	10469.3	0.44	0
220.94	27.25	219.55	26.17	220.91	28.15	11281.2	0.5	0
221.41	27.09	219.69	26.09	220.63	28.03	10975.8	0.5	0
221.09	26.88	219.93	25.77	221.04	27.78	10493	0.5	0
221.54	26.66	219.71	25.61	220.88	27.55	10235.5	0.5	0
221.06	26.59	219.96	25.49	220.82	27.51	10335	0.5	0
221.26	26.78	219.43	25.71	220.83	27.65	10646.4	0.5	0
221.04	26.85	219.81	25.8	220.54	27.8	10722	0.5	0
220.97	27.05	219.31	25.93	220.78	27.91	10975.9	0.5	0
220.87	27.04	219.46	25.86	220.82	27.87	10703.8	0.54	0
221.32	26.8	219.59	25.7	220.53	27.68	10361.6	0.54	0
221.03	26.64	219.85	25.44	220.96	27.48	10007.5	0.54	0
221.61	26.34	219.76	25.18	220.92	27.17	9241.12	0.54	0
221.34	26.1	220.24	24.82	221.07	26.9	8699.27	0.54	0
221.8	26	219.98	24.7	221.33	26.73	8127.36	0.54	0
221.77	25.77	220.57	24.4	221.24	26.52	7609.37	0.54	0
222.06	25.74	220.43	24.32	221.84	26.38	6979.05	0.49	0
222.5	25.61	221.15	24.09	222.42	26.19	5826.63	0.49	0
223.04	25.47	221.39	23.99	222.2	26.1	5352.34	0.49	0
222.74	25.48	221.63	23.89	222.64	26.03	5095.33	0.49	0
223.49	25.77	221.71	24.18	222.76	26.31	4183.29	0.49	0
223.78	26.76	222.8	24.89	223.46	27.1	1978.08	0.49	0
224.47	26.89	222.78	25.05	223.95	27.2	877.7	0.49	0
224.13	26.23	223.02	24.39	223.55	26.58	1848.04	0.24	0
223.92	25.95	222.33	24.19	223.65	26.31	3235.52	0.24	0
223.87	25.9	222.52	24.15	223.74	26.28	3785.26	0.24	0
224.55	26.18	222.89	24.4	223.66	26.6	2851.32	0.24	0
224.34	26.32	223.23	24.41	224.18	26.59	2088.05	0.24	0
224.84	26.09	223.04	24.26	224.05	26.4	2071.91	0.24	0
224.5	26.02	223.46	24.13	224.15	26.31	2283.39	0.24	0
224.9	26.1	223.12	24.29	224.35	26.39	2241.73	0.15	0
224.77	26.08	223.6	24.18	224.14	26.37	2172.03	0.15	0
224.86	26.12	223.25	24.24	224.55	26.35	2017.24	0.15	0
224.78	26.27	223.36	24.18	224.62	26.37	1474.27	0.15	0
224.96	26.05	223.16	23.95	224.05	26.23	1908.87	0.15	0
224.32	25.89	223.03	23.74	224.14	26.05	2648.68	0.15	0
224.67	25.87	222.71	23.88	223.87	26.14	3037.51	0.15	0
224.29	25.94	223.11	23.92	223.92	26.2	3121.94	0.11	0
224.67	25.99	222.78	24.07	224.11	26.25	2975.48	0.11	0
224.58	25.97	223.3	23.96	223.94	26.22	2784.61	0.11	0
224.72	26.13	222.98	24.09	224.4	26.3	2522.96	0.11	0
224.65	26.17	223.14	23.98	224.5	26.31	2411.69	0.11	0
225.02	26.1	223.17	23.95	224.1	26.3	2305.02	0.11	0
224.65	26.17	223.36	23.97	224.47	26.29	2230.63	0.11	0
225.21	26.36	223.24	24.22	224.41	26.52	1879.65	0.14	0
224.98	26.6	223.77	24.31	224.61	26.66	1333.84	0.14	0
225.37	26.68	223.41	24.4	224.81	26.71	898.44	0.14	0
225.22	26.79	223.87	24.37	224.59	26.79	570.35	0.14	0
225.23	26.77	223.45	24.39	224.93	26.73	482.04	0.14	0
224.89	26.49	223.36	24.14	224.74	26.48	1108.63	0.14	0
225.2	26.45	223.34	24.15	224.29	26.52	1138.86	0.14	0
224.78	26.53	223.47	24.16	224.61	26.55	1228.81	0.05	0
225.27	26.52	223.26	24.22	224.49	26.6	1178.11	0.05	0
224.91	26.55	223.67	24.15	224.58	26.6	1147.87	0.05	0
225.3	26.7	223.34	24.37	224.78	26.77	960.25	0.05	0
225.2	26.73	223.86	24.33	224.6	26.81	749.22	0.05	0
225.29	26.73	223.55	24.37	225.04	26.77	726.57	0.05	0
225.22	26.62	223.74	24.28	225.11	26.69	996.73	0.05	0
225.59	26.54	223.77	24.25	224.73	26.72	1199.56	0.05	0
225.18	26.61	223.91	24.23	225.05	26.71	1090.34	0.05	0
225.6	26.59	223.63	24.27	224.87	26.74	961.59	0.05	0
225.25	26.71	224.04	24.28	224.94	26.81	784.19	0.05	0
225.53	26.67	223.59	24.32	225.04	26.79	730.27	0.05	0
225.19	26.36	223.85	24.01	224.63	26.55	1252	0.05	0
225.05	26.18	223.29	23.9	224.83	26.39	1926.57	0.05	0
224.68	26.04	223.15	23.77	224.62	26.32	2730.87	0.07	0
224.96	25.94	223.07	23.76	224.14	26.33	3105.3	0.07	0
224.55	26.08	223.22	23.81	224.46	26.41	3154.89	0.07	0
224.99	26.06	222.96	23.85	224.3	26.43	3122.92	0.07	0
224.61	25.99	223.32	23.71	224.33	26.35	3203.86	0.07	0
224.88	25.93	222.86	23.73	224.44	26.31	3418.37	0.07	0
224.56	25.81	223.13	23.58	224.04	26.27	3815.01	0.07	0
224.38	25.8	222.51	23.58	224.2	26.25	4232.57	0.07	0
223.88	25.75	222.24	23.5	223.87	26.23	4716.98	0.18	0
224.22	25.79	222.23	23.55	223.46	26.32	4470.4	0.18	0
223.69	25.73	222.24	23.39	223.67	26.21	4558.12	0.18	0
224.05	25.67	221.89	23.39	223.44	26.2	4590.81	0.18	0
223.56	25.65	222.14	23.31	223.37	26.2	4780.84	0.18	0
223.54	25.61	221.37	23.39	223.17	26.22	5815.88	0.18	0
222.77	26	221.13	23.97	222.32	26.86	7826.69	0.18	0
222.39	26.63	220.31	24.65	222.28	27.52	9132.35	0.28	0
222.51	26.55	220.72	24.46	222.55	27.38	8153.63	0.28	0
222.75	26.23	220.6	24.24	222.04	27.13	8335.99	0.28	0
221.99	26.43	220.36	24.41	222.01	27.38	9177.7	0.28	0
222.25	26.65	219.91	24.72	221.67	27.64	9500.22	0.28	0
221.79	26.65	220.19	24.67	221.62	27.67	9603.42	0.28	0
221.86	26.85	219.54	24.94	221.53	27.87	10282.4	0.28	0
221.45	27.14	219.7	25.32	221.03	28.31	10966	0.48	0
221.39	27.37	219.24	25.49	221.31	28.46	11063.7	0.48	0
221.12	27.33	219.2	25.45	221.18	28.46	11282.1	0.48	0
221.31	27.5	219.03	25.73	220.63	28.69	11648.2	0.48	0
220.75	27.73	219.02	25.91	220.78	28.94	11958.3	0.48	0
221.06	27.78	218.64	26.04	220.5	28.96	12076.8	0.48	0
220.41	28.19	218.72	26.48	220.25	29.47	12840.1	0.48	0
220.44	28.8	218.02	27.1	220.11	30.03	13480.9	0.58	0
220.01	29.19	218.14	27.58	219.58	30.55	14084.9	0.58	0
219.91	29.46	217.65	27.77	219.83	30.73	14314.5	0.58	0
219.83	29.49	217.85	27.79	219.88	30.77	14246.4	0.58	0
220.11	29.56	217.76	27.98	219.41	30.87	14498.8	0.58	0
219.6	29.63	217.79	27.97	219.61	30.96	14599.1	0.58	0
219.89	29.8	217.38	28.19	219.32	31.11	14816.4	0.58	0
219.3	30.13	217.51	28.55	219.13	31.57	15286	0.67	0
219.39	30.27	216.86	28.62	219.05	31.62	15394.5	0.67	0
219.03	30.23	217.07	28.62	218.6	31.67	15443	0.67	0
218.94	30.27	216.59	28.57	218.86	31.63	15362	0.67	0
218.75	30.15	216.67	28.47	218.83	31.57	15310.4	0.67	0
219.03	30.12	216.59	28.53	218.38	31.56	15337	0.67	0
218.32	30.57	216.39	28.93	218.36	32.08	15962.7	0.67	0
218.43	31.36	215.78	29.76	217.9	32.84	16755.5	0.7	0
217.85	31.91	215.91	30.33	217.7	33.5	17313.9	0.7	0
218.06	32.34	215.41	30.72	217.76	33.85	17578.3	0.7	0
217.82	32.56	215.74	31.06	217.42	34.19	17922.7	0.7	0
217.72	32.99	215.26	31.38	217.68	34.54	18315.1	0.7	0
217.53	33.36	215.29	31.73	217.61	34.95	18595.9	0.7	0
217.87	33.4	215.25	31.85	217.21	34.97	18693.2	0.7	0
217.27	34.1	215.2	32.52	217.3	35.76	19438.7	0.76	0
217.64	34.71	214.87	33.16	217.12	36.3	19866.6	0.76	0
217.23	34.81	215.2	33.31	217.05	36.5	20062.1	0.76	0
217.46	35.1	214.74	33.52	217.16	36.65	20286.9	0.76	0
217.32	35.05	215.16	33.56	216.87	36.68	20266.6	0.76	0
217.34	35.01	214.84	33.39	217.26	36.53	20130.6	0.76	0
217.3	35.15	215.05	33.54	217.34	36.7	20320.4	0.76	0
217.59	35.8	214.92	34.27	216.87	37.29	20897.7	0.8	0
217.08	36.52	214.99	34.97	217.04	38.09	21535.6	0.8	0
217.46	37.02	214.68	35.45	216.86	38.44	21899.8	0.8	0
217.1	37.17	215.06	35.66	216.83	38.69	22053.4	0.8	0
217.33	37.56	214.63	35.97	216.96	38.94	22325.8	0.8	0
217.27	37.4	215.11	35.92	216.73	38.85	22243.1	0.8	0
217.3	37.35	214.82	35.73	217.16	38.71	22169.2	0.8	0
217.11	37.71	214.88	36.12	217.06	39.11	22530.8	0.82	0
217.33	38.41	214.67	36.88	216.55	39.73	23134.6	0.82	0
216.83	38.82	214.77	37.28	216.71	40.24	23443	0.82	0
217.05	39.22	214.29	37.64	216.42	40.5	23738.8	0.82	0
216.59	39.24	214.55	37.73	216.26	40.65	23794.5	0.82	0
216.73	39.4	214.03	37.77	216.34	40.68	23875.8	0.82	0
216.6	39.36	214.39	37.86	216.01	40.74	23869.6	0.82	0
216.41	39.96	213.9	38.32	216.25	41.28	24383.1	0.82	0
215.73	42.24	213.43	40.61	215.66	43.62	26203.5	0.84	0
215.79	43.42	213.04	41.81	215	44.68	27052.6	0.84	0
215.11	44.02	212.95	42.41	214.97	45.42	27520.6	0.84	0
215.37	44.26	212.5	42.58	214.74	45.5	27625	0.84	0
215.05	44.22	212.9	42.66	214.68	45.62	27606.1	0.84	0
215.29	44.23	212.5	42.52	214.89	45.49	27595.5	0.84	0
215.18	44.22	212.87	42.66	214.57	45.57	27659.4	0.84	0
215.08	44.33	212.5	42.61	214.91	45.63	27702.6	0.87	0
214.64	45.44	212.29	43.73	214.56	46.77	28555.4	0.87	0
215.11	45.5	212.31	43.85	214.31	46.74	28535.4	0.87	0
214.95	44.38	212.81	42.72	214.78	45.71	27574.8	0.87	0
215.71	42.88	212.9	41.2	215.08	44.08	26355.6	0.87	0
215.73	41.2	213.67	39.6	215.34	42.49	25026.2	0.87	0
216.3	39.49	213.66	37.81	215.92	40.65	23543.1	0.87	0
216.62	37.96	214.49	36.4	215.98	39.18	22337.7	0.87	0
216.95	36.65	214.64	35	216.8	37.77	21159.8	0.87	0
217.45	34.65	215.45	33.01	217.37	35.73	19348.5	0.87	0
218.19	33.47	215.72	31.87	217.38	34.46	18188.2	0.87	0
218.08	32.2	216.31	30.53	217.88	33.18	16862.2	0.87	0
218.8	31.19	216.34	29.54	218.16	32.07	15760.6	0.87	0
218.87	30.19	217.16	28.51	218.43	31.09	14538.5	0.87	0
219.42	29.38	217.14	27.65	219.03	30.15	13578.1	0.77	0
219.68	28.59	217.86	26.89	218.97	29.38	12606	0.77	0
219.76	28.07	217.78	26.29	219.58	28.75	11882	0.77	0
219.99	27.44	218.3	25.64	219.88	28.11	10977.7	0.77	0
220.69	26.94	218.48	25.18	219.86	27.57	9979.63	0.77	0
220.61	26.61	219.11	24.71	220.38	27.17	9012.25	0.77	0
221.38	26.26	219.17	24.38	220.75	26.75	7962.53	0.77	0
221.32	25.95	219.84	24.01	220.84	26.42	7307.59	0.55	0
221.57	25.82	219.53	23.9	221.2	26.24	7237.22	0.55	0
221.51	25.79	219.86	23.98	220.79	26.33	7772.95	0.55	0
221.28	26.01	219.5	24.18	221.13	26.52	8314.85	0.55	0
221.27	26.29	219.74	24.47	221.16	26.84	8569.67	0.55	0
221.73	26.1	219.63	24.37	220.92	26.68	8445.92	0.55	0
221.24	26.1	219.84	24.31	221	26.7	8684.95	0.55	0
221.61	26.16	219.46	24.43	221.02	26.75	8773.34	0.43	0
221.4	26.27	219.94	24.54	220.91	26.93	9019.83	0.43	0
221.7	26.35	219.7	24.61	221.36	26.92	8891.3	0.43	0
221.85	26.19	220.2	24.48	221.11	26.83	8684.51	0.43	0
221.78	26.14	220.06	24.35	221.64	26.68	8355.43	0.43	0
222.09	25.97	220.64	24.11	221.99	26.46	7190.83	0.43	0
222.63	25.72	220.56	23.9	221.84	26.21	6714.23	0.43	0
222.35	25.76	221.01	23.79	222.09	26.18	6100.27	0.43	0
222.8	25.62	220.71	23.69	222.22	25.99	5721.96	0.43	0
222.51	25.51	221.1	23.55	221.98	25.93	5812.58	0.43	0
222.52	25.54	220.59	23.62	222.2	25.91	6050.01	0.43	0
222.54	25.56	220.91	23.65	221.78	26	5998.95	0.43	0
222.38	25.75	220.72	23.75	222.24	26.09	5776.99	0.43	0
222.46	25.82	221.05	23.7	222.34	26.04	4529.98	0.43	0
223.23	26.14	221.2	24.01	222.45	26.35	3192.67	0.31	0
223.11	26.4	221.85	24.1	222.82	26.47	2034.85	0.31	0
223.49	26.13	221.49	23.91	222.94	26.2	1798	0.31	0
223.09	25.79	221.73	23.56	222.55	25.92	2313.27	0.31	0
223.01	25.76	221.17	23.56	222.73	25.86	2588.03	0.31	0
223.1	25.79	221.49	23.57	222.33	25.94	2536.12	0.31	0
223.09	26.04	221.53	23.78	222.97	26.11	2183.8	0.31	0
223.37	26.33	222.05	23.97	223.24	26.3	1094.93	0.12	0
223.7	26.01	221.7	23.77	222.94	26.06	1409.74	0.12	0
223.07	25.73	221.79	23.48	222.74	25.83	2169.13	0.12	0
223.1	25.51	221.09	23.41	222.58	25.69	3292.56	0.12	0
222.89	25.58	221.49	23.49	222.31	25.86	3776.79	0.12	0
222.96	25.62	221.14	23.55	222.71	25.86	4023.63	0.12	0
223.06	25.48	221.41	23.47	222.27	25.82	4387.41	0.12	0
222.78	25.6	221.22	23.54	222.68	25.88	4551.48	0.12	0
222.73	25.58	221.38	23.54	222.59	25.93	4885.33	0.17	0
223.25	25.54	221.2	23.59	222.52	25.91	4925.64	0.17	0
222.89	25.57	221.59	23.58	222.55	25.96	5242.72	0.17	0
223.14	25.57	221.13	23.64	222.67	25.96	5520.11	0.17	0
222.86	25.51	221.4	23.6	222.26	25.99	6017.19	0.17	0
222.66	25.64	220.83	23.75	222.45	26.1	6708.26	0.17	0
222.74	25.8	221	24.02	221.94	26.41	7405.83	0.17	0
222.57	26.02	221.01	24.15	222.48	26.54	7200.6	0.31	0
222.84	25.79	221.5	23.87	222.68	26.26	6182.64	0.31	0
223.16	25.64	221.09	23.81	222.46	26.12	6500.7	0.31	0
222.64	25.76	221.29	23.93	222.25	26.32	7159.88	0.31	0
222.69	25.98	220.66	24.21	222.26	26.53	7843.55	0.31	0
222.37	26.15	220.83	24.41	221.72	26.8	8378.57	0.31	0
222.2	26.37	220.37	24.58	222.01	26.95	8620.56	0.31	0
222.43	26.25	220.63	24.53	221.6	26.91	8503.49	0.39	0
222.22	26.22	220.67	24.41	222.12	26.79	8059.26	0.39	0
222.04	26.21	220.64	24.45	221.86	26.86	8636.25	0.39	0
222.19	26.43	220.03	24.75	221.53	27.09	9412.37	0.39	0
221.74	26.62	220.29	24.91	221.33	27.35	9686.37	0.39	0
222	26.64	219.93	24.91	221.61	27.29	9349.35	0.39	0
222	26.44	220.38	24.71	221.33	27.16	9120.97	0.39	0
221.91	26.46	220.08	24.68	221.76	27.12	9202.45	0.46	0
222.18	26.38	220.3	24.68	221.36	27.11	9124.63	0.46	0
221.86	26.51	220.3	24.74	221.79	27.2	9312.69	0.46	0
221.64	26.83	220.2	25.12	221.45	27.6	10231	0.46	0
221.92	27.09	219.71	25.44	221.31	27.84	10633.3	0.46	0
221.54	27.4	220.03	25.76	221.1	28.26	11089.5	0.46	0
221.69	27.53	219.6	25.86	221.36	28.31	11244.5	0.46	0
221.72	27.44	220	25.82	221.02	28.3	11187.4	0.52	0
221.63	27.52	219.79	25.81	221.51	28.3	11095.6	0.52	0
221.94	27.44	219.95	25.83	221.11	28.27	11176.1	0.52	0
221.59	27.58	220	25.91	221.5	28.4	11380	0.52	0
221.54	27.99	220.04	26.37	221.3	28.88	12099	0.52	0
221.88	28.2	219.62	26.6	221.3	29.03	12417.1	0.52	0
221.74	28.2	220.17	26.62	221.24	29.12	12392.3	0.52	0
221.97	28.2	219.88	26.57	221.67	29.04	12297.4	0.58	0
222.06	28.21	220.28	26.68	221.32	29.15	12449.4	0.58	0
221.82	28.38	219.99	26.75	221.7	29.24	12676.8	0.58	0
222	28.76	219.92	27.25	221.14	29.66	13353.6	0.58	0
221.46	29.5	219.82	27.95	221.33	30.45	14218.3	0.58	0
221.29	30.6	219.71	29.12	220.99	31.62	15538.1	0.58	0
221.54	30.96	219.2	29.45	220.98	31.91	15838	0.58	0
221.17	31.21	219.44	29.75	220.6	32.27	16220.2	0.65	0
221.1	31.56	218.91	30.02	220.82	32.55	16559.4	0.65	0
221.06	31.73	219.07	30.29	220.27	32.79	16832.1	0.65	0
220.58	32.29	218.63	30.76	220.46	33.35	17375	0.65	0
220.66	32.63	218.38	31.21	219.81	33.72	17840.4	0.65	0
219.9	33.03	218.12	31.55	219.79	34.2	18294.6	0.65	0
219.53	33.58	217.77	32.13	219.24	34.84	18800.7	0.65	0
219.86	33.76	217.4	32.24	219.42	34.92	18895.5	0.74	0
219.82	33.75	217.94	32.32	219.27	35.01	18964.3	0.74	0
219.94	33.76	217.68	32.24	219.74	34.93	18858.1	0.74	0
219.95	33.95	217.8	32.55	219.19	35.19	19225.1	0.74	0
219.47	34.6	217.44	33.08	219.41	35.84	19794.3	0.74	0
219.6	35.35	217.15	33.91	218.8	36.58	20505.1	0.74	0
218.92	36.16	217.02	34.69	218.81	37.51	21216.5	0.74	0
218.65	36.87	216.75	35.41	218.34	38.25	21829.7	0.79	0
218.92	36.83	216.36	35.27	218.54	38.09	21673.5	0.79	0
218.97	36.55	216.92	35.11	218.38	37.91	21453.1	0.79	0
219.16	36.05	216.84	34.46	219.02	37.31	20914.8	0.79	0
219.7	35	217.43	33.51	218.92	36.29	19887.7	0.79	0
219.66	34.07	217.65	32.46	219.61	35.32	18944	0.79	0
220.29	33.18	217.82	31.62	219.51	34.39	18105	0.79	0
220.04	32.48	218.23	30.85	219.9	33.7	17434	0.79	0
220.8	30.72	219.06	29.05	220.41	31.84	15207.7	0.79	0
221.45	29.91	219.13	28.18	221.09	30.88	14078.3	0.79	0
221.9	29.03	220.05	27.3	221.21	29.99	12818.8	0.79	0
222.08	28.48	220.07	26.67	221.92	29.31	12126.4	0.79	0
222.47	28.11	220.39	26.37	221.61	28.97	11843.3	0.79	0
222.18	27.96	220.46	26.13	222.07	28.75	11624.9	0.79	0
222.68	27.76	220.41	26.01	221.85	28.55	11317.4	0.79	0
222.34	27.68	220.79	25.83	222.08	28.42	10986	0.62	0
222.73	27.2	221.17	25.37	222.2	27.89	10199.1	0.62	0
223.14	27.04	221.05	25.18	222.75	27.6	9302.35	0.62	0
223.35	26.68	221.62	24.8	222.55	27.26	8592.37	0.62	0
223.25	26.49	221.45	24.54	223.05	26.96	8205	0.62	0
223.5	26.26	221.51	24.39	222.57	26.8	8088.88	0.62	0
223.01	26.28	221.46	24.32	222.84	26.77	8136.15	0.62	0
223.39	26.32	221.22	24.46	222.54	26.84	8236.62	0.47	0
222.93	26.33	221.49	24.44	222.59	26.88	8466.61	0.47	0
222.97	26.37	221.46	24.55	222.38	26.97	8667.65	0.47	0
222.94	26.4	220.94	24.57	222.59	26.92	8842.33	0.47	0
222.79	26.48	221.02	24.75	221.96	27.12	9409.83	0.47	0
222.29	26.9	220.51	25.1	222.11	27.51	10165.8	0.47	0
222.41	27.21	220.32	25.51	221.5	27.89	10764.4	0.47	0
221.8	27.64	220.2	25.88	221.61	28.36	11443.2	0.47	0
222.13	27.81	219.85	26.12	221.32	28.52	11689.2	0.47	0
221.73	27.8	220.19	26.06	221.36	28.55	11601.8	0.47	0
221.95	27.49	220.3	25.76	221.31	28.23	11057.4	0.47	0
222.02	27.34	219.98	25.54	221.73	27.97	10670.2	0.47	0
222.2	27.18	220.3	25.43	221.35	27.89	10510.4	0.47	0
221.89	27.25	220.11	25.41	221.74	27.91	10584	0.47	0
222.22	27.1	220.06	25.32	221.33	27.79	10414.3	0.56	0
221.8	26.95	220.23	25.05	221.61	27.59	9995.24	0.56	0
222.33	26.79	220.06	24.93	221.58	27.4	9497.28	0.56	0
222.18	26.64	220.68	24.71	221.76	27.24	9044.45	0.56	0
222.7	26.17	221.08	24.21	222.01	26.69	7759.26	0.56	0
222.54	26.08	220.61	24.09	222.3	26.54	7844.93	0.56	0
222.66	26.04	220.75	24.09	221.79	26.57	7851.27	0.56	0
222.33	26.12	220.65	24.08	222.19	26.55	7755.69	0.46	0
222.93	26.18	220.79	24.2	222.03	26.65	7197.75	0.46	0
222.68	26.1	221.23	24.01	222.44	26.48	6650.68	0.46	0
223.19	25.9	221.02	23.89	222.47	26.27	6310.5	0.46	0
223.04	25.9	221.63	23.8	222.55	26.22	5750.37	0.46	0
223.94	26.67	222.42	24.39	223.17	26.77	2753.03	0.46	0
224.2	27.01	222.53	24.67	223.98	26.95	1152.46	0.46	0
224.41	26.52	222.65	24.22	223.5	26.54	1239.25	0.28	0
223.72	26.07	222.28	23.79	223.56	26.09	2315.9	0.28	0
223.87	25.85	221.87	23.71	223	26.01	3038.27	0.28	0
223.39	25.9	222.1	23.67	223.11	26.01	3018.87	0.28	0
224	26.24	222	24.08	223.34	26.35	2077.98	0.28	0
223.92	26.44	222.66	24.18	223.39	26.49	1298.87	0.28	0
223.75	25.78	222.26	23.64	222.97	25.93	2187.55	0.28	0
223.45	25.82	221.88	23.68	223.27	25.92	2566.4	0.11	0
223.71	25.8	221.94	23.71	222.81	25.99	2676.59	0.11	0
223.31	25.83	221.99	23.69	223.16	25.97	2803.25	0.11	0
223.84	25.88	221.89	23.81	223	26.06	2414.19	0.11	0
223.48	25.98	222.28	23.8	223.16	26.08	2111.6	0.11	0
223.86	25.96	221.9	23.87	223.24	26.08	2139.12	0.11	0
223.62	25.84	222.32	23.71	223.02	25.98	2291.99	0.11	0
223.68	25.72	222.11	23.65	222.83	25.91	2830.5	0.13	0
223.58	25.99	222.05	23.86	223.39	26.06	2458.87	0.13	0
224.04	25.99	222.23	23.9	223.11	26.11	2090.51	0.13	0
223.67	26.01	222.39	23.84	223.47	26.03	1914.66	0.13	0
224.18	26.07	222.22	23.96	223.35	26.13	1671.66	0.13	0
223.89	26.09	222.69	23.9	223.48	26.12	1706.4	0.13	0
224.29	26.14	222.36	24.03	223.7	26.17	1636.6	0.13	0
224.12	26	222.78	23.84	223.43	26.05	1791.44	0.13	0
224.31	26.09	222.71	23.96	223.4	26.15	1829.97	0.11	0
224.04	26.12	222.58	23.95	223.83	26.09	1865.79	0.11	0
224.49	26.19	222.64	24.08	223.54	26.24	1615.96	0.11	0
224.16	26.41	222.92	24.2	223.9	26.37	1319.43	0.11	0
224.67	26.4	222.72	24.27	223.86	26.4	1088.56	0.11	0
224.37	26.39	223.17	24.19	223.88	26.36	1052.61	0.11	0
224.66	26.38	222.78	24.27	224.1	26.35	1001.86	0.11	0
224.59	26.39	223.23	24.22	223.82	26.38	1031.96	0.08	0
224.77	26.51	223.15	24.35	223.81	26.49	578.55	0.08	0
224.37	26.55	223.01	24.35	224.17	26.44	483.43	0.08	0
224.81	26.69	222.96	24.52	223.85	26.64	148.82	0.08	0
224.38	26.73	223.21	24.5	224.08	26.61	43.21	0.08	0
224.77	26.58	222.85	24.45	224	26.53	223.92	0.08	0
224.27	26.33	223.06	24.16	223.73	26.29	630.28	0.08	0
224.25	26.11	222.4	24	223.75	26.08	1231.18	0.03	0
224.11	26.03	222.7	23.93	223.31	26.09	1630.36	0.03	0
224.33	26.11	222.67	24.07	223.4	26.23	1725.44	0.03	0
224.06	26.17	222.78	24.12	223.88	26.25	1730.39	0.03	0
224.56	26.01	222.76	24.11	223.67	26.19	1808.12	0.03	0
224.18	25.94	223.14	24.08	223.89	26.16	2044.57	0.03	0
224.58	25.84	222.81	24.12	223.92	26.13	2247.04	0.03	0
224.24	25.75	223.16	23.98	223.71	26.07	2623.26	0.09	0
224.33	25.74	222.67	23.97	223.95	26.02	2852.66	0.09	0
224.37	25.76	223.02	23.92	223.58	26.06	2798.57	0.09	0
224.61	25.81	222.98	24	223.69	26.12	2808.82	0.09	0
224.32	25.83	223.18	24.03	224.16	26.12	2856.23	0.09	0
224.84	25.7	223.1	24.07	224.03	26.1	3160.96	0.09	0
224.38	25.59	223.4	24	224.09	26.06	3990.5	0.09	0
224.69	25.6	222.96	24.11	224.12	26.09	4559.68	0.16	0
224.43	25.6	223.33	24.08	223.85	26.13	5019.03	0.16	0
224.48	25.74	222.9	24.22	224.17	26.21	5134.4	0.16	0
224.54	25.68	223.18	24.17	223.73	26.23	5149.61	0.16	0
224.43	25.63	222.79	24.26	223.54	26.24	6281.38	0.16	0
223.65	25.98	222.53	24.65	223.5	26.64	7767.69	0.16	0
223.89	26.34	222.06	25.13	223.12	27.02	8656.77	0.16	0
223.6	26.38	222.53	25.06	223.25	27.06	8283.54	0.32	0
224.05	26.16	222.27	24.86	223.52	26.78	7601.52	0.32	0
223.76	26.03	222.56	24.73	223.14	26.72	7902.77	0.32	0
223.48	26.24	221.87	24.93	223.22	26.89	8699.71	0.32	0
223.46	26.33	221.98	25.12	222.64	27.09	9087.3	0.32	0
223.54	26.26	221.84	25.11	222.69	27.01	9011.93	0.32	0
222.82	26.68	221.68	25.49	222.67	27.45	10017.9	0.32	0
222.99	27.12	221.11	26.02	222.29	27.9	10853.5	0.45	0
222.47	27.49	221.31	26.36	222.11	28.35	11360.5	0.45	0
222.54	27.96	220.7	26.83	222.12	28.74	12018.5	0.45	0
222.23	28.21	220.91	27.17	221.62	29.1	12571.9	0.45	0
222.08	28.33	220.46	27.23	221.91	29.14	12661.9	0.45	0
222.22	28.26	220.64	27.26	221.42	29.15	12615.8	0.45	0
221.93	28.53	220.08	27.51	221.12	29.38	13211.7	0.45	0
221.29	28.85	220.06	27.77	221.13	29.76	13610.1	0.6	0
221.55	29.08	219.59	28.02	220.91	29.94	13864.5	0.6	0
221.07	29.27	219.84	28.26	220.69	30.23	14215.6	0.6	0
221.21	29.31	219.35	28.27	220.86	30.19	14189.8	0.6	0
221.12	29.11	219.72	28.16	220.49	30.08	14033.6	0.6	0
221	29.08	219.4	28.04	220.89	29.98	13872.6	0.6	0
221.14	29.03	219.48	28.09	220.37	29.98	14019.5	0.6	0
220.7	29.73	218.78	28.77	219.96	30.67	14959.1	0.66	0
220.04	30.21	218.78	29.24	219.9	31.24	15472.8	0.66	0
220.2	30.75	218.2	29.78	219.66	31.69	16050.8	0.66	0
219.86	30.98	218.57	30.07	219.48	32.03	16219.6	0.66	0
220.01	30.92	218.15	29.94	219.74	31.87	16067.7	0.66	0
219.82	31.1	218.31	30.21	219.2	32.13	16463.8	0.66	0
219.64	31.32	218	30.31	219.58	32.28	16537.1	0.66	0
219.9	31.3	218.11	30.38	219.13	32.3	16556	0.66	0
219.63	31.85	217.61	30.87	218.91	32.79	17224.6	0.71	0
219.1	32.35	217.76	31.34	218.9	33.36	17710.8	0.71	0
219.52	32.77	217.45	31.77	219	33.69	18002.6	0.71	0
219.35	32.77	217.96	31.86	218.9	33.8	18103.3	0.71	0
219.45	32.74	217.54	31.73	219.19	33.66	18041.5	0.71	0
219.38	32.51	217.76	31.58	218.69	33.5	17899.7	0.71	0
218.93	32.83	217.24	31.78	218.85	33.79	18244.6	0.71	0
218.96	33.57	217.02	32.61	218.16	34.53	18995.9	0.75	0
218.75	35.17	216.61	34.17	218.04	36.1	20328.6	0.75	0
218.18	35.92	216.73	34.93	217.94	36.96	21039.5	0.75	0
218.46	35.99	216.29	34.92	217.98	36.91	20992.3	0.75	0
218.12	35.94	216.55	34.95	217.61	36.98	21056	0.75	0
218.07	35.96	216.05	34.82	217.84	36.91	20959.1	0.75	0
218.04	35.99	216.21	34.96	217.31	36.99	21107.7	0.75	0
217.71	36.26	215.91	35.11	217.62	37.25	21271.8	0.8	0
217.9	36.44	215.79	35.37	217.09	37.41	21503.7	0.8	0
217.46	37.28	215.15	36.14	216.77	38.24	22186.5	0.8	0
216.97	37.25	215.4	36.15	216.69	38.33	22186.7	0.8	0
217.21	37.08	214.94	35.9	216.77	38.05	21948.8	0.8	0
216.96	37.05	215.24	35.96	216.41	38.13	22019.4	0.8	0
216.99	36.75	214.91	35.53	216.8	37.75	21616.4	0.8	0
216.99	36.89	214.99	35.77	216.23	37.94	21875.8	0.82	0
216.4	37.76	214.52	36.53	216.34	38.83	22622.7	0.82	0
216.47	38.83	214.18	37.67	215.69	39.86	23502.2	0.82	0
215.83	40.4	213.38	39.12	215.18	41.39	24692.1	0.82	0
215.25	40.83	213.48	39.61	214.91	41.96	25097.5	0.82	0
215.31	41.33	212.85	39.95	214.89	42.33	25380.4	0.82	0
215.06	41.6	213.08	40.34	214.45	42.72	25634.9	0.82	0
214.89	42.05	212.61	40.62	214.72	43.11	25934	0.85	0
214.97	42.37	212.7	41.06	214.18	43.45	26210.5	0.85	0
214.4	43.3	212.33	41.85	214.32	44.42	26934	0.85	0
214.55	44.02	212	42.6	213.75	45.04	27434.4	0.85	0
214.42	44.15	211.76	42.65	213.78	45.17	27449.2	0.85	0
214.09	44.18	212.12	42.78	213.68	45.34	27571	0.85	0
214.29	44.41	211.7	42.83	213.89	45.44	27656	0.85	0
214.37	44.03	212.2	42.59	213.69	45.15	27387.5	0.88	0
214.31	44.23	211.93	42.62	214.11	45.3	27531	0.88	0
214.49	44.47	212.04	42.96	213.65	45.52	27758.8	0.88	0
214.2	44.54	212.06	42.96	214.07	45.66	27790.5	0.88	0
214.87	43.65	212.22	42.1	214.04	44.67	26998.7	0.88	0
215.66	41.47	212.99	39.87	214.99	42.42	25210.1	0.88	0
215.8	40.02	213.85	38.5	215.26	41.07	24047.6	0.88	0
216.4	38.64	213.93	37.02	215.99	39.56	22775.4	0.87	0
216.9	37.04	214.81	35.54	216.1	38.01	21422.8	0.87	0
217.25	35.49	215.08	33.85	217.03	36.38	19969.6	0.87	0
218.02	34.03	215.68	32.42	217.08	34.92	18590.8	0.87	0
218.05	32.78	216.11	31.01	217.85	33.65	17339	0.87	0
218.78	31.65	216.25	29.9	217.91	32.46	16244.7	0.87	0
219.55	29.63	217.11	27.85	218.89	30.31	13765.4	0.87	0
219.7	28.76	217.98	26.96	219.08	29.44	12588.5	0.76	0
220.11	28.01	217.9	26.14	219.7	28.54	11572.6	0.76	0
220.38	27.47	218.43	25.57	219.51	28.03	10818.8	0.76	0
220.2	27.23	218.21	25.19	219.97	27.72	10637.4	0.76	0
220.63	27.18	218.37	25.2	219.67	27.72	10554.3	0.76	0
220.36	27.02	218.6	24.93	220.13	27.49	10042.7	0.76	0
220.9	26.73	218.5	24.69	220.04	27.16	9462.18	0.76	0
221.07	26.3	218.7	24.16	220.44	26.62	8511.34	0.54	0
220.86	26.23	219.08	24.06	220.18	26.62	8504.11	0.54	0
220.96	26.31	218.75	24.08	220.61	26.63	8493.23	0.54	0
221.16	26.29	219.12	24.11	220.27	26.71	8483.82	0.54	0
221.01	26.3	219.08	24.06	220.8	26.66	8537.47	0.54	0
221.58	26.27	219.3	24.14	220.62	26.67	8392.04	0.54	0
221.32	26.3	219.63	24.09	221.07	26.65	8233.37	0.54	0
221.88	26.25	219.49	24.14	221.05	26.61	8350.7	0.54	0
221.98	26.27	219.63	24.12	221.41	26.63	8336.52	0.45	0
221.99	26.25	220.2	24.07	221.26	26.66	8086.87	0.45	0
222.09	26.19	219.98	23.98	221.77	26.51	7973.15	0.45	0
222.42	26.18	220.39	24.03	221.5	26.58	7778.93	0.45	0
222.3	26.23	220.5	24.01	222.11	26.54	7647.28	0.45	0
222.82	26.27	220.57	24.15	221.88	26.65	7685.19	0.45	0
222.54	26.27	220.94	24.04	222.27	26.61	7583.95	0.45	0
223.18	26.19	220.84	24.02	222.41	26.51	7245.96	0.42	0
223.5	26.11	221.27	23.81	223	26.3	6220.9	0.42	0
223.57	26.04	221.8	23.74	222.79	26.3	6000.55	0.42	0
223.54	25.96	221.56	23.64	223.27	26.14	5929.11	0.42	0
223.88	25.99	221.86	23.7	222.95	26.23	5611.58	0.42	0
223.85	26.28	222.18	23.85	223.67	26.35	4645.8	0.42	0
224.74	26.68	222.55	24.2	223.82	26.66	3028.42	0.42	0
224.67	26.96	223.2	24.32	224.36	26.75	1738.42	0.3	0
225.23	26.9	223	24.31	224.51	26.69	1201.7	0.3	0
224.92	26.36	222.81	23.78	224.48	26.18	1971.79	0.3	0
224.77	26.25	223.01	23.66	223.96	26.17	2375.08	0.3	0
224.51	26.25	222.61	23.61	224.29	26.1	2511.72	0.3	0
224.85	26.36	222.79	23.73	223.91	26.27	2426.68	0.3	0
224.55	26.44	222.9	23.73	224.39	26.28	2263.59	0.3	0
224.94	26.29	222.66	23.65	224.08	26.19	2406.03	0.11	0
224.4	26.26	222.83	23.54	224.09	26.18	2857.12	0.11	0
224.57	26.05	222.23	23.41	223.94	26	3259.38	0.11	0
224.19	26.04	221.98	23.34	223.86	26.01	3530.8	0.11	0
224.15	26.01	222.23	23.31	223.39	26.08	3717.83	0.11	0
223.84	25.94	221.88	23.23	223.71	25.99	4236.63	0.11	0
224.16	25.95	221.95	23.32	223.3	26.1	4405.2	0.11	0
223.75	26	222.03	23.29	223.64	26.09	4392.76	0.19	0
224.18	25.93	221.8	23.31	223.42	26.09	4503.05	0.19	0
223.79	25.95	222.16	23.26	223.51	26.12	4544.08	0.19	0
224.06	25.85	221.69	23.26	223.55	26.05	4871.9	0.19	0
223.51	25.87	221.3	23.34	223.27	26.19	6156.15	0.19	0
223.26	26.05	221.23	23.67	222.51	26.56	7287.39	0.19	0
222.8	26.41	220.83	24.05	222.72	26.96	8239.39	0.19	0
223.25	26.61	220.96	24.32	222.44	27.23	7995.31	0.3	0
222.94	26.4	221.22	23.97	222.85	26.91	7463.59	0.3	0
223.48	26.21	221.06	23.84	222.79	26.71	7036.89	0.3	0
223.13	26.16	221.48	23.7	222.84	26.64	6788.84	0.3	0
223.28	26.06	220.9	23.68	222.85	26.54	7139.15	0.3	0
222.65	26.26	220.48	23.96	222.5	26.86	8300.84	0.3	0
222.75	26.32	220.69	24.08	222.01	27.01	8260.48	0.3	0
222.52	26.3	220.64	23.97	222.49	26.89	7991.97	0.4	0
222.98	26.16	220.7	23.92	222.19	26.79	7727.42	0.4	0
222.59	26.12	220.93	23.8	222.48	26.7	7617.27	0.4	0
222.88	26.11	220.48	23.91	222.24	26.73	8028.98	0.4	0
222.26	26.28	220.59	24.09	221.94	27.01	8754.92	0.4	0
222.24	26.54	219.89	24.41	221.88	27.26	9412.37	0.4	0
221.84	26.88	219.69	24.71	221.72	27.64	9879.65	0.4	0
222	26.98	219.87	24.93	221.25	27.85	10119.7	0.45	0
221.65	26.97	219.78	24.84	221.63	27.79	10121.9	0.45	0
221.98	26.93	219.61	24.88	221.23	27.79	10097.1	0.45	0
221.49	26.96	219.77	24.82	221.38	27.84	10077.8	0.45	0
221.79	26.91	219.33	24.82	221.23	27.75	10196.1	0.45	0
221.32	27.04	219.56	24.95	220.99	27.99	10581.1	0.45	0
221.42	27.22	219.03	25.13	221.14	28.13	10795.9	0.45	0
221.06	27.22	218.92	25.11	221.03	28.17	10861.7	0.53	0
221.3	27.11	219.09	25.09	220.59	28.11	10661.1	0.53	0
220.95	27.02	219.09	24.89	220.99	27.96	10395.9	0.53	0
221.32	26.98	218.9	24.96	220.64	27.95	10546.4	0.53	0
220.77	27.21	219.04	25.17	220.68	28.24	11016.6	0.53	0
220.92	27.65	218.43	25.69	220.45	28.68	11780.6	0.53	0
220.44	27.89	218.62	25.97	220.11	29.04	12138	0.53	0
220.26	28.22	217.86	26.27	220.06	29.33	12684.6	0.53	0
219.63	28.65	217.49	26.75	219.65	29.84	13268.9	0.57	0
219.71	28.9	217.41	27.14	219.03	30.16	13660.7	0.57	0
219.21	29.11	217.31	27.28	219.26	30.38	13972.2	0.57	0
219.53	29.34	217.04	27.61	218.91	30.59	14260.3	0.57	0
219.01	29.58	217.22	27.85	218.91	30.93	14607.5	0.57	0
219.18	30.19	216.65	28.5	218.78	31.49	15361.6	0.57	0
218.81	30.57	216.94	28.98	218.47	32	15816.1	0.57	0
218.83	30.84	216.47	29.19	218.69	32.16	16051.7	0.67	0
218.68	31.17	216.6	29.55	218.69	32.48	16413.7	0.67	0
219.05	31.22	216.73	29.71	218.34	32.52	16467.5	0.67	0
218.63	31.59	216.79	30.04	218.63	32.93	16886.4	0.67	0
218.9	32.28	216.41	30.8	218.28	33.57	17625.1	0.67	0
218.33	32.92	216.55	31.47	218.15	34.32	18269	0.67	0
218.47	33.41	215.96	31.92	218.06	34.69	18677.3	0.67	0
218.12	33.96	216.21	32.57	217.67	35.36	19198.8	0.74	0
218.05	34.48	215.72	32.99	217.9	35.79	19676.6	0.74	0
217.91	34.85	215.85	33.39	217.9	36.19	19966.8	0.74	0
218.22	35.03	215.82	33.67	217.47	36.35	20208.6	0.74	0
217.76	35.24	215.9	33.83	217.72	36.63	20429.2	0.74	0
218.04	35.81	215.48	34.42	217.42	37.1	20941	0.74	0
217.57	36.24	215.73	34.89	217.32	37.65	21320.9	0.74	0
217.76	36.52	215.23	35.09	217.36	37.8	21525.1	0.8	0
217.67	36.12	215.72	34.79	217.15	37.49	21136.7	0.8	0
217.88	35.66	215.59	34.21	217.73	36.93	20620.9	0.8	0
218.35	33.87	216.4	32.4	218.33	35.11	18830.3	0.8	0
218.97	32.92	216.63	31.53	218.21	34.13	17936.8	0.8	0
218.71	32.26	217	30.81	218.63	33.5	17323.3	0.8	0
219.31	31.72	216.9	30.28	218.7	32.86	16772.8	0.8	0
219.1	31.23	217.45	29.79	218.8	32.43	16272.8	0.78	0
219.45	30.74	217.15	29.26	219.11	31.84	15661.9	0.78	0
219.57	30.11	217.8	28.65	219.01	31.28	14859.1	0.78	0
219.81	29.41	217.78	27.83	219.7	30.44	13923.5	0.78	0
220.24	28.22	218.52	26.54	220.22	29.17	12145.5	0.78	0
220.82	27.76	218.64	26.15	220.07	28.69	11653.3	0.78	0
220.53	27.5	219.02	25.81	220.41	28.41	11285.6	0.78	0
221.12	27.23	218.89	25.58	220.54	28.08	10822.8	0.64	0
221.03	27.05	219.55	25.35	220.65	27.92	10240.5	0.64	0
221.49	26.72	219.42	24.98	221.16	27.46	9514.58	0.64	0
221.75	26.41	220.13	24.65	221.09	27.17	8708.63	0.64	0
221.96	26.21	220.19	24.36	221.83	26.82	7747.35	0.64	0
222.12	25.88	220.64	24.02	222.04	26.47	7344.83	0.64	0
222.44	25.82	220.39	24.09	221.65	26.45	7799.76	0.64	0
221.9	26.07	220.54	24.32	221.69	26.75	8345.48	0.45	0
222.15	26.35	220.04	24.69	221.55	27.02	9046.14	0.45	0
221.75	26.54	220.33	24.92	221.29	27.3	9545.13	0.45	0
221.87	26.68	219.9	25.07	221.55	27.38	9790.23	0.45	0
221.9	26.77	220.27	25.22	221.19	27.56	9872.42	0.45	0
221.72	26.83	220	25.2	221.59	27.53	10036.3	0.45	0
221.56	27.09	220.08	25.5	221.46	27.84	10618	0.45	0
221.96	27.32	219.86	25.84	221.18	28.08	11039.6	0.5	0
221.61	27.48	220.24	25.99	221.34	28.3	11217.8	0.5	0
222.05	27.41	219.96	25.95	221.49	28.15	11103.8	0.5	0
221.96	27.23	220.54	25.75	221.42	28.02	10651.7	0.5	0
222.22	26.98	220.33	25.45	221.92	27.66	10031.2	0.5	0
222.43	26.67	220.81	25.17	221.65	27.4	9588.21	0.5	0
222.31	26.67	220.7	25.1	222.18	27.33	9596.86	0.5	0
222.17	26.98	220.78	25.46	222.03	27.71	10306.1	0.53	0
222.59	26.96	220.53	25.5	221.83	27.67	10333.9	0.53	0
222.27	26.97	220.95	25.43	221.94	27.69	10070.6	0.53	0
222.67	26.84	220.64	25.31	222.15	27.5	9773.06	0.53	0
222.6	26.75	221.18	25.22	222.01	27.48	9624.78	0.53	0
222.83	26.59	221	24.99	222.57	27.21	8980.9	0.53	0
223.22	26.41	221.58	24.8	222.41	27.06	8289.65	0.53	0
223.2	26.3	221.68	24.59	223.08	26.85	7646.25	0.53	0
223.42	26.02	222.13	24.24	223.26	26.52	6820.24	0.48	0
224.11	25.98	222.13	24.27	223.36	26.48	6219.83	0.48	0
223.97	26.01	222.76	24.18	223.59	26.46	5547.94	0.48	0
224.37	25.83	222.47	24.04	223.88	26.22	5120.49	0.48	0
224.6	26.29	223.28	24.32	223.93	26.62	3798.91	0.48	0
225.16	27.22	223.55	25.14	224.91	27.34	1546.3	0.48	0
225.65	27.22	224.12	25.07	224.77	27.32	519.64	0.48	0
225.11	26.54	223.77	24.45	224.97	26.64	1486.54	0.24	0
224.51	26.15	223.31	24.19	224.29	26.43	3849.08	0.24	0
224.91	26.06	222.97	24.21	224.18	26.38	4138.38	0.24	0
224.77	26.22	223.59	24.24	224.31	26.49	3498.69	0.24	0
225.3	26.55	223.49	24.58	224.85	26.76	2322.1	0.24	0
225.33	26.57	224	24.49	224.61	26.75	1694.18	0.24	0
225.18	26.29	223.6	24.23	224.95	26.42	1938.83	0.24	0
225.3	26.03	223.68	24.05	224.41	26.28	2473.86	0.14	0
224.93	26.1	223.6	24.06	224.79	26.27	2616.97	0.14	0
225.18	26.42	224.04	24.34	224.93	26.58	1949.31	0.14	0
225.62	26.24	223.72	24.24	224.93	26.42	1845.09	0.14	0
225.37	26.35	224.2	24.26	224.86	26.52	1762.5	0.14	0
225.54	26.26	223.76	24.24	225.12	26.41	1779.4	0.14	0
225.39	26.07	224.01	24.05	224.63	26.29	2139.03	0.14	0
225.14	26.01	223.61	24.01	224.95	26.2	2571.3	0.11	0
225.34	25.98	223.68	24.02	224.45	26.26	2648.23	0.11	0
224.87	26.04	223.58	24	224.74	26.24	2723.91	0.11	0
224.77	26.04	223.6	23.96	224.5	26.24	2696.71	0.11	0
225.19	26.06	223.26	24.06	224.56	26.26	2595.07	0.11	0
225.01	26.27	223.79	24.16	224.48	26.46	2242.36	0.11	0
225.09	26.23	223.32	24.13	224.73	26.34	1813.07	0.11	0
224.94	26.19	223.49	24.02	224.16	26.33	1549.6	0.13	0
224.48	26.15	222.95	23.95	224.33	26.21	1432.49	0.13	0
224.52	26.03	222.78	23.86	223.66	26.18	1528.01	0.13	0
224.14	26.27	222.86	24.01	224.02	26.32	1332.05	0.13	0
224.73	26.92	223.58	24.61	224.43	26.92	355.57	0.13	0
225.24	26.88	223.35	24.65	224.66	26.88	10.97	0.13	0
224.9	26.66	223.65	24.37	224.32	26.68	256.52	0.13	0
224.75	26.34	223.01	24.12	224.44	26.35	804.16	0.05	0
224.77	26.34	223.27	24.13	223.97	26.44	1102.11	0.05	0
224.53	26.36	223.04	24.13	224.39	26.39	1180.47	0.05	0
224.77	26.25	222.99	24.06	223.89	26.36	1176.1	0.05	0
224.24	26.34	222.96	24.04	224.09	26.35	1099.66	0.05	0
224.29	26.52	223.09	24.17	223.97	26.53	773.04	0.05	0
224.6	26.38	222.67	24.13	224.09	26.42	848.36	0.05	0
224.33	26.3	222.99	23.99	223.73	26.35	1043.69	0.05	0
224.24	26.16	222.48	23.9	223.98	26.19	1414.16	0.05	0
224.29	26.12	222.69	23.87	223.47	26.23	1585.63	0.05	0
223.97	26.16	222.47	23.88	223.85	26.18	1440.29	0.05	0
224.3	26.11	222.42	23.87	223.42	26.2	1449.12	0.05	0
223.92	26.29	222.64	23.96	223.75	26.3	1320.99	0.05	0
223.99	26.07	222.75	23.79	223.62	26.18	1666.57	0.05	0
224.11	25.81	222.17	23.64	223.65	25.96	2307.69	0.07	0
223.86	25.77	222.46	23.6	223.23	26	2772.43	0.07	0
223.73	25.68	222	23.57	223.53	25.9	3316.73	0.07	0
223.9	25.72	222.23	23.66	223.08	26.06	3594.97	0.07	0
223.58	25.79	222.13	23.68	223.5	26.06	3694.73	0.07	0
223.88	25.62	221.96	23.6	223.06	25.99	4058.6	0.07	0
223.42	25.67	222.12	23.56	223.27	26	4055.56	0.07	0
223.37	25.62	222.08	23.56	223	26.04	4453.59	0.19	0
223.47	25.5	221.51	23.51	223.09	25.91	4871.77	0.19	0
223.38	25.55	221.91	23.58	222.75	26.05	5102.29	0.19	0
223.41	25.64	221.71	23.68	223.27	26.07	5048.55	0.19	0
223.7	25.62	221.98	23.7	222.9	26.14	4976.48	0.19	0
223.17	25.5	221.72	23.55	223.13	26.01	5599.54	0.19	0
223.13	25.69	221.12	23.93	222.36	26.35	7191.33	0.19	0
222.48	26.13	221.12	24.32	222.34	26.85	8040.93	0.19	0
222.68	25.99	221.3	24.17	222.29	26.7	7604.38	0.3	0
222.69	26.1	220.7	24.33	222.4	26.8	8307.26	0.3	0
222.43	26.58	220.8	24.93	221.8	27.46	9417.54	0.3	0
222.17	26.89	220.36	25.16	222.09	27.71	9958.05	0.3	0
222.41	26.78	220.48	25.1	221.63	27.65	9858.38	0.3	0
221.97	26.81	220.38	25.03	221.94	27.66	9943.73	0.3	0
222.24	27.03	220.06	25.37	221.52	27.94	10498.2	0.3	0
221.75	27.19	220.27	25.49	221.61	28.16	10823	0.48	0
221.5	27.72	219.91	26.09	221.11	28.78	11873	0.48	0
221.44	28.15	219.29	26.5	221.21	29.16	12504.3	0.48	0
221.48	28.22	219.65	26.63	220.83	29.31	12508.1	0.48	0
221.41	28.07	219.51	26.37	221.37	29.07	12215.3	0.48	0
221.72	28	219.62	26.4	220.95	29.05	12224.3	0.48	0
221.19	28.25	219.5	26.57	221.16	29.31	12686.2	0.48	0
221.45	28.49	219.13	26.9	220.77	29.55	13089.7	0.59	0
220.84	28.87	219.22	27.26	220.66	30.03	13603.8	0.59	0
220.52	29.72	218.77	28.18	220.09	30.94	14669.5	0.59	0
220.52	30.01	218.28	28.38	220.33	31.14	14921.8	0.59	0
220.6	30.01	218.62	28.48	219.94	31.24	14849.4	0.59	0
220.34	30.06	218.37	28.43	220.33	31.24	14932.3	0.59	0
220.62	30.08	218.38	28.56	219.88	31.28	15055.9	0.59	0
220.24	30.15	218.51	28.55	220.22	31.34	15035.2	0.67	0
220.66	30.48	218.26	28.96	219.99	31.62	15493.5	0.67	0
220.22	30.79	218.55	29.28	219.99	32.02	15867	0.67	0
220.4	30.95	218.62	29.48	219.89	32.17	15995.5	0.67	0
220.49	30.89	218.3	29.33	220.28	31.99	15898.7	0.67	0
220.62	30.77	218.62	29.33	219.88	31.93	15863.4	0.67	0
220.43	30.67	218.53	29.12	220.37	31.76	15666.3	0.67	0
220.76	30.82	218.51	29.38	219.95	31.9	15933	0.7	0
220.31	31.35	218.62	29.88	220.2	32.47	16523.8	0.7	0
220.65	32.13	218.25	30.72	219.94	33.18	17339.2	0.7	0
220.21	32.66	218.54	31.26	219.87	33.8	17836.6	0.7	0
220.13	33.53	218.3	32.17	219.51	34.67	18689	0.7	0
220.05	33.66	217.87	32.19	219.82	34.71	18786.4	0.7	0
220.15	33.74	218.06	32.37	219.33	34.83	18850.3	0.7	0
219.73	34.11	217.79	32.63	219.61	35.19	19245	0.75	0
220.07	34.35	217.71	32.96	219.2	35.39	19505.9	0.75	0
219.59	34.75	217.84	33.35	219.4	35.88	19887.9	0.75	0
219.87	35.25	217.39	33.84	219.16	36.26	20343	0.75	0
219.44	35.35	217.69	34	219.04	36.49	20468.6	0.75	0
219.47	35.1	217.54	33.72	218.79	36.19	20197.3	0.75	0
219.4	35.06	217.19	33.56	219.17	36.1	20107.7	0.75	0
219.6	34.88	217.41	33.5	218.74	35.95	19992.3	0.79	0
219.19	35.04	217.23	33.56	219.05	36.13	20127.8	0.79	0
219.31	35.8	216.86	34.36	218.44	36.82	20871.3	0.79	0
218.67	36.42	216.84	34.95	218.44	37.54	21392.9	0.79	0
218.96	36.71	216.39	35.21	218.26	37.73	21602.4	0.79	0
218.57	36.74	216.72	35.32	218.11	37.91	21624.6	0.79	0
218.46	37.03	216.39	35.6	217.75	38.21	21971.6	0.79	0
218.32	36.93	216.03	35.36	218.11	38.05	21765.8	0.81	0
218.41	37.12	216.05	35.67	217.55	38.27	22014	0.81	0
217.98	37.34	215.94	35.81	217.86	38.53	22193.3	0.81	0
218.12	38.03	215.54	36.54	217.3	39.15	22813.7	0.81	0
217.42	38.66	215.48	37.17	217.19	39.91	23333.8	0.81	0
217.59	39.42	214.9	37.84	216.95	40.53	23899.8	0.81	0
217.2	39.66	215.2	38.18	216.72	40.9	24139.9	0.81	0
217.22	39.93	215.02	38.47	216.5	41.15	24369.5	0.83	0
216.98	40.16	214.64	38.57	216.81	41.35	24534.4	0.83	0
216.96	41.05	214.48	39.57	216.11	42.2	25311.3	0.83	0
216.31	42.25	214.19	40.69	216.18	43.46	26208	0.83	0
216.5	43	213.8	41.43	215.68	44.08	26738.8	0.83	0
215.91	43.52	213.89	41.97	215.63	44.72	27160.5	0.83	0
216.23	43.67	213.49	42.03	215.61	44.73	27154.3	0.83	0
215.91	43.83	213.82	42.32	215.37	45.01	27372.9	0.83	0
215.89	43.81	213.61	42.31	215.12	44.94	27372.8	0.87	0
215.62	43.95	213.28	42.32	215.44	45.06	27425.5	0.87	0
215.93	44.02	213.4	42.49	215.05	45.07	27505.6	0.87	0
215.55	44.11	213.47	42.53	215.39	45.23	27551.2	0.87	0
216.01	43.87	213.32	42.29	215.2	44.87	27312.5	0.87	0
215.92	42.75	213.98	41.22	215.59	43.86	26326.3	0.87	0
216.73	40.87	214.11	39.29	216.13	41.83	24664.3	0.87	0
216.98	38.96	215.05	37.48	216.38	39.99	23114.7	0.87	0
218.12	35.46	216.07	34.02	217.29	36.4	19995	0.87	0
218.32	34	216.36	32.45	218.14	34.85	18561.4	0.87	0
218.97	32.81	216.74	31.35	218.05	33.65	17539.8	0.87	0
218.8	31.9	217.1	30.35	218.6	32.73	16580.6	0.87	0
219.48	30.98	217.13	29.44	218.66	31.73	15591.3	0.87	0
219.38	30.08	217.8	28.49	218.98	30.84	14520.4	0.87	0
219.93	29.32	217.66	27.71	219.35	29.98	13475.9	0.76	0
219.96	28.6	218.3	26.99	219.29	29.3	12671.8	0.76	0
220.48	27.6	218.6	25.93	219.59	28.22	11167.6	0.76	0
220.38	27.32	218.64	25.54	220.19	27.84	10629.4	0.76	0
220.91	26.97	218.81	25.25	219.97	27.51	10014.1	0.76	0
220.56	26.54	219.03	24.67	220.32	26.98	9198.39	0.76	0
221.21	26.34	218.99	24.49	220.4	26.74	8278.23	0.76	0
221.04	26.03	219.58	24.05	220.59	26.36	7378.54	0.55	0
221.38	25.78	219.23	23.82	220.82	26.04	6895.43	0.55	0
221.31	25.62	219.72	23.63	220.59	25.92	6583.25	0.55	0
221.36	25.41	219.52	23.46	220.46	25.72	6476.44	0.55	0
220.98	25.52	219.32	23.51	220.8	25.76	6772.21	0.55	0
221.27	25.58	219.17	23.68	220.35	25.91	7081.8	0.55	0
220.64	25.8	219.15	23.84	220.39	26.15	7796.1	0.55	0
220.89	26.09	218.65	24.24	220.12	26.49	8533.86	0.38	0
220.45	26.13	218.95	24.27	219.98	26.6	8838.28	0.38	0
220.81	26.21	218.67	24.38	220.31	26.6	8537.96	0.38	0
220.96	26.07	219.34	24.24	220.21	26.51	8036.07	0.38	0
221.42	25.76	219.57	23.96	220.5	26.17	7562.37	0.38	0
221.25	25.86	219.71	24.02	221.08	26.22	7555.32	0.38	0
221.83	25.79	219.79	24.02	220.92	26.17	7082.15	0.38	0
221.58	25.71	220.23	23.85	221.3	26.05	6733.63	0.43	0
222.21	25.65	220.14	23.85	221.48	25.97	6201.28	0.43	0
222.12	25.6	220.79	23.71	221.6	25.9	5626.34	0.43	0
222.42	25.5	220.5	23.68	221.96	25.77	5438.82	0.43	0
222.45	25.4	220.99	23.65	221.68	25.77	5462.85	0.43	0
222.84	25.52	221.21	23.91	221.94	25.94	5166.6	0.43	0
222.8	25.83	221.55	24.07	222.65	26.11	4215.53	0.43	0
223.57	25.96	221.76	24.18	222.7	26.21	3077.29	0.3	0
223.38	26.01	222.26	24.09	223.07	26.15	2552.57	0.3	0
223.8	25.86	221.92	24.02	223.12	26.03	2763.47	0.3	0
223.51	25.7	222.33	23.84	222.95	25.92	3070.47	0.3	0
223.68	25.71	221.96	23.92	223.27	25.9	3015.84	0.3	0
223.73	25.66	222.38	23.87	222.93	25.93	2881.52	0.3	0
223.96	25.85	222.39	24.07	223.06	26.11	2180.86	0.3	0
223.54	25.82	222.38	23.97	223.37	25.98	1978.57	0.15	0
223.86	25.69	222.06	23.9	223.01	25.9	2125.65	0.15	0
223.29	25.6	222.2	23.73	222.97	25.79	2473.32	0.15	0
223.53	25.53	221.69	23.75	222.9	25.74	2775.2	0.15	0
223.25	25.47	222.08	23.68	222.66	25.72	2998.23	0.15	0
223.19	25.37	221.52	23.66	222.83	25.62	3555.28	0.15	0
223.03	25.26	221.64	23.6	222.23	25.61	3992.68	0.15	0
222.8	25.28	221.12	23.68	221.91	25.68	4886.71	0.17	0
222.35	25.38	221.15	23.69	222.2	25.72	4941.74	0.17	0
222.72	25.32	220.84	23.72	221.91	25.72	5239.29	0.17	0
222.27	25.3	221.13	23.66	221.93	25.71	5444.03	0.17	0
222.47	25.33	220.61	23.79	221.91	25.75	5993.02	0.17	0
222	25.43	220.76	23.96	221.42	25.97	7016.28	0.17	0
221.87	25.77	220.17	24.32	221.59	26.28	7721.44	0.17	0
222.02	25.73	220.53	24.31	221.22	26.31	7575.57	0.17	0
222.49	25.59	220.76	24.11	221.61	26.11	6413.61	0.33	0
222.09	25.49	220.93	23.96	221.94	25.98	6459.76	0.33	0
222.55	25.43	220.72	24.02	221.81	25.96	6432.11	0.33	0
222.12	25.41	221.04	24	221.78	25.99	6773.28	0.33	0
222.29	25.6	220.5	24.27	221.8	26.17	7546.85	0.33	0
222.06	25.8	220.83	24.51	221.45	26.46	8187.03	0.33	0
222.01	26.02	220.39	24.69	221.77	26.6	8500.14	0.33	0
222.17	26.11	220.66	24.83	221.35	26.78	8634.38	0.38	0
222.29	26.24	220.55	25.05	221.44	26.93	9142.56	0.38	0
221.93	26.36	220.81	25.12	221.77	27.04	9254.94	0.38	0
222.42	26.4	220.59	25.24	221.73	27.08	9230.46	0.38	0
222.08	26.35	220.98	25.17	221.71	27.08	9382.84	0.38	0
222.26	26.51	220.47	25.34	221.81	27.17	9771.77	0.38	0
222.15	26.66	220.88	25.53	221.49	27.41	10095.8	0.38	0
222.2	26.88	220.64	25.7	221.99	27.54	10183	0.48	0
222.59	26.79	221.09	25.72	221.74	27.54	10062.1	0.48	0
222.91	26.61	221.19	25.55	222.05	27.32	9674.06	0.48	0
222.44	26.58	221.37	25.45	222.24	27.28	9802.36	0.48	0
222.69	26.71	220.86	25.63	222	27.38	10194.2	0.48	0
222.19	27.04	221.07	25.97	221.74	27.79	10870.6	0.48	0
222.34	27.44	220.59	26.35	221.92	28.12	11244	0.48	0
222.21	27.66	220.91	26.64	221.51	28.42	11680.1	0.52	0
222.08	27.85	220.55	26.76	221.89	28.53	11905.5	0.52	0
222.38	27.76	220.81	26.76	221.52	28.52	11726.8	0.52	0
222.52	27.94	220.72	26.95	221.66	28.65	12064.9	0.52	0
222.05	28.06	220.95	27.02	221.81	28.8	12360.5	0.52	0
222.37	28.24	220.51	27.24	221.72	28.93	12589.5	0.52	0
221.99	28.47	220.82	27.49	221.5	29.26	13010.8	0.52	0
222.09	28.82	220.33	27.79	221.7	29.51	13425	0.59	0
222.09	28.97	220.7	28.02	221.33	29.75	13686.2	0.59	0
221.94	29.27	220.42	28.25	221.75	29.99	13977.6	0.59	0
222.19	29.27	220.53	28.35	221.3	30.04	14073.2	0.59	0
222.1	29.7	220.21	28.74	221.25	30.43	14629.8	0.59	0
221.45	30.33	220.24	29.34	221.16	31.12	15464.6	0.59	0
221.57	31.2	219.58	30.2	220.93	31.92	16361	0.59	0
221.13	31.76	219.81	30.79	220.59	32.59	16974.1	0.67	0
221.14	32.23	219.28	31.18	220.77	32.96	17313	0.67	0
221.07	32.43	219.51	31.5	220.27	33.25	17644	0.67	0
220.77	32.73	219.14	31.66	220.59	33.48	17908.6	0.67	0
221.04	32.81	219.19	31.85	220.13	33.59	17982	0.67	0
220.84	33.56	218.79	32.56	220.01	34.32	18751.1	0.67	0
220.26	33.94	218.92	32.93	219.93	34.79	19214	0.67	0
220.46	34.5	218.36	33.43	219.86	35.24	19639.7	0.75	0
220.16	34.75	218.7	33.76	219.57	35.61	19932.8	0.75	0
220.17	34.96	218.24	33.86	219.83	35.71	20087.3	0.75	0
220.16	34.86	218.46	33.89	219.34	35.71	20064.6	0.75	0
219.84	34.78	218.16	33.68	219.68	35.61	19931.4	0.75	0
220.06	34.8	218.08	33.8	219.17	35.63	19998.2	0.75	0
219.69	35.85	217.5	34.75	218.89	36.65	20936.8	0.75	0
219.15	36.26	217.66	35.17	218.79	37.18	21297.6	0.79	0
219.45	36.3	217.25	35.14	218.89	37.11	21228.3	0.79	0
219.42	35.64	217.83	34.56	218.79	36.56	20608.2	0.79	0
219.63	34.92	217.65	33.74	219.34	35.76	19813.6	0.79	0
219.91	33.96	218.11	32.88	219.08	34.86	18966.2	0.79	0
219.77	33.3	218.08	32.11	219.62	34.17	18373.5	0.79	0
220.36	32.64	218.33	31.53	219.47	33.51	17596.3	0.79	0
220.92	31.07	218.79	29.89	220.15	31.88	15881.1	0.78	0
220.74	30.35	219.37	29.13	220.35	31.22	15098	0.78	0
221.17	29.69	219.13	28.45	220.67	30.47	14193.2	0.78	0
221.24	28.9	219.77	27.64	220.58	29.73	13092.1	0.78	0
221.43	28.19	219.64	26.83	221.18	28.91	12009.7	0.78	0
221.9	27.55	220.22	26.2	221.05	28.31	10885.9	0.78	0
221.77	27.16	220.29	25.71	221.65	27.84	10337.4	0.78	0
222.18	26.91	220.27	25.54	221.31	27.62	10196.3	0.78	0
222.11	26.76	220.06	25.33	221.4	27.45	9918.54	0.61	0
221.73	26.65	220.39	25.05	221.32	27.34	9422.4	0.61	0
221.89	26.5	219.83	24.81	221.44	27.1	9270.95	0.61	0
221.76	26.37	220.18	24.64	221.09	27.06	9047.43	0.61	0
221.79	26.34	219.97	24.57	221.59	26.92	8650.08	0.61	0
222.14	26.21	220.35	24.55	221.28	26.86	8355.88	0.61	0
221.79	26.09	220.28	24.39	221.67	26.68	8395.12	0.61	0
221.96	26.11	219.95	24.53	221.11	26.75	8866.19	0.48	0
221.5	26.41	219.33	24.72	220.83	27.06	9391.27	0.48	0
221.1	26.38	219.63	24.62	220.66	27.09	9387.17	0.48	0
221.26	26.4	219.17	24.65	220.87	27.06	9452.99	0.48	0
221.22	26.39	219.58	24.68	220.53	27.13	9352.29	0.48	0
221.03	26.43	219.19	24.67	220.86	27.09	9627.01	0.48	0
221.12	26.57	219.18	24.9	220.28	27.31	10034.9	0.48	0
220.56	26.9	218.9	25.13	220.46	27.66	10652.8	0.49	0
220.85	27.15	218.63	25.45	220.05	27.95	11012	0.49	0
220.67	27.42	218.36	25.69	220.08	28.22	11369.3	0.49	0
220.44	27.35	218.85	25.59	220	28.21	11104.5	0.49	0
220.67	27.23	218.51	25.44	220.34	27.99	10842.2	0.49	0
220.74	27	218.96	25.25	220.05	27.82	10558.9	0.49	0
220.69	26.93	218.79	25.09	220.57	27.67	10316.5	0.49	0
221.07	26.79	219.02	24.99	220.25	27.58	9998.28	0.56	0
220.71	26.65	219.05	24.74	220.64	27.39	9791.84	0.56	0
221.18	26.48	218.92	24.63	220.41	27.21	9486.31	0.56	0
221.42	26.2	219.18	24.28	220.87	26.83	8406.36	0.56	0
221.4	26.05	219.87	24.05	220.92	26.68	7683.45	0.56	0
221.72	25.84	219.68	23.79	221.44	26.33	6834.46	0.56	0
221.92	25.73	220.18	23.63	221.2	26.26	6379.71	0.56	0
221.79	25.63	220	23.47	221.7	26.07	6318.97	0.45	0
222.16	25.61	220.13	23.49	221.34	26.12	6291.46	0.45	0
221.82	25.68	220.26	23.45	221.75	26.1	6125.16	0.45	0
222.32	25.69	220.12	23.51	221.59	26.13	5761.25	0.45	0
222.7	25.96	220.53	23.63	222.2	26.23	4065.91	0.45	0
223.01	26.83	221.54	24.23	222.51	26.88	1971.75	0.45	0
223.3	26.63	221.36	24.04	223.06	26.58	1277.24	0.45	0
223.28	26.15	221.56	23.61	222.55	26.23	1980.62	0.25	0
222.81	25.81	221.09	23.32	222.75	25.94	3171.93	0.25	0
223.1	25.79	221.07	23.38	222.29	26.04	3508.05	0.25	0
222.86	26.09	221.35	23.52	222.77	26.19	2986.18	0.25	0
223.51	26.25	221.34	23.7	222.81	26.34	2227.95	0.25	0
223.75	26.35	221.6	23.71	223.3	26.34	1429.54	0.25	0
223.56	26.24	222.01	23.51	223.04	26.24	1549.33	0.25	0
223.52	26.06	221.53	23.38	223.33	26.05	1925.68	0.12	0
223.52	25.93	221.67	23.26	222.79	26.05	2391.58	0.12	0
223.18	25.94	221.43	23.23	223.16	25.99	2552.62	0.12	0
223.51	25.94	221.4	23.28	222.74	26.07	2635.48	0.12	0
222.95	25.84	221.39	23.11	222.9	25.94	2922.59	0.12	0
223.31	25.78	221.04	23.14	222.7	25.95	3009.82	0.12	0
223.4	26.06	221.19	23.36	223.03	26.17	2551.46	0.12	0
223.32	26.1	221.68	23.32	222.82	26.21	2270.19	0.14	0
223.28	25.95	221.28	23.21	223.17	26.02	2383.19	0.14	0
223.43	25.98	221.52	23.24	222.73	26.14	2456.51	0.14	0
223.14	26.02	221.42	23.23	223.17	26.1	2421.06	0.14	0
223.6	26.1	221.47	23.35	222.88	26.23	2152.5	0.14	0
223.25	26.23	221.75	23.38	223.23	26.25	1771.42	0.14	0
223.87	26.42	221.65	23.64	223.31	26.47	1311.72	0.14	0
224.01	26.53	221.89	23.73	223.69	26.48	764.52	0.1	0
223.8	26.36	222.18	23.54	223.25	26.37	1074.64	0.1	0
223.62	26.27	221.71	23.46	223.53	26.24	1346.15	0.1	0
223.74	26.25	221.84	23.46	223.01	26.29	1568.5	0.1	0
223.38	26.22	221.72	23.41	223.39	26.2	1696.05	0.1	0
223.84	26.44	221.7	23.66	223.1	26.45	1313.95	0.1	0
223.47	26.58	221.99	23.68	223.37	26.47	1004.49	0.1	0
223.92	26.55	221.7	23.74	223.33	26.47	838.86	0.1	0
223.87	26.51	221.75	23.73	223.54	26.38	823.61	0.06	0
223.8	26.55	222.14	23.72	223.18	26.47	857.59	0.06	0
223.71	26.54	221.82	23.72	223.59	26.38	851.7	0.06	0
224.01	26.65	222.08	23.81	223.21	26.52	626.98	0.06	0
223.72	26.7	222.1	23.83	223.67	26.48	517.32	0.06	0
224.24	26.83	222.09	24	223.45	26.67	287.11	0.06	0
223.86	26.82	222.41	23.92	223.69	26.61	223.12	0.06	0
224.18	26.64	221.97	23.84	223.58	26.48	403.69	0.03	0
223.77	26.2	221.65	23.46	223.44	26.12	1629.11	0.03	0
223.62	26.1	221.88	23.33	222.96	26.09	1991.73	0.03	0
223.4	26.05	221.49	23.29	223.3	26	2262.47	0.03	0
223.7	26.21	221.68	23.45	222.9	26.25	2166.81	0.03	0
223.27	26.12	221.61	23.3	223.24	26.08	2166.81	0.03	0
223.58	25.97	221.34	23.22	222.84	26.01	2319.42	0.03	0
223.05	25.92	221.51	23.12	222.89	25.95	2563.81	0.09	0
223.36	25.88	221.06	23.18	222.82	25.95	2805.61	0.09	0
223.08	25.74	220.9	23.05	222.8	25.84	3404.14	0.09	0
223.05	25.79	221.21	23.07	222.38	25.94	3365.17	0.09	0
222.79	25.76	220.84	23.02	222.71	25.83	3444.46	0.09	0
222.98	25.68	220.87	23.01	222.19	25.87	3653.62	0.09	0
222.58	25.68	220.89	22.97	222.54	25.82	3681.18	0.09	0
223	25.65	220.73	23.06	222.29	25.89	3864.87	0.18	0
222.41	25.5	220.86	22.92	222.24	25.79	4467.5	0.18	0
222.64	25.51	220.34	23.06	222.15	25.85	5016.44	0.18	0
222.41	25.65	220.26	23.22	222.18	26.02	5479.98	0.18	0
222.16	25.64	220.29	23.37	221.49	26.21	6667.85	0.18	0
221.41	26.37	219.47	24.22	221.37	27.06	8810.58	0.18	0
221.66	26.65	219.48	24.61	220.88	27.44	9047.39	0.18	0
221.56	26.54	219.9	24.34	221.52	27.18	8029.38	0.33	0
222.24	26.18	219.96	24.06	221.53	26.79	7400.71	0.33	0
221.64	26.13	220.1	24.08	221.42	26.84	8320.96	0.33	0
221.68	26.66	219.39	24.76	221.2	27.41	9641.73	0.33	0
221.7	26.75	219.62	24.85	221.47	27.5	9579.02	0.33	0
221.77	26.61	219.93	24.81	221.04	27.45	9707.69	0.33	0
221.49	26.71	219.7	24.86	221.41	27.48	9898.16	0.33	0
221.78	26.76	219.7	25.03	220.96	27.59	10128.6	0.47	0
221.2	27.1	219.62	25.35	221.1	27.96	10895.9	0.47	0
221.38	27.78	219.1	26.18	220.66	28.67	11973.9	0.47	0
220.82	28.35	219.28	26.76	220.54	29.35	12736.6	0.47	0
221.02	28.7	218.75	27.1	220.54	29.62	13093.4	0.47	0
220.81	28.87	218.74	27.26	220.59	29.79	13384	0.47	0
220.93	29.03	219.02	27.54	220.17	30.05	13614.8	0.47	0
220.62	29.27	218.8	27.68	220.54	30.24	13939.6	0.61	0
221.01	29.25	218.83	27.74	220.18	30.24	13926.5	0.61	0
220.58	29.41	218.95	27.84	220.45	30.42	14164.2	0.61	0
220.95	29.71	218.62	28.19	220.25	30.68	14532	0.61	0
220.5	29.96	218.91	28.46	220.18	31.02	14925.2	0.61	0
220.82	30.05	218.53	28.53	220.36	31.01	14893.1	0.61	0
220.85	29.69	218.79	28.14	220.63	30.64	14457.1	0.61	0
221	29.56	219.04	28.11	220.19	30.57	14414	0.67	0
220.61	29.87	218.81	28.34	220.51	30.86	14834.9	0.67	0
220.88	30.33	218.66	28.9	220.04	31.33	15376.4	0.67	0
220.3	30.72	218.67	29.24	220.15	31.77	15854	0.67	0
220.5	31.12	218.14	29.68	219.81	32.12	16279.5	0.67	0
219.99	31.3	218.35	29.86	219.62	32.4	16427.6	0.67	0
220.12	31.64	217.81	30.15	219.69	32.64	16759.4	0.67	0
219.97	31.87	217.89	30.4	219.78	32.88	16923.7	0.71	0
220.09	31.74	218.05	30.38	219.28	32.81	16857.3	0.71	0
219.6	32.01	217.76	30.56	219.51	33.08	17235.8	0.71	0
219.76	32.67	217.46	31.32	218.94	33.72	17932.9	0.71	0
219.26	33.25	217.59	31.87	219.09	34.38	18462	0.71	0
219.69	33.46	217.3	32.1	219.03	34.49	18578.2	0.71	0
219.38	33.17	217.72	31.85	218.98	34.29	18393.3	0.71	0
219.49	33.41	217.19	32.02	219.08	34.42	18650	0.71	0
219.22	33.73	217.16	32.34	219.04	34.76	18971.4	0.75	0
219.28	34.22	217.19	32.97	218.45	35.29	19484.8	0.75	0
218.68	35.06	216.84	33.72	218.57	36.16	20260.7	0.75	0
218.89	35.86	216.54	34.57	218.06	36.88	20909.3	0.75	0
218.38	36.18	216.68	34.88	218.18	37.3	21189.3	0.75	0
218.73	36.1	216.29	34.76	218.09	37.11	21038	0.75	0
218.25	36.16	216.51	34.88	217.81	37.29	21183.8	0.75	0
218.24	36.43	215.89	35.04	217.86	37.47	21398.5	0.8	0
217.8	36.37	215.69	35.01	217.66	37.48	21387.8	0.8	0
217.84	36.56	215.65	35.34	217.03	37.69	21612.9	0.8	0
217.26	36.96	215.37	35.63	217.18	38.13	21963.4	0.8	0
217.64	37.17	215.22	35.88	216.86	38.26	22070.7	0.8	0
217.37	37.18	215.64	35.9	217.17	38.37	22052.5	0.8	0
217.94	37.32	215.48	35.99	217.36	38.37	22131.4	0.8	0
217.83	37.19	216.07	35.95	217.38	38.34	22064.6	0.82	0
218.11	36.94	215.79	35.58	217.76	37.96	21771.6	0.82	0
217.64	37.9	215.53	36.51	217.48	38.96	22716.3	0.82	0
217.51	39.02	215.21	37.73	216.66	40.08	23690.3	0.82	0
216.86	40.09	214.9	38.7	216.73	41.24	24523.2	0.82	0
217.05	41.15	214.49	39.73	216.25	42.18	25329.3	0.82	0
216.58	41.53	214.7	40.13	216.31	42.69	25630.3	0.82	0
216.8	42.19	214.18	40.69	216.2	43.2	26113.7	0.84	0
216.45	42.51	214.49	41.14	215.93	43.65	26392.8	0.84	0
216.46	42.58	213.99	41.05	216.11	43.61	26395.2	0.84	0
216.06	43.14	213.82	41.6	215.9	44.21	26859.7	0.84	0
216.15	43.92	213.69	42.46	215.28	44.94	27497.9	0.84	0
215.68	44.44	213.64	42.92	215.53	45.56	27867.8	0.84	0
216.15	44.35	213.5	42.83	215.35	45.35	27723.5	0.84	0
215.71	44.36	213.76	42.88	215.4	45.49	27803.9	0.87	0
216.07	44.36	213.4	42.78	215.49	45.35	27722	0.87	0
215.99	43.72	213.97	42.27	215.42	44.83	27235.5	0.87	0
216.2	43.24	213.72	41.67	215.87	44.27	26832.6	0.87	0
216.39	41.91	214.18	40.37	216.22	42.97	25778.5	0.87	0
216.95	40.85	214.51	39.4	216.07	41.88	24905.2	0.87	0
216.8	39.68	214.86	38.18	216.63	40.76	23894.7	0.87	0
217.54	38.31	214.98	36.82	216.73	39.28	22702.5	0.86	0
217.53	37.02	215.74	35.54	217.18	38.06	21531.6	0.86	0
218.34	35.59	215.88	34.07	217.77	36.5	20081.8	0.86	0
218.65	33.93	216.85	32.45	218.02	34.88	18510.3	0.86	0
219.2	32.44	217.02	30.86	218.88	33.26	16832.2	0.86	0
219.71	30.36	217.83	28.72	219.52	31.13	14714	0.86	0
220.33	29.6	218.15	28.03	219.4	30.36	13943	0.86	0
220.25	28.95	218.64	27.26	220.04	29.65	12921.7	0.75	0
221.05	28.23	218.77	26.58	220.24	28.88	11848.6	0.75	0
220.98	27.68	219.47	25.93	220.57	28.3	10965.7	0.75	0
221.6	27.17	219.39	25.39	221.02	27.68	9989.4	0.75	0
221.68	26.76	220.07	24.95	221	27.29	9331.74	0.75	0
221.92	26.62	219.95	24.76	221.6	27.06	8910.57	0.75	0
221.96	26.23	220.25	24.28	221.77	26.59	8096.37	0.75	0
222.34	26.16	220.24	24.27	221.39	26.57	7961.64	0.51	0
221.85	26.17	220.32	24.18	221.6	26.55	7996.78	0.51	0
222.18	26.09	219.93	24.17	221.37	26.48	8178.92	0.51	0
221.85	26.14	220.35	24.14	221.39	26.53	8005.66	0.51	0
222.2	26.13	220.01	24.16	221.65	26.47	7723.45	0.51	0
222.1	25.99	220.45	24.01	221.37	26.38	7704.27	0.51	0
222.05	26.05	220.07	24.04	221.74	26.36	7847.16	0.51	0
221.82	26.25	220.09	24.24	221.61	26.6	8371.04	0.42	0
222.23	26.17	220.05	24.25	221.27	26.55	8310.56	0.42	0
221.8	26.15	220.25	24.14	221.51	26.5	8194.03	0.42	0
222.32	26.07	220.04	24.09	221.51	26.38	7574.63	0.42	0
222.05	25.92	220.52	23.82	221.53	26.2	7073.72	0.42	0
222.23	25.8	220.04	23.71	221.7	26.01	6854.27	0.42	0
222.12	25.78	220.41	23.67	221.34	26.07	6947.03	0.42	0
222.01	25.86	220.02	23.7	221.71	26.06	6766.45	0.42	0
221.84	25.96	220.11	23.8	221.63	26.2	7083.94	0.4	0
222.37	25.87	220.16	23.78	221.42	26.13	6745.67	0.4	0
222.06	25.93	220.53	23.73	221.76	26.15	6421.81	0.4	0
222.58	25.83	220.31	23.68	221.82	26.03	5994.76	0.4	0
222.25	25.67	220.72	23.45	221.74	25.88	5696.36	0.4	0
222.48	25.66	220.32	23.45	222.01	25.82	5409.43	0.4	0
222.78	26.02	221.1	23.7	222	26.15	4297.81	0.4	0
223.22	26.7	221.4	24.28	222.98	26.62	2442.46	0.33	0
223.51	26.44	221.98	23.98	223.33	26.28	1426.55	0.33	0
223.81	26.14	221.73	23.76	222.91	26.07	1776.41	0.33	0
223.25	26.05	221.84	23.57	222.96	25.95	2015.94	0.33	0
223.58	25.99	221.41	23.58	222.89	25.92	2017.81	0.33	0
223.28	26.02	221.83	23.53	222.75	25.95	2027.76	0.33	0
223.49	26.03	221.46	23.59	223.07	25.96	2154.55	0.33	0
223.4	25.89	221.76	23.48	222.64	25.91	2333.51	0.1	0
222.98	25.68	221.18	23.29	222.79	25.68	2979.09	0.1	0
222.39	25.63	220.79	23.23	222.25	25.73	3901.75	0.1	0
222.72	25.55	220.55	23.21	221.89	25.69	3853.94	0.1	0
222.23	25.58	220.76	23.14	221.97	25.68	3783.44	0.1	0
222.47	25.49	220.24	23.13	221.86	25.62	3912.5	0.1	0
221.98	25.39	220.42	23.01	221.48	25.6	4444.85	0.1	0
221.95	25.42	219.82	23.06	221.6	25.61	4800.73	0.2	0
221.88	25.39	220.1	23.03	221.14	25.63	4711.04	0.2	0
221.66	25.46	219.79	23.06	221.52	25.63	4792.52	0.2	0
221.3	25.33	219.63	22.94	221.19	25.57	5322.64	0.2	0
221.36	25.31	219.06	23.06	220.58	25.68	6270.59	0.2	0
220.59	25.58	218.98	23.33	220.35	26.06	7292.02	0.2	0
220.87	25.75	218.52	23.54	220.32	26.22	7441.51	0.2	0
220.75	25.81	219.07	23.54	220.27	26.31	7365.39	0.31	0
[truncated: 1,987 more rows]
